# Supplementary material for: Global DNA Methylation Patterns Can Play a Role in Defining Terroir in Grapevine (Vitis vinifera cv. Shiraz)
Source: Front Plant Sci. 2017 Oct 30;8:1860. doi: 10.3389/fpls.2017.01860 (PMC5670326; doi:10.3389/fpls.2017.01860)
Supplement: Supplementary file 5 [file Table_1.XLSX]

## Sheet: Sheet1
Supplementary Table 1: Location, vineyard management, climatic and soil information of the 22 Barossa Region vineyards used for this study.
		Vineyard management								Climatic characteristics						Soil Characteristics
Site Number	Region	Planting year	Clone	Pruning method	Vine density (vines/ha)	Row Orientation	Mid-row management	Undervine management	Amount of irrigation in ML/ha	Elevation (meters)	Mean annual rain fall (mm)	Growing Season Rainfall	Mean January temperature (°C)	Growing degree days	Growing season mean temperature (°C)	Soil Type	pH	Salinity	Available water holding capacity(mm)
1	Northern Grounds	2001	1654	Spur Pruned	1515.15	East- West	Volunteer	Compost	0.8	300	547.18	213.37	20.4	1548.75	17.43	Clay	6.98	210.9	70-100mm
2		1910	Unknown	Spur Pruned	918.274	East- West	Covercrop	Herbicide	0.3	300	547.18	213.37	21.3	1548.75	18.32	Sand	6.92667	79.8333	40-70mm
3		1916	Unknown	Cane Pruned	1333.33	East- West	Covercrop	Cultivation	0	310	431.18	213.37	21.3	1724.5	19.21	Sandy Loam	6.27333	57.9667	70-100mm
4		1998	1654	Cane Pruned	1683.5	East- West	Volunteer	Cultivation	0.2	295	547.18	213.37	20.4	1548.75	17.43	Clay	6.28333	95.4667	70-100mm
5	Central Grounds	1974	PT15 Griffith	Spur Pruned	1298.7	East- West	Permanent sward	Herbicide	0.5	270	547.18	213.37	22.2	1900.25	19.21	Sandy Loam	6.27333	128.833	>100mm
6		1894	Unknown	Cane Pruned	1428.57	East- West	Permanent sward	Herbicide	0.1	270	547.18	213.37	22.2	1900.25	19.21	Clay Loam	6.23	236.5	>100mm
7		2001	1654	Spur pruned	1443	East- West	Covercrop	Mulch	1.2	300	663.18	245.255	22.2	1900.25	19.21	Clay Loam	6.22333	667	>100mm
8		1893	Unknown	Spur Pruned	1242.24	East- West	Permanent sward	Herbicide	0.3	270	547.18	213.37	22.2	1900.25	19.21	Clay Loam	6.85	177.567	>100mm
9	Eastern Ridge	1998	1654	Spur Pruned	1515.15	North-South	Cultivation	Herbicide	1.1	448	663.18	245.255	21.3	1548.75	18.32	Clay Loam	5.84	169.733	>100mm
10		1969	Unknown	Cane Pruned	1014.2	East- West	Covercrop	Volunteer	0.3	300	663.18	245.255	21.3	1548.75	18.32	Sandy Loam	6.41333	98.3333	>100mm
11		1960	Unknown	Spur Pruned	1242.24	North-South	Covercrop	Herbicide	0.6	300	663.18	245.255	21.3	1548.75	18.32	Clay Loam	6.86	182.9	>100mm
12		1990	1654	Rod + Spur Pruned	1785.71	East- West	Volunteer	Volunteer	0.7	340	663.18	245.255	21.3	1724.5	18.32	Clay	7.68333	176.3	>100mm
13	Southern Grounds	1923	Unknown	Cane Pruned	1351.35	East- West	Volunteer	Herbicide	1.2	229	663.18	213.37	22.2	1900.25	19.21	Sandy Loam	6.53333	84.5	20-40
14		1975	Unknown	Spur Pruned	1196.17	North-South	Volunteer	Herbicide	0	230	547.18	213.37	22.2	1900.25	19.21	Clay Loam	6.13333	452	>100mm
15		1997	1654	Spur pruned	1851.85	North-South	Permanent sward	Herbicide	0.5	250	547.18	213.37	22.2	1900.25	19.21	Clay Loam	7.71667	263.033	>100mm
16	Western Ridge	2003	1654	Spur Pruned	1792.11	North-South	Volunteer	Herbicide	0.275	256	663.18	245.255	22.2	1900.25	19.21	Clay Loam	6.86333	154.567	40-70mm
17		1994	1654	Cane Pruned	1792.11	NorthEast-SouthWest	Covercrop	Herbicide	1	300	663.18	245.255	22.2	1900.25	18.32	Clay Loam	6.42667	123.033	70-100mm
18		2004	1654	Cane Pruned	1250	East- West	Covercrop	Cultivation	0.5	300	663.18	245.255	21.3	1900.25	18.32	Clay	6.54667	97.2333	70-100mm
19		1999	1654	Spur Pruned	1785.71	North-South	Covercrop	Cultivation	0.5	260	663.18	245.255	22.2	1900.25	19.21	Clay Loam	6.28667	241.9	40-70mm
20	Eden Valley	1994	BVRC30	Rod + Spur Pruned	1666.67	NorthEast-SouthWest	Permanent sward	Herbicide	0.1	430	663.18	245.255	20.4	1548.75	17.43	Sandy Loam	5.51667	45.9333	70-100mm
21		1968	Unknown	Cane Pruned	1923.08	NorthEast-SouthWest	Permanent sward	Compost	0.4	490	663.18	245.255	20.4	1548.75	17.43	Clay Loam	6.54333	208.867	70-100mm
22		1912	Unknown	Cane Pruned	771.605	East- West	Permanent sward	Compost	0	420	663.18	245.255	20.4	1548.75	17.43	Clay Loam	6.67	468.667	70-100mm
