# Supplementary material for: Global DNA Methylation Patterns Can Play a Role in Defining Terroir in Grapevine (Vitis vinifera cv. Shiraz)
Source: Front Plant Sci. 2017 Oct 30;8:1860. doi: 10.3389/fpls.2017.01860 (PMC5670326; doi:10.3389/fpls.2017.01860)
Supplement: Supplementary file 8 [file Table_4.XLSX]

## Sheet: Hypermethylated  Genes
Hypermethylated genes in plants growing in Northern Grounds vineyards compared to plants in Southern Grounds vineyards
GeneID	meth_logFC	FDR	Distance2DMM
VIT_07s0151g00900	0.466584	0.000531	-1987
VIT_05s0020g02370	0.416345	0.00658695	-1932
VIT_07s0031g02650	0.528531	0.00106547	-1926
VIT_09s0002g01150	0.480173	0.00486314	-1921
VIT_02s0025g02160	0.506777	0.000316	-1903
VIT_02s0154g00300	0.384586	0.00230726	-1885
VIT_01s0011g03740	0.447581	0.000319	-1876
VIT_02s0025g00190	0.69257	4.77e-06	-1851
VIT_02s0154g00080	0.626418	0.00028	-1847
VIT_05s0124g00080	0.569995	0.00464657	-1846
VIT_08s0040g02270	0.587508	0.000324	-1822
VIT_06s0004g00720	0.403581	0.00252785	-1777
VIT_08s0007g02030	0.569414	5.32e-06	-1742
VIT_08s0007g03230	0.468324	0.00263838	-1714
VIT_01s0011g00990	0.550444	0.00048	-1708
VIT_04s0023g01150	0.43889	0.00812159	-1667
VIT_09s0002g02030	0.794459	0.000454	-1605
VIT_03s0063g02160	0.398282	0.00438919	-1592
VIT_01s0026g02460	0.383687	0.00954961	-1553
VIT_06s0004g06480	0.557633	0.000384	-1477
VIT_05s0077g01070	0.478511	0.000153	-1471
VIT_02s0234g00130	0.609652	9.99e-05	-1420
VIT_03s0038g04560	0.523951	0.00154606	-1419
VIT_04s0023g01890	0.422385	0.00719788	-1417
VIT_06s0004g07700	0.440987	0.00506884	-1375
VIT_02s0154g00200	0.424652	0.000939	-1372
VIT_06s0061g01370	0.332035	0.00524744	-1336
VIT_07s0005g01920	0.461884	0.00193785	-1314
VIT_06s0004g04180	0.723698	0.00207587	-1291
VIT_06s0004g03310	0.346819	0.00483362	-1255
VIT_05s0020g03470	0.401433	0.00734533	-1237
VIT_08s0007g07750	0.580069	0.000156	-1235
VIT_06s0004g04850	0.93709	2.1e-07	-1225
VIT_05s0102g00850	0.431094	0.00395935	-1212
VIT_09s0002g04610	0.522076	0.000343	-1211
VIT_08s0007g06570	0.480342	0.000694	-1171
VIT_08s0007g03870	0.671995	1.33e-05	-1165
VIT_07s0005g04460	0.409123	0.00620377	-1147
VIT_07s0031g00700	0.585035	0.000794	-1142
VIT_01s0137g00670	0.445128	0.00557967	-1136
VIT_02s0025g05120	0.455298	2.15e-05	-1132
VIT_02s0025g02100	0.563677	0.000242	-1125
VIT_01s0011g03250	0.671333	4.45e-07	-1114
VIT_01s0011g02890	0.340365	0.00560344	-1087
VIT_02s0025g02710	0.698735	0.000757	-1054
VIT_08s0007g03260	0.618868	0.000184	-1013
VIT_01s0011g02400	0.544562	2.83e-05	-1011
VIT_07s0129g01060	0.625792	2.96e-05	-1008
VIT_09s0002g01620	0.583037	0.000194	-990
VIT_08s0007g05780	0.603559	0.000909	-985
VIT_02s0025g03200	0.388041	0.00903679	-974
VIT_01s0011g06620	0.546417	0.00784792	-937
VIT_08s0007g05160	0.634921	1.27e-05	-931
VIT_06s0004g01570	0.647106	3.36e-06	-870
VIT_04s0008g04460	0.593313	3.21e-05	-868
VIT_02s0025g02990	0.405783	0.00021	-866
VIT_08s0007g04880	0.469447	0.00155869	-863
VIT_09s0002g02050	0.334845	0.00296861	-859
VIT_06s0004g04030	0.702565	0.00520251	-850
VIT_08s0040g01860	1.14022	4.28e-05	-835
VIT_05s0020g02450	0.573825	0.000419	-821
VIT_03s0063g00280	0.562384	3.21e-05	-818
VIT_05s0020g00730	0.461637	0.00317926	-766
VIT_05s0029g00580	1.09867	0.00331392	-741
VIT_07s0031g01860	0.731377	0.000737	-733
VIT_08s0032g00190	0.539733	0.00373481	-696
VIT_07s0005g03170	0.556087	0.000154	-688
VIT_04s0044g00180	0.544881	0.00037	-688
VIT_08s0007g03540	0.510568	3.85e-06	-684
VIT_02s0012g01280	0.628646	7.11e-05	-676
VIT_07s0129g00490	0.795634	1.73e-07	-671
VIT_01s0011g02790	0.471316	0.00722132	-634
VIT_08s0007g01310	1.27946	0.000115	-626
VIT_05s0020g01580	1.7541	9.31e-14	-595
VIT_06s0004g06380	0.57869	0.00112771	-591
VIT_08s0040g02000	0.715548	2.98e-05	-563
VIT_03s0038g00390	0.667569	6.31e-06	-557
VIT_02s0025g00160	0.611601	0.0018622	-554
VIT_04s0008g00860	0.971895	0.00114178	-550
VIT_04s0023g01570	0.71108	3.06e-06	-538
VIT_05s0020g00670	0.609727	8.34e-06	-533
VIT_08s0040g01640	0.548752	3.62e-05	-513
VIT_01s0011g04790	0.454299	0.00362862	-511
VIT_02s0025g02700	0.375828	0.00625169	-508
VIT_07s0129g00210	0.809962	1.06e-07	-498
VIT_08s0007g04560	0.576907	0.000321	-497
VIT_05s0094g01590	0.557378	0.000245	-483
VIT_04s0008g01480	0.57662	0.000194	-469
VIT_05s0102g00520	0.484821	0.000123	-453
VIT_06s0061g00790	0.559852	0.00399485	-441
VIT_08s0040g00260	0.607629	0.00395229	-409
VIT_06s0004g05160	0.596897	3.45e-05	-392
VIT_09s0002g00670	0.66555	0.0071867	-390
VIT_05s0020g04540	0.45483	0.00215753	-389
VIT_09s0002g04900	0.417726	0.00322209	-382
VIT_08s0032g00400	0.509561	0.00836604	-381
VIT_05s0020g00950	0.65019	6.61e-05	-366
VIT_08s0105g00350	0.837245	0.0012786	-365
VIT_04s0008g00290	0.862978	0.000549	-342
VIT_02s0025g00090	0.406206	0.00768573	-342
VIT_04s0008g04900	0.661794	0.000524	-336
VIT_08s0007g07930	0.618724	5.37e-06	-329
VIT_06s0004g03650	0.657215	1.28e-06	-326
VIT_05s0020g01500	2.77744	1.75e-09	-318
VIT_06s0004g04970	0.703746	4.25e-06	-318
VIT_04s0023g02360	0.530542	0.000148	-298
VIT_04s0023g02680	0.738211	0.00062	-285
VIT_06s0004g02850	0.931716	1.89e-07	-281
VIT_05s0020g04090	0.490678	0.000914	-281
VIT_08s0056g00710	0.451767	0.00113328	-263
VIT_01s0150g00420	0.754778	0.00581769	-257
VIT_01s0244g00060	0.558784	0.00329836	-255
VIT_07s0031g00480	0.570055	0.00023	-254
VIT_07s0104g00470	0.966842	0.00458276	-247
VIT_06s0004g04300	0.57601	0.000336	-217
VIT_08s0040g02850	0.446477	5.77e-05	-216
VIT_07s0104g01810	0.643408	8.33e-07	-211
VIT_03s0038g01880	0.76377	0.0076641	-200
VIT_08s0007g08500	0.514265	0.00161515	-198
VIT_08s0040g02140	0.689929	1.29e-05	-194
VIT_07s0129g00790	0.711659	0.0031118	-194
VIT_02s0025g02650	0.591525	0.00296914	-185
VIT_02s0025g05000	0.521022	0.000549	-175
VIT_06s0004g02120	0.680619	2.94e-06	-173
VIT_05s0020g04720	0.989085	0.000317	-173
VIT_08s0058g01280	0.583376	0.000175	-172
VIT_09s0002g03150	0.418245	0.00265903	-161
VIT_01s0011g00710	0.541255	0.00024	-160
VIT_08s0007g05660	0.890608	0.00594448	-155
VIT_06s0080g00730	0.669164	0.000313	-153
VIT_05s0020g01200	0.946908	4.22e-05	-148
VIT_07s0031g01240	0.442089	0.000354	-141
VIT_08s0007g00160	0.601593	0.000208	-138
VIT_07s0129g00400	0.811994	2.5e-07	-125
VIT_07s0104g01500	0.433398	0.00105234	-122
VIT_03s0063g02310	0.699203	0.00238513	-112
VIT_08s0040g03180	0.354763	0.00766242	-112
VIT_01s0146g00490	0.506341	0.000766	-109
VIT_06s0004g07000	0.931127	2.25e-06	-107
VIT_06s0004g04500	0.725808	1.72e-07	-100
VIT_04s0044g01860	0.541556	0.000658	-98
VIT_02s0025g00960	0.487748	0.00729185	-98
VIT_08s0007g02080	0.627299	0.000135	-95
VIT_01s0011g05390	0.724635	0.000646	-92
VIT_02s0109g00190	0.359793	0.0071033	-80
VIT_05s0049g00490	0.486829	0.000621	-76
VIT_07s0005g02280	0.722291	2.79e-06	-59
VIT_04s0008g01390	0.472612	0.000228	-56
VIT_08s0007g05970	0.411288	0.00410276	-54
VIT_06s0061g01060	0.534799	0.000122	-52
VIT_03s0088g00990	0.439545	0.00069	-51
VIT_07s0104g00690	0.506849	0.000306	-49
VIT_06s0004g06880	0.622312	3.99e-06	-34
VIT_09s0002g01630	0.481982	0.00116282	-34
VIT_07s0005g03410	0.372706	0.00938783	-24
VIT_06s0004g01610	0.5183	0.00142634	-23
VIT_07s0005g01910	0.471926	0.00272545	-23
VIT_03s0038g02220	0.575408	7.77e-05	-17
VIT_08s0007g00900	0.490797	0.00401808	-14
VIT_01s0127g00490	0.533532	7.11e-05	-13
VIT_01s0011g03010	0.412447	0.00683967	-13
VIT_08s0007g03770	0.549399	0.00573481	-11
VIT_08s0040g02750	0.653512	0.00120598	-5
VIT_04s0008g00440	0.378939	0.00832385	-5
VIT_02s0025g00710	1.74631	1.85e-27	0
VIT_03s0063g00050	3.813	5.93e-27	0
VIT_01s0011g04180	3.24047	1.13e-17	0
VIT_07s0031g01850	3.06681	9.7e-17	0
VIT_06s0004g02880	1.95969	1.94e-16	0
VIT_09s0002g06830	3.05946	4.6e-16	0
VIT_02s0025g03320	3.42978	1.79e-15	0
VIT_07s0005g02180	1.46304	1.5e-14	0
VIT_01s0011g01490	2.69939	4.01e-14	0
VIT_05s0020g04770	2.67664	5.42e-14	0
VIT_04s0008g07010	3.34348	1.26e-13	0
VIT_03s0063g00880	0.957727	1.13e-12	0
VIT_08s0040g02740	3.35195	2.26e-12	0
VIT_01s0137g00270	2.59289	4.35e-12	0
VIT_02s0012g01670	1.19317	8.75e-12	0
VIT_04s0044g00600	3.02439	2.44e-11	0
VIT_04s0008g00200	1.47647	4.81e-11	0
VIT_04s0008g04890	0.808588	5.13e-11	0
VIT_03s0038g04130	2.96638	5.62e-11	0
VIT_03s0038g04270	2.29117	8.43e-11	0
VIT_08s0007g07070	3.08596	9.17e-11	0
VIT_07s0129g00180	2.88114	1.08e-10	0
VIT_05s0124g00060	2.65431	2.05e-10	0
VIT_08s0007g04610	2.74196	2.24e-10	0
VIT_09s0002g03620	2.5548	2.54e-10	0
VIT_08s0007g06830	0.789917	2.88e-10	0
VIT_05s0077g00960	3.14873	3e-10	0
VIT_07s0031g02630	3.03794	3.61e-10	0
VIT_02s0025g00440	2.85725	4.16e-10	0
VIT_05s0020g04950	2.41948	4.62e-10	0
VIT_08s0056g01170	0.747841	5.55e-10	0
VIT_06s0004g01160	2.3224	6.58e-10	0
VIT_07s0129g00250	2.52996	7.23e-10	0
VIT_02s0025g00700	1.01669	7.3e-10	0
VIT_04s0008g02340	0.881022	1.16e-09	0
VIT_04s0008g03470	0.936121	1.16e-09	0
VIT_08s0007g05610	0.9381	1.22e-09	0
VIT_04s0023g01290	1.42887	1.54e-09	0
VIT_05s0020g02640	2.17523	1.74e-09	0
VIT_08s0007g01630	0.933386	2.65e-09	0
VIT_03s0038g03620	3.57101	3.18e-09	0
VIT_08s0007g06720	0.91729	8.03e-09	0
VIT_06s0080g00040	2.86798	9.64e-09	0
VIT_08s0040g02360	2.80593	9.79e-09	0
VIT_09s0002g02990	2.5901	1.12e-08	0
VIT_08s0007g08040	0.664954	1.59e-08	0
VIT_08s0007g08540	0.760287	2.45e-08	0
VIT_04s0008g03270	1.37139	2.46e-08	0
VIT_08s0040g01730	2.89704	2.62e-08	0
VIT_07s0031g02720	2.85836	3.18e-08	0
VIT_08s0007g01290	0.773697	3.67e-08	0
VIT_08s0040g00010	2.64119	3.73e-08	0
VIT_02s0025g04330	0.767596	4.25e-08	0
VIT_04s0008g00770	2.75762	4.47e-08	0
VIT_08s0007g05130	0.711337	5.12e-08	0
VIT_08s0007g06310	0.768399	5.66e-08	0
VIT_06s0004g00480	0.785036	6.11e-08	0
VIT_07s0005g05880	2.7432	6.11e-08	0
VIT_08s0007g08540	2.2426	6.56e-08	0
VIT_01s0010g03400	2.76635	6.72e-08	0
VIT_01s0011g01130	2.2588	6.78e-08	0
VIT_07s0104g00050	0.820369	7.42e-08	0
VIT_07s0129g00910	0.681835	8.24e-08	0
VIT_08s0007g06680	0.611417	1.03e-07	0
VIT_08s0058g01390	0.938438	1.06e-07	0
VIT_08s0040g01750	2.8356	1.21e-07	0
VIT_04s0008g06310	2.97853	1.21e-07	0
VIT_07s0031g00770	0.690028	1.23e-07	0
VIT_08s0040g01360	0.751751	1.25e-07	0
VIT_02s0025g00650	0.772809	1.31e-07	0
VIT_06s0004g04610	0.854199	1.64e-07	0
VIT_07s0104g00870	0.690986	1.69e-07	0
VIT_04s0008g04300	0.670657	1.74e-07	0
VIT_04s0008g04270	2.05215	1.87e-07	0
VIT_07s0005g02450	0.717902	2.29e-07	0
VIT_02s0025g00820	0.773305	2.35e-07	0
VIT_08s0007g00960	0.771779	2.41e-07	0
VIT_01s0011g02350	0.692354	2.67e-07	0
VIT_04s0008g01360	0.781383	2.78e-07	0
VIT_08s0007g01930	1.12651	2.94e-07	0
VIT_01s0011g05340	0.668332	2.98e-07	0
VIT_04s0023g03550	0.968067	3.49e-07	0
VIT_01s0127g00850	0.713885	3.54e-07	0
VIT_02s0025g04300	0.727049	3.54e-07	0
VIT_08s0007g05810	0.712564	3.81e-07	0
VIT_07s0104g01230	0.837785	3.89e-07	0
VIT_05s0077g00630	0.770294	4.26e-07	0
VIT_08s0007g03060	0.686963	4.4e-07	0
VIT_02s0025g04310	0.696136	4.8e-07	0
VIT_03s0063g00020	0.668228	5.42e-07	0
VIT_02s0025g00810	0.748786	5.42e-07	0
VIT_06s0004g02820	0.666204	5.62e-07	0
VIT_02s0025g00820	0.753541	5.62e-07	0
VIT_08s0007g01560	0.758944	6.01e-07	0
VIT_08s0007g03840	0.720327	6.22e-07	0
VIT_06s0004g02340	0.687279	6.48e-07	0
VIT_03s0038g02540	0.740227	6.7e-07	0
VIT_01s0011g05230	0.617765	7.28e-07	0
VIT_05s0020g02720	0.592309	7.66e-07	0
VIT_09s0002g00390	0.704592	7.66e-07	0
VIT_08s0040g02520	0.699811	7.73e-07	0
VIT_01s0011g06640	0.807001	7.84e-07	0
VIT_08s0007g01040	0.713462	8.6e-07	0
VIT_02s0025g01610	0.567328	8.82e-07	0
VIT_08s0007g07240	0.743684	9.33e-07	0
VIT_08s0007g02100	0.681994	1.08e-06	0
VIT_07s0005g05600	1.00494	1.08e-06	0
VIT_03s0038g02300	0.813932	1.17e-06	0
VIT_01s0137g00510	0.69222	1.19e-06	0
VIT_08s0040g00770	0.62759	1.25e-06	0
VIT_07s0031g00680	0.704728	1.29e-06	0
VIT_06s0004g02820	0.684379	1.42e-06	0
VIT_02s0025g04280	0.749465	1.44e-06	0
VIT_01s0011g03320	0.765093	1.48e-06	0
VIT_08s0007g07600	0.727784	1.49e-06	0
VIT_03s0038g04090	0.662724	1.52e-06	0
VIT_07s0031g01610	0.686047	1.53e-06	0
VIT_01s0011g00450	1.64898	1.54e-06	0
VIT_01s0011g03920	0.761824	1.56e-06	0
VIT_02s0025g04290	0.816248	1.59e-06	0
VIT_08s0007g04630	0.668582	1.6e-06	0
VIT_03s0038g02230	0.694558	1.91e-06	0
VIT_06s0004g02530	0.904879	1.93e-06	0
VIT_02s0025g01430	0.750382	1.95e-06	0
VIT_04s0008g01880	0.767171	1.95e-06	0
VIT_07s0031g00750	0.669273	2.02e-06	0
VIT_02s0025g04330	0.656274	2.07e-06	0
VIT_07s0151g00910	0.614477	2.13e-06	0
VIT_07s0031g01850	0.682209	2.21e-06	0
VIT_01s0011g01310	0.637265	2.25e-06	0
VIT_08s0007g02040	0.668472	2.28e-06	0
VIT_07s0031g00920	0.687961	2.28e-06	0
VIT_08s0007g07600	0.679361	2.29e-06	0
VIT_04s0044g01000	0.689803	2.43e-06	0
VIT_04s0008g05450	0.718332	2.43e-06	0
VIT_08s0007g01850	0.662518	2.55e-06	0
VIT_08s0007g01930	0.628101	2.59e-06	0
VIT_01s0011g01300	0.705936	2.6e-06	0
VIT_08s0007g06610	0.558269	2.62e-06	0
VIT_08s0007g04050	0.96154	2.63e-06	0
VIT_08s0007g01230	0.665418	2.66e-06	0
VIT_08s0007g02990	0.658457	2.74e-06	0
VIT_08s0007g00960	0.67314	2.81e-06	0
VIT_05s0020g02700	0.681739	2.93e-06	0
VIT_05s0020g02610	0.635288	2.97e-06	0
VIT_05s0020g03290	0.625099	3.01e-06	0
VIT_07s0031g01020	0.658306	3.08e-06	0
VIT_04s0008g01990	0.660417	3.15e-06	0
VIT_06s0004g04580	0.643825	3.16e-06	0
VIT_08s0007g02470	0.663311	3.18e-06	0
VIT_07s0031g00030	0.639788	3.23e-06	0
VIT_06s0004g06920	0.666826	3.24e-06	0
VIT_07s0031g00180	0.573035	3.42e-06	0
VIT_07s0031g00470	0.670987	3.54e-06	0
VIT_01s0011g06510	0.624671	3.6e-06	0
VIT_01s0011g05070	0.658433	3.6e-06	0
VIT_08s0007g06680	0.729741	3.8e-06	0
VIT_02s0025g02670	0.675489	3.82e-06	0
VIT_02s0025g01170	0.707959	3.82e-06	0
VIT_08s0040g01940	0.658302	3.88e-06	0
VIT_02s0025g00220	0.548	3.89e-06	0
VIT_08s0007g01290	0.739593	4.01e-06	0
VIT_04s0008g03380	0.693641	4.02e-06	0
VIT_02s0154g00130	0.707381	4.02e-06	0
VIT_01s0011g00940	0.697138	4.06e-06	0
VIT_08s0007g07660	0.6923	4.15e-06	0
VIT_05s0077g01440	0.616107	4.16e-06	0
VIT_02s0025g01190	0.660645	4.39e-06	0
VIT_09s0002g06480	0.670546	4.39e-06	0
VIT_01s0011g04610	0.853896	4.43e-06	0
VIT_03s0038g02170	0.68928	4.59e-06	0
VIT_03s0038g03120	0.756703	4.72e-06	0
VIT_02s0025g02360	0.703667	4.79e-06	0
VIT_05s0077g00940	0.605492	4.8e-06	0
VIT_02s0025g04170	1.19359	4.82e-06	0
VIT_06s0004g02530	0.704863	4.83e-06	0
VIT_05s0102g00990	0.658548	4.92e-06	0
VIT_01s0011g00890	0.713832	4.96e-06	0
VIT_08s0058g01460	0.741599	5.03e-06	0
VIT_05s0020g00500	0.674909	5.05e-06	0
VIT_07s0129g00730	0.710055	5.1e-06	0
VIT_07s0005g00100	0.63391	5.23e-06	0
VIT_08s0007g03510	0.538873	5.56e-06	0
VIT_08s0040g02410	0.576567	5.58e-06	0
VIT_04s0043g00340	0.760943	5.58e-06	0
VIT_08s0007g00570	0.573974	6.17e-06	0
VIT_08s0007g02330	0.71222	6.38e-06	0
VIT_08s0007g01850	0.772494	6.43e-06	0
VIT_01s0011g05960	0.577706	6.66e-06	0
VIT_08s0007g08540	0.668749	6.66e-06	0
VIT_05s0020g03260	0.652482	6.91e-06	0
VIT_01s0011g04550	0.66554	6.93e-06	0
VIT_04s0008g01700	0.610352	7.04e-06	0
VIT_06s0080g00510	0.586278	7.09e-06	0
VIT_06s0004g00710	0.716318	7.17e-06	0
VIT_07s0104g00660	0.670855	7.41e-06	0
VIT_08s0007g02020	0.558256	7.71e-06	0
VIT_07s0191g00150	0.606122	7.71e-06	0
VIT_01s0011g04760	0.655778	7.71e-06	0
VIT_06s0061g00760	2.59499	7.96e-06	0
VIT_03s0038g02530	0.70794	7.99e-06	0
VIT_03s0038g02200	0.651523	8e-06	0
VIT_07s0151g00630	0.649445	8.04e-06	0
VIT_08s0007g01780	0.64592	8.05e-06	0
VIT_03s0038g03570	0.697972	8.06e-06	0
VIT_02s0025g00710	0.681486	8.08e-06	0
VIT_06s0004g01270	0.568005	8.62e-06	0
VIT_03s0063g02600	0.606185	8.63e-06	0
VIT_01s0011g02880	0.62673	8.66e-06	0
VIT_08s0007g06560	0.599099	9.14e-06	0
VIT_08s0007g07230	0.577929	9.4e-06	0
VIT_04s0008g01850	0.660621	9.4e-06	0
VIT_07s0005g00260	0.660651	9.4e-06	0
VIT_02s0025g04380	0.617391	9.41e-06	0
VIT_08s0007g03220	0.706615	9.41e-06	0
VIT_07s0031g01280	0.73337	9.6e-06	0
VIT_06s0004g05100	0.84353	9.6e-06	0
VIT_07s0129g00890	0.698715	9.75e-06	0
VIT_01s0137g00410	0.602057	9.77e-06	0
VIT_01s0011g01990	0.649469	9.79e-06	0
VIT_01s0137g00280	0.495692	9.87e-06	0
VIT_01s0011g01010	0.595702	1.05e-05	0
VIT_02s0025g04260	0.734444	1.07e-05	0
VIT_06s0004g01350	0.652225	1.09e-05	0
VIT_08s0007g02460	0.514359	1.11e-05	0
VIT_09s0002g00690	0.69815	1.11e-05	0
VIT_03s0038g03810	2.30353	1.11e-05	0
VIT_07s0104g01790	0.657298	1.13e-05	0
VIT_01s0011g03720	0.667962	1.14e-05	0
VIT_01s0011g02080	0.65955	1.17e-05	0
VIT_08s0007g07810	1.0526	1.17e-05	0
VIT_04s0008g03330	0.73672	1.22e-05	0
VIT_01s0244g00170	0.675344	1.25e-05	0
VIT_02s0025g04330	0.715761	1.25e-05	0
VIT_07s0129g00990	0.570153	1.26e-05	0
VIT_03s0063g01790	0.648052	1.26e-05	0
VIT_06s0004g04100	0.658155	1.26e-05	0
VIT_02s0025g04610	0.653934	1.28e-05	0
VIT_07s0031g00090	0.703483	1.28e-05	0
VIT_01s0011g00720	0.785168	1.28e-05	0
VIT_07s0031g01680	0.587621	1.29e-05	0
VIT_02s0025g01650	0.771025	1.29e-05	0
VIT_05s0020g01560	0.602166	1.3e-05	0
VIT_08s0007g07690	0.603445	1.3e-05	0
VIT_03s0038g04140	0.610587	1.3e-05	0
VIT_06s0004g04240	0.627309	1.35e-05	0
VIT_04s0043g00740	1.14992	1.35e-05	0
VIT_04s0008g00680	0.580063	1.41e-05	0
VIT_04s0023g02020	0.661972	1.41e-05	0
VIT_09s0002g03450	0.684249	1.41e-05	0
VIT_08s0007g05180	0.555513	1.43e-05	0
VIT_08s0056g00070	2.26049	1.43e-05	0
VIT_05s0020g01670	0.627648	1.47e-05	0
VIT_08s0007g03660	0.629106	1.47e-05	0
VIT_05s0077g00970	0.619366	1.48e-05	0
VIT_08s0040g01480	0.693973	1.48e-05	0
VIT_08s0007g00620	0.922427	1.48e-05	0
VIT_02s0025g01100	0.681394	1.55e-05	0
VIT_03s0063g00170	0.585506	1.59e-05	0
VIT_02s0025g05100	0.596201	1.59e-05	0
VIT_08s0007g00060	0.716284	1.6e-05	0
VIT_02s0025g04620	0.785468	1.66e-05	0
VIT_02s0025g00340	1.18868	1.66e-05	0
VIT_08s0007g02820	0.636107	1.69e-05	0
VIT_03s0063g00150	0.669646	1.7e-05	0
VIT_08s0040g00820	0.619424	1.73e-05	0
VIT_01s0011g02610	0.669713	1.74e-05	0
VIT_04s0008g01650	0.602088	1.78e-05	0
VIT_04s0008g01300	0.625522	1.79e-05	0
VIT_03s0038g02330	0.551023	1.8e-05	0
VIT_01s0011g06630	1.86584	1.82e-05	0
VIT_07s0191g00200	0.526254	1.88e-05	0
VIT_02s0012g01100	0.616408	1.88e-05	0
VIT_02s0025g04960	1.14134	1.88e-05	0
VIT_03s0038g00630	0.542169	1.91e-05	0
VIT_09s0002g03350	0.75074	1.91e-05	0
VIT_09s0002g02230	0.71314	1.92e-05	0
VIT_07s0129g00520	0.839472	1.95e-05	0
VIT_08s0007g04150	0.636328	2e-05	0
VIT_04s0008g03220	0.626819	2.03e-05	0
VIT_08s0007g07240	1.58782	2.11e-05	0
VIT_01s0011g03070	0.591053	2.12e-05	0
VIT_08s0007g07590	0.644715	2.12e-05	0
VIT_02s0025g01430	0.546603	2.17e-05	0
VIT_08s0040g01930	0.555668	2.18e-05	0
VIT_07s0197g00020	0.572769	2.26e-05	0
VIT_01s0011g03960	0.660958	2.28e-05	0
VIT_03s0180g00150	0.643009	2.29e-05	0
VIT_07s0005g01310	0.584706	2.3e-05	0
VIT_03s0038g04040	0.636335	2.34e-05	0
VIT_07s0197g00030	0.596682	2.35e-05	0
VIT_08s0007g01900	0.682272	2.35e-05	0
VIT_02s0154g00150	0.623654	2.36e-05	0
VIT_07s0005g03280	0.644544	2.36e-05	0
VIT_05s0020g01990	0.689875	2.36e-05	0
VIT_06s0009g02780	0.510782	2.37e-05	0
VIT_01s0011g02020	0.69766	2.37e-05	0
VIT_03s0063g00530	0.590701	2.39e-05	0
VIT_03s0038g00700	0.581705	2.4e-05	0
VIT_03s0038g02980	0.617797	2.42e-05	0
VIT_02s0025g04370	0.626719	2.43e-05	0
VIT_07s0104g01630	0.558537	2.45e-05	0
VIT_07s0005g01300	0.64704	2.45e-05	0
VIT_08s0007g03420	0.821656	2.5e-05	0
VIT_01s0011g05280	0.528659	2.52e-05	0
VIT_03s0038g03830	0.614409	2.52e-05	0
VIT_01s0010g00690	1.07723	2.52e-05	0
VIT_03s0038g02230	0.643076	2.54e-05	0
VIT_06s0004g04980	0.659565	2.63e-05	0
VIT_07s0005g01420	0.495945	2.66e-05	0
VIT_08s0007g00060	0.679602	2.68e-05	0
VIT_07s0031g00080	0.626693	2.7e-05	0
VIT_07s0005g00590	0.44297	2.72e-05	0
VIT_06s0004g02790	0.718488	2.73e-05	0
VIT_02s0025g01550	0.491973	2.74e-05	0
VIT_04s0023g02000	0.707781	2.75e-05	0
VIT_09s0002g01360	0.638754	2.79e-05	0
VIT_03s0038g02780	1.08123	2.79e-05	0
VIT_01s0011g02960	0.571205	2.81e-05	0
VIT_04s0008g05600	0.648626	2.85e-05	0
VIT_08s0040g00690	0.545468	2.86e-05	0
VIT_01s0127g00560	0.65648	2.86e-05	0
VIT_01s0011g05960	0.581697	2.94e-05	0
VIT_07s0005g00680	0.654874	2.94e-05	0
VIT_05s0077g01800	0.682452	2.95e-05	0
VIT_08s0040g00820	0.587741	2.97e-05	0
VIT_08s0040g01710	0.581639	2.98e-05	0
VIT_01s0011g03950	0.637055	2.98e-05	0
VIT_08s0040g00820	0.580379	2.99e-05	0
VIT_06s0004g01780	0.603133	3.06e-05	0
VIT_04s0008g03240	0.635492	3.06e-05	0
VIT_08s0040g03380	0.609553	3.15e-05	0
VIT_07s0104g01620	0.679833	3.15e-05	0
VIT_02s0025g00220	0.473367	3.16e-05	0
VIT_08s0040g03250	0.513626	3.17e-05	0
VIT_02s0025g01190	0.588397	3.25e-05	0
VIT_08s0007g03690	0.644907	3.25e-05	0
VIT_01s0150g00250	0.6463	3.27e-05	0
VIT_04s0008g02050	0.596142	3.3e-05	0
VIT_07s0005g00760	0.481044	3.32e-05	0
VIT_07s0031g02340	0.581001	3.32e-05	0
VIT_07s0031g00060	0.463861	3.34e-05	0
VIT_05s0020g01290	0.611702	3.39e-05	0
VIT_06s0004g02620	0.567903	3.43e-05	0
VIT_08s0007g00010	0.664453	3.43e-05	0
VIT_07s0031g00560	0.474783	3.58e-05	0
VIT_08s0007g07020	0.584786	3.62e-05	0
VIT_07s0005g01300	0.499484	3.63e-05	0
VIT_03s0038g02910	0.595878	3.63e-05	0
VIT_08s0007g00850	0.691608	3.67e-05	0
VIT_07s0031g01360	0.643593	3.72e-05	0
VIT_09s0002g00900	0.661098	3.74e-05	0
VIT_06s0004g04060	0.603755	3.75e-05	0
VIT_07s0104g00300	1.81923	3.76e-05	0
VIT_03s0091g00480	0.641866	3.78e-05	0
VIT_01s0011g04550	0.626958	3.87e-05	0
VIT_01s0011g05180	0.618147	3.88e-05	0
VIT_08s0007g04160	0.531626	3.9e-05	0
VIT_02s0025g01280	0.587444	3.94e-05	0
VIT_01s0011g05150	0.580326	3.98e-05	0
VIT_05s0062g01100	0.647524	4.01e-05	0
VIT_07s0031g00350	0.604102	4.03e-05	0
VIT_02s0025g01680	0.515536	4.06e-05	0
VIT_08s0007g08320	0.595013	4.11e-05	0
VIT_06s0061g01230	2.35776	4.18e-05	0
VIT_06s0004g04450	0.580812	4.19e-05	0
VIT_02s0025g01680	0.632799	4.24e-05	0
VIT_01s0244g00020	0.534733	4.29e-05	0
VIT_07s0005g01550	0.597873	4.29e-05	0
VIT_08s0007g00830	0.6131	4.29e-05	0
VIT_01s0011g02130	0.619168	4.31e-05	0
VIT_01s0011g02800	1.03146	4.36e-05	0
VIT_05s0077g00740	1.58471	4.46e-05	0
VIT_03s0038g00940	0.52636	4.53e-05	0
VIT_06s0004g02840	0.670216	4.54e-05	0
VIT_07s0005g00620	0.583096	4.58e-05	0
VIT_08s0040g01060	0.667124	4.59e-05	0
VIT_06s0004g00480	0.686644	4.61e-05	0
VIT_07s0141g00140	1.45252	4.71e-05	0
VIT_07s0129g00550	0.438125	4.77e-05	0
VIT_02s0025g04230	0.599705	4.79e-05	0
VIT_07s0031g02310	0.587617	4.94e-05	0
VIT_08s0007g03510	0.600267	4.96e-05	0
VIT_07s0031g01470	0.534349	4.98e-05	0
VIT_01s0011g03720	0.549376	4.99e-05	0
VIT_07s0151g00630	0.557934	5.09e-05	0
VIT_04s0008g02070	0.58285	5.21e-05	0
VIT_05s0077g01770	0.628492	5.21e-05	0
VIT_08s0007g04540	0.646132	5.3e-05	0
VIT_03s0038g02230	0.4887	5.35e-05	0
VIT_03s0038g02660	0.546998	5.35e-05	0
VIT_08s0007g01930	0.66566	5.37e-05	0
VIT_09s0002g00690	0.700112	5.4e-05	0
VIT_04s0210g00150	0.637225	5.55e-05	0
VIT_04s0044g01850	0.65893	5.66e-05	0
VIT_06s0004g04600	0.49496	5.68e-05	0
VIT_08s0007g07090	0.601984	5.74e-05	0
VIT_07s0031g01660	0.600109	5.76e-05	0
VIT_01s0011g06600	0.657372	5.9e-05	0
VIT_05s0094g00730	0.610087	6.03e-05	0
VIT_06s0004g02890	0.633928	6.04e-05	0
VIT_01s0010g03500	0.525644	6.19e-05	0
VIT_05s0020g02420	0.62008	6.54e-05	0
VIT_09s0002g04020	0.618798	6.6e-05	0
VIT_02s0241g00120	0.520379	6.78e-05	0
VIT_08s0007g06680	0.676058	6.78e-05	0
VIT_04s0008g02020	0.522814	6.79e-05	0
VIT_06s0004g06150	0.561746	6.8e-05	0
VIT_06s0004g05120	0.438412	6.84e-05	0
VIT_05s0020g03460	0.576963	6.85e-05	0
VIT_06s0004g06730	0.681243	6.87e-05	0
VIT_03s0038g04320	0.560629	7.11e-05	0
VIT_09s0002g01400	0.593381	7.25e-05	0
VIT_05s0077g01800	0.897697	7.37e-05	0
VIT_08s0058g00660	0.501818	7.5e-05	0
VIT_04s0008g04790	0.577109	7.55e-05	0
VIT_04s0008g01960	1.86031	7.59e-05	0
VIT_02s0025g00360	0.560319	7.6e-05	0
VIT_02s0025g02400	0.565151	7.72e-05	0
VIT_02s0025g04360	0.587383	7.72e-05	0
VIT_09s0002g00610	0.691003	7.91e-05	0
VIT_06s0004g02030	0.586063	7.94e-05	0
VIT_03s0063g01890	0.677651	8.01e-05	0
VIT_05s0020g00970	0.531022	8.16e-05	0
VIT_02s0154g00330	0.546199	8.24e-05	0
VIT_01s0127g00750	0.48969	8.44e-05	0
VIT_04s0008g05690	0.515741	8.56e-05	0
VIT_01s0011g04680	0.614389	8.64e-05	0
VIT_01s0150g00150	0.593923	8.66e-05	0
VIT_04s0023g02810	0.557445	8.72e-05	0
VIT_08s0007g03690	0.47797	8.86e-05	0
VIT_07s0005g02320	0.588728	8.99e-05	0
VIT_03s0038g02090	0.569756	9.04e-05	0
VIT_04s0008g06620	0.600592	9.14e-05	0
VIT_08s0105g00530	0.64946	9.31e-05	0
VIT_01s0011g02420	0.584401	9.37e-05	0
VIT_08s0007g01320	0.732329	9.37e-05	0
VIT_07s0031g00750	0.470918	9.38e-05	0
VIT_01s0011g00900	0.455105	9.48e-05	0
VIT_04s0008g02910	0.609726	9.72e-05	0
VIT_08s0007g03500	0.604518	9.74e-05	0
VIT_04s0008g04920	0.661264	9.74e-05	0
VIT_08s0040g02840	0.570087	9.81e-05	0
VIT_04s0069g00790	0.495607	9.89e-05	0
VIT_02s0025g03450	0.616744	9.92e-05	0
VIT_07s0104g00950	0.698436	0.0001	0
VIT_06s0004g01160	0.600928	0.000101	0
VIT_08s0007g06200	0.568425	0.000102	0
VIT_02s0025g04690	0.576118	0.000102	0
VIT_02s0025g02560	0.401447	0.000104	0
VIT_03s0063g00120	0.616991	0.000105	0
VIT_08s0007g00840	0.622147	0.000105	0
VIT_07s0191g00050	0.675251	0.000105	0
VIT_06s0004g00690	0.436565	0.000106	0
VIT_01s0137g00300	0.461318	0.000106	0
VIT_01s0026g02490	0.552416	0.000106	0
VIT_05s0020g03640	0.579722	0.000106	0
VIT_01s0011g04050	0.648505	0.000106	0
VIT_03s0088g00390	0.515445	0.000107	0
VIT_02s0025g03310	0.571313	0.000107	0
VIT_06s0004g01400	0.573665	0.000107	0
VIT_05s0077g01930	0.59247	0.000107	0
VIT_07s0129g00240	0.468311	0.000108	0
VIT_01s0011g06210	0.524875	0.000108	0
VIT_01s0011g01120	0.544253	0.000108	0
VIT_08s0007g04130	0.728072	0.000108	0
VIT_07s0129g00870	0.559108	0.00011	0
VIT_04s0008g02070	0.568768	0.000112	0
VIT_01s0011g06040	0.542052	0.000113	0
VIT_04s0023g02170	0.733784	0.000113	0
VIT_09s0002g00900	0.503043	0.000114	0
VIT_05s0077g01340	0.648489	0.000117	0
VIT_04s0008g03690	0.571218	0.00012	0
VIT_07s0005g00780	0.720608	0.000121	0
VIT_08s0007g08310	0.573779	0.000122	0
VIT_05s0077g00730	0.669954	0.000122	0
VIT_08s0040g02590	0.527755	0.000125	0
VIT_09s0002g02220	0.563984	0.000125	0
VIT_02s0025g01100	0.57337	0.000125	0
VIT_03s0038g00920	0.635395	0.000125	0
VIT_04s0008g02370	0.488238	0.000126	0
VIT_03s0063g00600	0.515993	0.000126	0
VIT_01s0011g00880	0.534416	0.000126	0
VIT_08s0007g02450	0.588658	0.000128	0
VIT_01s0127g00540	0.581673	0.000129	0
VIT_05s0020g03020	0.57372	0.000133	0
VIT_07s0005g00180	0.625201	0.000133	0
VIT_07s0005g01370	0.638242	0.000133	0
VIT_06s0004g06830	0.546025	0.000134	0
VIT_02s0025g01280	0.570406	0.000137	0
VIT_08s0032g00790	0.705033	0.000138	0
VIT_01s0026g00630	0.549497	0.000139	0
VIT_08s0007g08690	0.590748	0.000139	0
VIT_02s0025g02890	0.614177	0.000139	0
VIT_03s0038g02770	0.570192	0.00014	0
VIT_03s0038g02860	0.449531	0.000141	0
VIT_08s0007g04100	0.415526	0.000143	0
VIT_02s0025g00510	0.505366	0.000143	0
VIT_07s0005g00180	0.518222	0.000143	0
VIT_08s0007g06310	0.54512	0.000144	0
VIT_04s0008g03110	0.502994	0.000145	0
VIT_06s0004g05340	0.564864	0.000147	0
VIT_08s0007g02420	0.43764	0.000148	0
VIT_07s0197g00040	0.544963	0.000148	0
VIT_04s0008g00770	0.630698	0.000148	0
VIT_08s0007g02580	0.777814	0.000148	0
VIT_06s0061g00340	0.551648	0.000149	0
VIT_01s0011g03380	0.675237	0.000149	0
VIT_01s0011g05540	0.518535	0.00015	0
VIT_04s0023g01240	0.62359	0.00015	0
VIT_05s0020g02420	0.650561	0.00015	0
VIT_09s0002g05660	0.822093	0.00015	0
VIT_04s0044g01660	0.551169	0.000151	0
VIT_06s0004g02750	0.547784	0.000153	0
VIT_02s0012g01220	0.595799	0.000153	0
VIT_08s0007g01590	0.661718	0.000153	0
VIT_07s0129g00960	0.541946	0.000158	0
VIT_07s0031g01780	0.525076	0.000161	0
VIT_01s0011g06270	0.631386	0.000161	0
VIT_07s0005g00100	1.06387	0.000161	0
VIT_01s0011g06040	0.48762	0.000162	0
VIT_03s0038g00630	0.605356	0.000162	0
VIT_08s0007g01270	0.66097	0.000162	0
VIT_04s0044g01010	0.597336	0.000163	0
VIT_06s0004g04430	0.868274	0.000164	0
VIT_07s0129g01070	0.534292	0.000166	0
VIT_08s0058g01110	0.537487	0.000166	0
VIT_08s0007g01100	0.557644	0.000167	0
VIT_09s0002g03750	0.560614	0.000169	0
VIT_01s0011g05950	0.47724	0.00017	0
VIT_04s0008g03240	0.540622	0.00017	0
VIT_04s0008g05730	0.64362	0.000172	0
VIT_05s0020g03200	0.594549	0.000173	0
VIT_08s0040g00020	0.594684	0.000173	0
VIT_05s0020g01820	0.540737	0.000176	0
VIT_08s0058g01160	0.585034	0.000176	0
VIT_03s0038g02320	0.560249	0.000177	0
VIT_04s0008g05890	0.568931	0.000177	0
VIT_08s0007g04160	0.511163	0.000178	0
VIT_04s0008g05590	0.56183	0.000178	0
VIT_03s0038g03530	0.529168	0.000179	0
VIT_03s0091g00440	0.499049	0.00018	0
VIT_09s0002g04500	0.590437	0.000182	0
VIT_01s0011g04140	0.441856	0.000185	0
VIT_04s0008g02620	0.649554	0.000185	0
VIT_01s0011g06640	0.481218	0.000186	0
VIT_02s0025g02760	0.560307	0.000194	0
VIT_06s0004g08230	0.574793	0.000194	0
VIT_02s0012g00630	0.445476	0.000199	0
VIT_07s0005g01430	0.439931	0.0002	0
VIT_07s0005g01800	0.493354	0.000205	0
VIT_05s0049g01660	0.579987	0.000205	0
VIT_07s0151g00460	0.527116	0.000206	0
VIT_08s0007g00190	0.562597	0.000209	0
VIT_07s0129g00870	0.633442	0.000209	0
VIT_04s0008g05080	0.478246	0.00021	0
VIT_02s0025g02790	0.583022	0.00021	0
VIT_03s0063g00180	1.07194	0.00021	0
VIT_06s0004g06400	0.608953	0.000211	0
VIT_07s0005g03100	0.535277	0.000212	0
VIT_06s0004g00310	1.17875	0.000212	0
VIT_06s0004g00770	0.588538	0.000213	0
VIT_02s0154g00190	0.673874	0.000213	0
VIT_08s0058g01110	0.671591	0.000214	0
VIT_03s0038g04090	0.515406	0.000215	0
VIT_03s0038g02160	0.528512	0.000216	0
VIT_08s0007g07060	0.457733	0.000218	0
VIT_02s0025g02770	0.526026	0.000218	0
VIT_08s0007g05900	0.554819	0.000218	0
VIT_07s0005g00620	0.622909	0.000219	0
VIT_08s0007g06680	0.573029	0.000223	0
VIT_02s0025g04100	0.913023	0.000223	0
VIT_06s0004g07920	0.578445	0.000227	0
VIT_01s0244g00110	0.501722	0.000228	0
VIT_07s0151g00520	0.520845	0.000228	0
VIT_02s0025g01020	0.541684	0.000228	0
VIT_04s0023g03630	1.89122	0.000228	0
VIT_05s0077g01280	0.630703	0.000229	0
VIT_05s0020g02390	0.430055	0.000232	0
VIT_02s0234g00090	0.493882	0.000232	0
VIT_03s0038g04600	0.528648	0.000234	0
VIT_03s0063g00050	0.509388	0.000235	0
VIT_08s0058g01110	0.637925	0.000236	0
VIT_08s0007g03660	0.576201	0.000241	0
VIT_07s0151g00870	0.558298	0.000243	0
VIT_01s0146g00370	0.484387	0.000244	0
VIT_01s0011g03130	0.440245	0.000245	0
VIT_08s0007g00700	0.618138	0.000245	0
VIT_04s0023g03670	0.599824	0.000246	0
VIT_02s0012g00600	0.712265	0.000246	0
VIT_01s0150g00070	0.512703	0.000249	0
VIT_08s0007g06610	0.568499	0.000249	0
VIT_09s0002g01400	0.661288	0.000249	0
VIT_04s0008g01910	0.529477	0.00025	0
VIT_01s0150g00250	0.601278	0.00025	0
VIT_08s0007g00220	0.56327	0.000251	0
VIT_03s0063g00150	0.619878	0.000251	0
VIT_08s0007g02250	0.549769	0.000253	0
VIT_06s0004g04690	0.639986	0.000253	0
VIT_03s0063g02590	0.540932	0.000255	0
VIT_08s0007g05650	0.486	0.000263	0
VIT_06s0004g06060	0.641611	0.000263	0
VIT_04s0008g02780	0.630673	0.000264	0
VIT_05s0020g01220	0.526922	0.000265	0
VIT_04s0008g02070	0.706599	0.000266	0
VIT_02s0025g01040	0.538422	0.000267	0
VIT_06s0004g05130	0.550622	0.000267	0
VIT_04s0023g03920	0.584369	0.000267	0
VIT_02s0025g02490	0.590436	0.000268	0
VIT_07s0005g02070	0.659994	0.000272	0
VIT_08s0007g06600	0.890601	0.000277	0
VIT_04s0023g01250	0.720006	0.000278	0
VIT_08s0007g00820	0.437086	0.00028	0
VIT_02s0025g04420	0.494977	0.000281	0
VIT_07s0031g02180	0.598267	0.000284	0
VIT_01s0011g05830	0.490771	0.000286	0
VIT_08s0007g02570	0.641392	0.000291	0
VIT_02s0025g04920	0.591492	0.000292	0
VIT_01s0011g01580	0.606758	0.000292	0
VIT_03s0038g03160	0.481967	0.000294	0
VIT_08s0007g08360	0.551985	0.000297	0
VIT_06s0004g06080	0.571594	0.000299	0
VIT_02s0012g01190	0.563588	0.000301	0
VIT_09s0002g04340	0.580718	0.000304	0
VIT_04s0008g01170	0.492319	0.000306	0
VIT_05s0094g00500	0.522929	0.00031	0
VIT_03s0038g03940	0.516913	0.000314	0
VIT_02s0012g01450	0.544043	0.000314	0
VIT_01s0011g03960	0.566709	0.000315	0
VIT_02s0025g01050	0.474513	0.000317	0
VIT_02s0154g00520	0.576886	0.000317	0
VIT_07s0104g00660	0.414259	0.000318	0
VIT_06s0009g02970	0.536077	0.000318	0
VIT_05s0094g00250	0.545074	0.000318	0
VIT_06s0009g03540	0.562071	0.000318	0
VIT_01s0011g05950	0.524426	0.000319	0
VIT_06s0004g01090	0.564156	0.00032	0
VIT_06s0004g00790	0.526396	0.000322	0
VIT_02s0025g04250	0.553311	0.000322	0
VIT_01s0011g03980	0.714277	0.000322	0
VIT_05s0136g00100	1.22809	0.000322	0
VIT_08s0058g00450	0.557795	0.000329	0
VIT_01s0011g06410	0.569087	0.000333	0
VIT_01s0011g01640	0.536416	0.000336	0
VIT_02s0025g01280	0.584795	0.000336	0
VIT_02s0154g00490	0.602441	0.000342	0
VIT_04s0008g00560	0.439725	0.000344	0
VIT_01s0011g02940	0.44953	0.000349	0
VIT_08s0007g06820	0.521064	0.00035	0
VIT_07s0005g00390	0.547373	0.000356	0
VIT_08s0007g08230	0.461837	0.000358	0
VIT_07s0129g00570	0.606089	0.000358	0
VIT_09s0002g06770	0.640347	0.000358	0
VIT_03s0038g04250	0.497713	0.000362	0
VIT_09s0002g06940	0.629832	0.000364	0
VIT_08s0007g04150	0.681141	0.000367	0
VIT_07s0031g01150	0.504483	0.000368	0
VIT_06s0004g01210	0.526851	0.000368	0
VIT_07s0005g01200	0.433017	0.000369	0
VIT_09s0002g03910	0.473215	0.00037	0
VIT_02s0154g00150	0.744113	0.00037	0
VIT_02s0025g00270	0.542286	0.000373	0
VIT_07s0005g01930	0.575934	0.000376	0
VIT_04s0008g04920	0.487807	0.000377	0
VIT_09s0002g02010	0.575621	0.000377	0
VIT_07s0129g00250	0.495876	0.000383	0
VIT_03s0091g00890	0.52072	0.000385	0
VIT_08s0040g02930	0.581057	0.000386	0
VIT_01s0011g06400	0.600659	0.000386	0
VIT_08s0058g00010	0.557371	0.000388	0
VIT_03s0038g00430	0.554402	0.00039	0
VIT_07s0031g01670	0.686081	0.000391	0
VIT_07s0129g00480	0.578466	0.000392	0
VIT_07s0129g00880	0.620484	0.000394	0
VIT_06s0004g04690	0.526282	0.000395	0
VIT_03s0038g02890	0.500328	0.000404	0
VIT_02s0012g01590	0.490944	0.000406	0
VIT_05s0020g01970	0.484407	0.000407	0
VIT_08s0058g00150	0.588775	0.00041	0
VIT_08s0040g00540	0.521556	0.000412	0
VIT_03s0063g02490	0.431895	0.000416	0
VIT_05s0020g03020	0.534228	0.000416	0
VIT_01s0011g00640	0.535062	0.000416	0
VIT_02s0154g00160	0.645446	0.000416	0
VIT_07s0031g02090	0.708708	0.000416	0
VIT_04s0023g02780	0.757734	0.000416	0
VIT_07s0031g00610	0.539122	0.000417	0
VIT_04s0044g01840	0.52703	0.00042	0
VIT_07s0031g02390	0.988221	0.000421	0
VIT_08s0040g02710	0.834525	0.000422	0
VIT_02s0025g00720	0.515286	0.000424	0
VIT_07s0005g01900	0.593715	0.000428	0
VIT_04s0023g03750	0.474167	0.000433	0
VIT_02s0025g00810	0.544968	0.000436	0
VIT_01s0244g00120	1.00087	0.000437	0
VIT_06s0080g00060	1.62764	0.000448	0
VIT_08s0007g08540	0.529929	0.000455	0
VIT_01s0127g00700	0.505007	0.000456	0
VIT_06s0004g04890	0.529981	0.000459	0
VIT_07s0005g01370	0.4762	0.000461	0
VIT_04s0008g05320	0.516439	0.000461	0
VIT_01s0150g00050	0.606371	0.000461	0
VIT_04s0008g03720	0.530058	0.000465	0
VIT_01s0011g06310	0.54219	0.000465	0
VIT_03s0038g04760	0.56859	0.000468	0
VIT_04s0008g02120	0.441474	0.000472	0
VIT_07s0005g02570	0.417007	0.000475	0
VIT_07s0005g01130	0.522894	0.000476	0
VIT_08s0056g00430	0.764126	0.000479	0
VIT_09s0002g07020	0.56299	0.000482	0
VIT_01s0011g02240	0.470823	0.000484	0
VIT_05s0020g00680	0.520111	0.000486	0
VIT_04s0044g01130	0.866311	0.000488	0
VIT_04s0044g01150	0.492563	0.000495	0
VIT_07s0151g00830	0.511752	0.000495	0
VIT_04s0008g04700	0.4958	0.000498	0
VIT_05s0020g02020	0.417165	0.000499	0
VIT_06s0004g03700	0.593799	0.000506	0
VIT_08s0058g00830	0.521359	0.000508	0
VIT_06s0004g06060	0.590947	0.000511	0
VIT_02s0087g00950	0.529945	0.000514	0
VIT_07s0005g01780	0.587772	0.000516	0
VIT_03s0091g00360	0.566905	0.000518	0
VIT_05s0094g00920	0.510453	0.000519	0
VIT_05s0020g01220	0.542313	0.00052	0
VIT_05s0077g02300	0.561585	0.00052	0
VIT_07s0031g00860	0.672956	0.00052	0
VIT_05s0020g01470	0.56655	0.000522	0
VIT_01s0011g04440	0.576068	0.000524	0
VIT_01s0011g04450	0.456362	0.000525	0
VIT_06s0004g04270	0.511417	0.000526	0
VIT_09s0002g01100	0.493313	0.000529	0
VIT_04s0008g03640	0.487041	0.00053	0
VIT_08s0007g08710	0.682521	0.000531	0
VIT_02s0236g00040	0.49166	0.000532	0
VIT_04s0008g03920	0.609581	0.000532	0
VIT_07s0005g00940	0.497906	0.000537	0
VIT_02s0025g05150	0.611977	0.000538	0
VIT_04s0008g05320	0.53147	0.00054	0
VIT_06s0004g03320	0.539662	0.000543	0
VIT_06s0061g00670	0.56685	0.000549	0
VIT_09s0002g01590	0.511322	0.000551	0
VIT_07s0005g04530	0.479898	0.000554	0
VIT_02s0025g03690	0.523561	0.000554	0
VIT_03s0063g00490	0.514803	0.000561	0
VIT_02s0025g01190	0.503239	0.000565	0
VIT_05s0020g01290	0.515085	0.000567	0
VIT_06s0004g01160	0.578119	0.000567	0
VIT_02s0025g02750	0.481007	0.000571	0
VIT_01s0011g06090	0.522079	0.000576	0
VIT_01s0182g00050	0.639335	0.000577	0
VIT_08s0007g04360	0.482776	0.000585	0
VIT_04s0023g02950	0.531163	0.000591	0
VIT_04s0023g02860	0.579532	0.000594	0
VIT_06s0004g01560	0.490622	0.000596	0
VIT_06s0004g01680	0.490429	0.000612	0
VIT_08s0058g00670	0.534957	0.000615	0
VIT_08s0058g00830	0.745083	0.000615	0
VIT_01s0026g00350	0.483541	0.000621	0
VIT_07s0151g00810	0.447191	0.000624	0
VIT_01s0026g01030	0.507389	0.000624	0
VIT_02s0012g01180	0.528855	0.000629	0
VIT_02s0025g03400	0.700497	0.000634	0
VIT_07s0031g00990	0.503668	0.000636	0
VIT_03s0038g02650	0.498534	0.000637	0
VIT_08s0007g06650	0.785212	0.000637	0
VIT_08s0007g05930	0.554935	0.000638	0
VIT_04s0008g03620	0.668723	0.000638	0
VIT_07s0005g00070	0.533649	0.000643	0
VIT_04s0008g01990	0.96568	0.000644	0
VIT_03s0038g01310	0.494228	0.000645	0
VIT_01s0011g05660	0.654748	0.000645	0
VIT_07s0005g05510	0.471156	0.000647	0
VIT_03s0038g02670	0.589531	0.000647	0
VIT_05s0020g00420	0.455794	0.000652	0
VIT_06s0061g01230	0.555649	0.000661	0
VIT_01s0026g00820	0.523642	0.000662	0
VIT_01s0011g04120	0.752031	0.00067	0
VIT_02s0025g04180	0.578809	0.000681	0
VIT_06s0004g03930	0.535874	0.000686	0
VIT_04s0023g01140	0.471017	0.000687	0
VIT_01s0011g02080	0.496836	0.000687	0
VIT_09s0002g04310	0.49161	0.00069	0
VIT_07s0129g00250	0.519809	0.00069	0
VIT_03s0091g00290	0.709515	0.000693	0
VIT_07s0005g02450	0.53372	0.000696	0
VIT_02s0025g00810	0.529081	0.000697	0
VIT_05s0020g00620	0.847266	0.000697	0
VIT_06s0004g02750	0.401435	0.000702	0
VIT_02s0025g02600	0.461915	0.000711	0
VIT_01s0127g00150	0.513903	0.000719	0
VIT_02s0012g01610	0.52676	0.000719	0
VIT_01s0127g00870	0.585689	0.000719	0
VIT_06s0004g03930	0.520427	0.000723	0
VIT_01s0010g02800	0.512549	0.000729	0
VIT_04s0008g01000	0.630261	0.00073	0
VIT_06s0004g03510	0.511472	0.000731	0
VIT_02s0025g05150	0.578689	0.000731	0
VIT_08s0007g02570	0.95686	0.000731	0
VIT_03s0038g03960	0.611618	0.00074	0
VIT_04s0023g02090	0.405962	0.000746	0
VIT_09s0002g00140	0.534334	0.000746	0
VIT_06s0004g02780	1.29075	0.000747	0
VIT_07s0104g00780	0.499138	0.00075	0
VIT_01s0011g02740	0.560982	0.000753	0
VIT_03s0017g01230	0.540349	0.000754	0
VIT_09s0002g03440	0.492633	0.000757	0
VIT_01s0011g05570	0.542049	0.000757	0
VIT_06s0061g00760	0.621942	0.000759	0
VIT_01s0026g01530	0.480679	0.000762	0
VIT_01s0011g01670	0.566701	0.000776	0
VIT_09s0002g01080	0.504861	0.000777	0
VIT_03s0063g00710	0.599895	0.000778	0
VIT_08s0007g02420	0.515661	0.000779	0
VIT_03s0038g02910	0.534567	0.000786	0
VIT_08s0007g07810	0.598693	0.000792	0
VIT_07s0005g01380	0.44631	0.000793	0
VIT_08s0007g07490	0.48484	0.000794	0
VIT_02s0154g00520	0.408918	0.000798	0
VIT_08s0007g07160	0.451259	0.000798	0
VIT_01s0011g00280	0.540448	0.000798	0
VIT_01s0011g03760	0.777562	0.000798	0
VIT_07s0104g00950	0.737129	0.000802	0
VIT_07s0197g00060	0.498118	0.000803	0
VIT_07s0129g00590	0.540361	0.000808	0
VIT_08s0007g00790	0.373742	0.000811	0
VIT_04s0008g05110	0.494311	0.000811	0
VIT_03s0038g02760	0.465444	0.000819	0
VIT_02s0025g01330	0.524028	0.000823	0
VIT_08s0007g08760	0.492116	0.000826	0
VIT_01s0010g02680	0.539782	0.000833	0
VIT_08s0007g08320	0.482728	0.000837	0
VIT_06s0004g06310	1.07253	0.000839	0
VIT_08s0007g07510	0.629139	0.00084	0
VIT_01s0011g04140	0.464531	0.000843	0
VIT_04s0008g02270	0.472244	0.000862	0
VIT_08s0007g05570	0.479814	0.000865	0
VIT_08s0007g00810	0.58758	0.000865	0
VIT_07s0129g00220	0.602767	0.000871	0
VIT_07s0031g01470	0.506673	0.000881	0
VIT_08s0007g01550	0.40955	0.000884	0
VIT_04s0008g04270	0.511387	0.000884	0
VIT_02s0025g01240	0.81598	0.000888	0
VIT_01s0150g00400	0.53665	0.000906	0
VIT_09s0002g03300	0.501654	0.000912	0
VIT_02s0241g00050	0.84607	0.00093	0
VIT_08s0007g04480	1.19839	0.00093	0
VIT_02s0025g05090	0.402167	0.000941	0
VIT_03s0063g00530	0.37997	0.00095	0
VIT_08s0058g00670	0.525224	0.000958	0
VIT_09s0002g01040	0.496951	0.000961	0
VIT_07s0031g00570	0.47617	0.000962	0
VIT_08s0007g03890	0.481494	0.000966	0
VIT_04s0008g04910	0.522345	0.000966	0
VIT_08s0007g01050	0.521899	0.000981	0
VIT_03s0038g00760	0.50554	0.000983	0
VIT_01s0011g04170	0.541802	0.000986	0
VIT_09s0002g05490	0.491554	0.00099	0
VIT_08s0040g00520	0.690233	0.000995	0
VIT_04s0008g02170	0.548011	0.000998	0
VIT_07s0005g03100	0.459163	0.0010003	0
VIT_03s0038g00010	0.464241	0.00100163	0
VIT_01s0011g05580	0.972573	0.00100393	0
VIT_06s0004g01350	0.498007	0.00100482	0
VIT_02s0236g00130	0.723192	0.00101131	0
VIT_02s0025g04930	0.509057	0.00102676	0
VIT_05s0020g02820	0.484204	0.00102929	0
VIT_06s0004g06430	0.353678	0.00103178	0
VIT_06s0004g04480	0.570155	0.00103178	0
VIT_01s0127g00680	0.609078	0.00103467	0
VIT_05s0020g01970	0.493774	0.00103796	0
VIT_07s0031g00030	1.19713	0.00104502	0
VIT_06s0061g01010	0.820857	0.00104911	0
VIT_02s0154g00310	0.413524	0.00105092	0
VIT_04s0008g05830	1.2649	0.00105237	0
VIT_04s0008g02670	0.337573	0.00105445	0
VIT_08s0007g06250	0.431813	0.00105611	0
VIT_04s0008g00340	1.00017	0.00106019	0
VIT_02s0025g02850	0.544056	0.00106257	0
VIT_02s0025g03320	0.500038	0.0010647	0
VIT_08s0007g00320	0.657864	0.00106969	0
VIT_02s0025g02570	0.567347	0.0010699	0
VIT_06s0004g00740	0.616178	0.00107358	0
VIT_08s0007g04230	0.474932	0.00107466	0
VIT_07s0031g02610	0.474158	0.00107909	0
VIT_04s0044g00380	0.449631	0.0010791	0
VIT_09s0002g04170	0.528303	0.00108166	0
VIT_06s0004g02810	0.401618	0.00109524	0
VIT_04s0008g05840	0.508752	0.0010981	0
VIT_06s0009g03470	0.503643	0.00110502	0
VIT_08s0007g01590	0.539185	0.00110706	0
VIT_07s0197g00060	0.772994	0.0011105	0
VIT_04s0008g01580	0.520366	0.00111489	0
VIT_08s0007g08960	0.732182	0.00112094	0
VIT_06s0004g04430	0.433743	0.0011218	0
VIT_06s0004g04040	0.527061	0.0011218	0
VIT_05s0020g04240	0.478433	0.001123	0
VIT_07s0005g04800	0.44433	0.00112381	0
VIT_01s0011g03330	0.502801	0.00112995	0
VIT_03s0038g04210	0.806012	0.00113716	0
VIT_02s0154g00260	0.566832	0.00113846	0
VIT_01s0026g01450	0.506185	0.00114823	0
VIT_03s0091g01020	1.59667	0.00115163	0
VIT_05s0049g00150	0.496475	0.00116282	0
VIT_06s0061g01070	0.459893	0.00118011	0
VIT_02s0012g00290	0.934583	0.0011811	0
VIT_08s0040g02620	0.396288	0.0011876	0
VIT_01s0146g00480	0.445933	0.00120598	0
VIT_06s0004g06620	0.485738	0.00121648	0
VIT_05s0029g00730	0.453556	0.00121774	0
VIT_08s0007g04290	0.458563	0.00122208	0
VIT_06s0004g04620	0.387138	0.00122342	0
VIT_08s0032g00720	0.567507	0.00122645	0
VIT_09s0002g00730	0.886556	0.00122689	0
VIT_01s0011g05720	0.683297	0.00123142	0
VIT_02s0025g00820	0.565609	0.00124285	0
VIT_05s0094g01390	0.538041	0.00124366	0
VIT_07s0130g00180	0.492173	0.00124918	0
VIT_08s0007g03850	0.605767	0.00124918	0
VIT_06s0004g01580	0.415254	0.0012532	0
VIT_07s0031g00040	0.511142	0.00125975	0
VIT_02s0025g02020	0.510811	0.00126038	0
VIT_02s0025g00500	0.483603	0.00127417	0
VIT_06s0004g07040	0.478891	0.00127801	0
VIT_05s0094g00020	0.694852	0.00129265	0
VIT_08s0007g02110	0.445587	0.00129375	0
VIT_06s0004g02630	0.534338	0.00129699	0
VIT_05s0020g04000	0.587854	0.00131099	0
VIT_01s0011g05340	0.358637	0.00131144	0
VIT_04s0008g04270	0.487335	0.00131777	0
VIT_01s0011g02880	0.475651	0.00131839	0
VIT_04s0008g02560	0.55166	0.00131849	0
VIT_08s0007g06680	0.463213	0.00132073	0
VIT_08s0040g00990	0.747623	0.00132404	0
VIT_06s0061g01010	0.57487	0.00132893	0
VIT_05s0020g01560	0.481457	0.00133664	0
VIT_07s0005g04770	0.477432	0.00134061	0
VIT_08s0007g06480	0.57474	0.00134511	0
VIT_08s0040g00800	0.50523	0.00134678	0
VIT_04s0008g01680	0.759192	0.00135338	0
VIT_01s0137g00760	0.558156	0.00135434	0
VIT_06s0004g06650	0.463427	0.0013559	0
VIT_05s0094g01140	0.436984	0.0013565	0
VIT_05s0020g03460	0.430005	0.00136664	0
VIT_01s0011g00620	0.427957	0.00137441	0
VIT_08s0007g05100	0.538662	0.0013793	0
VIT_03s0038g00430	0.516943	0.00138512	0
VIT_08s0007g04120	0.441234	0.0013854	0
VIT_06s0004g03540	0.388532	0.00138823	0
VIT_01s0011g00420	0.858088	0.00138859	0
VIT_07s0005g05600	0.601804	0.00139497	0
VIT_02s0025g00860	0.520002	0.00140276	0
VIT_07s0005g00700	0.475238	0.00140396	0
VIT_01s0137g00610	0.509634	0.00140489	0
VIT_01s0127g00400	0.452431	0.00140572	0
VIT_01s0150g00230	0.695465	0.00140697	0
VIT_02s0025g03440	0.392012	0.00141342	0
VIT_06s0004g06940	0.357706	0.00142551	0
VIT_01s0150g00070	0.561933	0.00142634	0
VIT_05s0020g03420	0.515985	0.00143554	0
VIT_08s0056g00360	0.745792	0.00145016	0
VIT_07s0005g04180	0.498782	0.00145088	0
VIT_01s0011g01690	0.935389	0.00145205	0
VIT_07s0141g00640	0.549496	0.00146576	0
VIT_06s0004g02580	0.45456	0.00146634	0
VIT_08s0058g01230	0.623088	0.00146634	0
VIT_08s0007g00500	0.400523	0.00147402	0
VIT_07s0104g01260	0.63543	0.0014786	0
VIT_04s0008g02230	0.516708	0.00148602	0
VIT_09s0002g03610	0.545042	0.00150245	0
VIT_04s0008g02580	0.400804	0.00150252	0
VIT_03s0063g02410	0.579617	0.00150442	0
VIT_04s0023g03730	0.462161	0.00150462	0
VIT_05s0020g02440	0.398326	0.0015088	0
VIT_09s0002g00720	0.527198	0.0015088	0
VIT_08s0058g01460	0.576281	0.00151412	0
VIT_01s0146g00130	0.380622	0.00151667	0
VIT_06s0004g03100	0.494765	0.00152008	0
VIT_05s0020g04360	0.506708	0.00152114	0
VIT_05s0020g02420	0.572112	0.00152826	0
VIT_08s0040g02300	0.525711	0.00153814	0
VIT_08s0040g03320	0.476843	0.00154621	0
VIT_07s0129g00040	0.428214	0.00154688	0
VIT_09s0002g03460	0.4555	0.0015482	0
VIT_07s0005g04360	0.740778	0.00155409	0
VIT_06s0004g04790	0.426659	0.00156593	0
VIT_03s0038g02780	0.828221	0.00158291	0
VIT_06s0004g05130	0.546524	0.00158951	0
VIT_08s0007g05750	0.485707	0.00159407	0
VIT_07s0255g00120	0.577906	0.00160531	0
VIT_06s0004g06660	0.519242	0.00162345	0
VIT_05s0020g00790	0.508274	0.0016244	0
VIT_05s0020g01950	0.670533	0.00163311	0
VIT_01s0026g00310	0.536875	0.00163548	0
VIT_03s0038g02980	0.643906	0.00163649	0
VIT_08s0007g08310	0.517519	0.00164229	0
VIT_01s0150g00070	0.534792	0.00164753	0
VIT_07s0129g00430	0.432864	0.00165762	0
VIT_03s0063g02660	0.48763	0.00165767	0
VIT_03s0038g03200	0.49502	0.00166589	0
VIT_05s0020g03190	0.499682	0.00166998	0
VIT_07s0104g01120	0.406675	0.00167757	0
VIT_04s0023g02780	0.532182	0.00167908	0
VIT_06s0009g02090	0.527268	0.00170349	0
VIT_08s0007g01810	0.534818	0.00171092	0
VIT_05s0094g01130	0.489046	0.00171336	0
VIT_07s0104g00420	0.480187	0.00171501	0
VIT_06s0080g01230	0.483402	0.00171828	0
VIT_08s0007g03400	0.481276	0.00172313	0
VIT_06s0004g01890	0.501311	0.00172906	0
VIT_05s0020g02520	0.633601	0.00174318	0
VIT_01s0137g00600	0.580839	0.00174353	0
VIT_01s0011g02410	0.491592	0.00175691	0
VIT_06s0004g04370	0.827643	0.00175862	0
VIT_05s0020g02660	0.524426	0.00176726	0
VIT_06s0004g01400	0.4542	0.0017695	0
VIT_02s0012g00150	0.44024	0.00177789	0
VIT_05s0020g03880	1.01377	0.0017867	0
VIT_05s0029g00390	0.494092	0.00178803	0
VIT_09s0002g00870	0.469235	0.00179377	0
VIT_05s0029g00250	0.464288	0.00180411	0
VIT_05s0020g04490	0.507692	0.00182161	0
VIT_01s0011g03700	0.483205	0.00182198	0
VIT_04s0008g05220	0.501452	0.00183458	0
VIT_08s0007g07680	0.761221	0.00183554	0
VIT_08s0007g04220	0.465161	0.00184026	0
VIT_07s0129g00120	0.399121	0.00184255	0
VIT_04s0023g01710	0.349648	0.00185159	0
VIT_01s0127g00250	0.487809	0.00185457	0
VIT_01s0011g06410	0.407893	0.00186419	0
VIT_06s0004g07490	0.482361	0.00186893	0
VIT_01s0011g01490	0.687492	0.00186938	0
VIT_03s0063g02660	1.00573	0.00187192	0
VIT_05s0020g04780	0.441733	0.00187445	0
VIT_02s0012g00840	0.458123	0.00187922	0
VIT_08s0040g02430	0.489142	0.00188177	0
VIT_04s0210g00030	0.779918	0.00188823	0
VIT_08s0007g05930	0.428109	0.00188958	0
VIT_08s0040g00660	0.349391	0.00190998	0
VIT_03s0091g00160	0.411546	0.00191764	0
VIT_02s0025g02200	0.639713	0.00194264	0
VIT_08s0040g01930	0.370647	0.00195317	0
VIT_02s0025g03410	0.355754	0.00195861	0
VIT_09s0002g06770	0.752523	0.00196249	0
VIT_04s0008g02950	0.429953	0.00196377	0
VIT_08s0007g01480	0.59765	0.00196455	0
VIT_01s0011g04480	0.393674	0.00196996	0
VIT_05s0020g03130	0.387942	0.00197641	0
VIT_02s0025g04250	0.475894	0.00198612	0
VIT_03s0091g00240	0.482228	0.00198612	0
VIT_09s0002g00750	0.430953	0.00198737	0
VIT_08s0007g08250	0.430598	0.00198783	0
VIT_02s0012g01320	0.559	0.0019903	0
VIT_08s0058g00280	0.453037	0.0019918	0
VIT_09s0002g05770	0.489831	0.00199238	0
VIT_05s0020g04810	0.561737	0.00199238	0
VIT_09s0002g07120	1.05126	0.00199238	0
VIT_08s0007g08250	0.407002	0.00200538	0
VIT_05s0020g04440	0.826291	0.00200803	0
VIT_08s0040g02450	0.511132	0.00202409	0
VIT_07s0031g00030	0.496454	0.00202637	0
VIT_08s0058g01100	0.519732	0.00203413	0
VIT_08s0040g02590	0.473606	0.00205133	0
VIT_08s0007g03970	0.418642	0.00205219	0
VIT_07s0104g01030	0.528526	0.00205265	0
VIT_05s0020g02930	0.554332	0.00205912	0
VIT_04s0008g01530	0.581075	0.00206924	0
VIT_05s0020g01130	0.474899	0.00207415	0
VIT_02s0025g02850	0.505991	0.00207794	0
VIT_04s0023g03830	0.433448	0.0021041	0
VIT_04s0008g02460	0.451776	0.00211346	0
VIT_07s0005g03060	0.461608	0.00211414	0
VIT_08s0040g01520	0.566852	0.0021238	0
VIT_06s0004g04110	0.4488	0.00214634	0
VIT_01s0011g02080	0.455442	0.00214898	0
VIT_08s0007g05020	0.466331	0.00214983	0
VIT_02s0234g00090	0.485772	0.00218125	0
VIT_04s0008g05650	0.464241	0.00219032	0
VIT_06s0004g01560	0.521567	0.00219032	0
VIT_08s0040g01290	0.456619	0.00219183	0
VIT_07s0005g02290	0.442732	0.00221192	0
VIT_02s0012g00170	0.540549	0.00221379	0
VIT_07s0005g01020	0.760303	0.0022238	0
VIT_07s0005g02140	0.582885	0.00222554	0
VIT_06s0004g04830	0.363969	0.00222886	0
VIT_06s0004g06680	0.386253	0.00222956	0
VIT_08s0007g01390	0.384861	0.00223203	0
VIT_05s0020g03910	0.413613	0.00224658	0
VIT_08s0007g02510	0.463013	0.00225313	0
VIT_05s0102g01120	0.427207	0.00226004	0
VIT_05s0102g00080	0.524812	0.00226536	0
VIT_07s0005g01030	0.421208	0.00227353	0
VIT_08s0007g00130	0.462117	0.00227353	0
VIT_06s0004g00230	0.408174	0.00228008	0
VIT_05s0020g02630	0.450647	0.00231432	0
VIT_09s0002g00730	0.416285	0.00232195	0
VIT_08s0040g00870	1.24137	0.00232989	0
VIT_01s0026g02070	0.51566	0.00233278	0
VIT_06s0004g06670	0.484053	0.0023446	0
VIT_07s0104g01630	0.53117	0.0023446	0
VIT_07s0185g00040	0.742729	0.00234486	0
VIT_05s0094g00110	0.454183	0.00235218	0
VIT_08s0007g06580	0.529099	0.00235221	0
VIT_05s0020g00420	0.45867	0.00237468	0
VIT_06s0004g04940	0.489629	0.00238232	0
VIT_07s0151g00640	0.429179	0.0023904	0
VIT_06s0004g01200	1.06474	0.00239928	0
VIT_04s0008g02140	0.688981	0.00241527	0
VIT_02s0025g00210	0.381501	0.00242357	0
VIT_02s0025g05010	0.45798	0.00244011	0
VIT_05s0029g01130	0.419782	0.00245179	0
VIT_05s0049g00510	0.411167	0.00246325	0
VIT_01s0011g06630	0.455748	0.00246336	0
VIT_03s0091g01020	0.712545	0.00249202	0
VIT_09s0002g00920	0.372287	0.0024932	0
VIT_05s0020g03210	0.427956	0.0024932	0
VIT_04s0023g02100	0.543881	0.00250116	0
VIT_08s0040g02280	0.374954	0.00250625	0
VIT_08s0105g00420	0.463285	0.00253612	0
VIT_04s0008g02610	0.496836	0.0025623	0
VIT_03s0091g00690	0.462104	0.00257796	0
VIT_08s0007g03180	0.492772	0.00259173	0
VIT_01s0127g00060	0.364087	0.00259868	0
VIT_01s0011g06310	0.37253	0.00262026	0
VIT_06s0004g01800	0.531922	0.00262379	0
VIT_01s0010g02520	0.539916	0.0026393	0
VIT_05s0077g00710	0.445917	0.00264956	0
VIT_04s0023g02420	0.686533	0.00266358	0
VIT_03s0088g01180	0.451535	0.00266445	0
VIT_01s0010g03710	0.496829	0.00266445	0
VIT_03s0063g02410	0.36637	0.00268891	0
VIT_07s0129g00140	0.40435	0.00270352	0
VIT_02s0025g00700	0.827397	0.00271699	0
VIT_09s0002g03210	0.473512	0.00273925	0
VIT_07s0129g00040	0.434898	0.00274072	0
VIT_08s0007g00270	0.367159	0.00274178	0
VIT_04s0008g04170	0.511119	0.00275121	0
VIT_04s0023g01840	0.43511	0.00276554	0
VIT_07s0005g02160	0.553566	0.00276554	0
VIT_01s0026g00820	0.447608	0.0028008	0
VIT_08s0007g07810	0.468659	0.00280954	0
VIT_03s0038g03080	0.375082	0.00281233	0
VIT_01s0011g04360	0.679986	0.0028133	0
VIT_08s0040g03270	0.543455	0.00281707	0
VIT_08s0007g03250	0.65379	0.00281767	0
VIT_08s0007g04230	0.391013	0.00282336	0
VIT_01s0011g00760	0.500611	0.0028317	0
VIT_06s0061g01100	0.389393	0.00286632	0
VIT_02s0087g00950	0.546146	0.00287231	0
VIT_06s0080g00090	0.356845	0.00291178	0
VIT_01s0011g04350	0.422978	0.00291362	0
VIT_01s0010g02670	0.404965	0.00292081	0
VIT_09s0002g00900	0.346902	0.00292524	0
VIT_06s0004g02070	0.366945	0.00295577	0
VIT_06s0061g01360	0.555001	0.00295741	0
VIT_08s0040g00210	0.399306	0.00296374	0
VIT_08s0056g00640	0.462995	0.00296374	0
VIT_01s0150g00350	0.444772	0.00297569	0
VIT_02s0025g01720	0.790613	0.00297569	0
VIT_08s0007g07260	0.904167	0.00297733	0
VIT_05s0020g01180	0.842976	0.00298815	0
VIT_07s0031g02240	0.394427	0.00298901	0
VIT_07s0104g01490	0.521967	0.00298901	0
VIT_06s0061g00480	0.383601	0.00299429	0
VIT_09s0002g07030	0.399663	0.00299784	0
VIT_08s0105g00290	0.425217	0.00304186	0
VIT_04s0023g01930	0.89586	0.00305483	0
VIT_09s0002g03230	0.617599	0.00305961	0
VIT_06s0004g06790	0.426738	0.00306158	0
VIT_07s0129g00310	0.627442	0.00306158	0
VIT_04s0023g01450	0.45904	0.00306255	0
VIT_09s0002g05660	0.41931	0.00307137	0
VIT_01s0011g00930	0.397279	0.00307811	0
VIT_06s0004g01730	0.500762	0.00311037	0
VIT_07s0031g01290	0.368685	0.00311124	0
VIT_05s0094g00410	0.524949	0.00311369	0
VIT_02s0154g00180	0.657052	0.00311369	0
VIT_07s0104g00380	0.490361	0.00313512	0
VIT_06s0004g01360	0.432678	0.00313614	0
VIT_04s0044g01670	0.41279	0.00314038	0
VIT_04s0008g01140	0.444624	0.003142	0
VIT_07s0129g00520	0.413746	0.00314204	0
VIT_05s0020g02670	0.350375	0.00314912	0
VIT_01s0026g00820	0.450236	0.00314912	0
VIT_04s0008g02650	0.768103	0.00315263	0
VIT_08s0007g04330	0.379387	0.00315409	0
VIT_06s0004g04900	0.41216	0.00315845	0
VIT_04s0023g01880	0.447025	0.00317069	0
VIT_07s0129g00290	0.537937	0.00319985	0
VIT_09s0002g07070	0.445308	0.0032063	0
VIT_01s0011g01810	0.452671	0.00322595	0
VIT_05s0020g04270	0.511726	0.00324275	0
VIT_07s0104g00460	0.423201	0.00325075	0
VIT_07s0255g00070	0.459304	0.00325306	0
VIT_06s0004g08180	0.624444	0.00326357	0
VIT_05s0020g02110	0.508416	0.00328033	0
VIT_05s0020g01160	0.498481	0.00328138	0
VIT_01s0011g06300	0.456578	0.003282	0
VIT_07s0129g00330	0.519744	0.00328333	0
VIT_02s0025g04580	0.461816	0.00330101	0
VIT_07s0104g00900	0.598931	0.00333455	0
VIT_02s0012g02070	0.990437	0.0033423	0
VIT_07s0151g01030	0.466478	0.00334662	0
VIT_07s0031g03170	0.44762	0.00335328	0
VIT_07s0031g02140	0.377851	0.00338115	0
VIT_06s0009g02490	0.646312	0.00338115	0
VIT_07s0031g00940	0.471589	0.00338958	0
VIT_02s0025g01560	0.896045	0.00339032	0
VIT_01s0244g00110	0.86179	0.0033969	0
VIT_04s0023g02610	0.474313	0.00339985	0
VIT_04s0008g06280	0.823913	0.00339985	0
VIT_08s0007g02440	0.443189	0.00341744	0
VIT_04s0008g06060	0.443426	0.00342268	0
VIT_04s0023g03360	0.64709	0.00342388	0
VIT_02s0012g01330	0.529714	0.00342876	0
VIT_07s0005g00410	0.85963	0.00346665	0
VIT_05s0062g00850	0.404596	0.00350885	0
VIT_04s0008g07340	0.487531	0.00352905	0
VIT_06s0004g02610	0.392011	0.00353625	0
VIT_04s0023g00270	0.477683	0.00356034	0
VIT_07s0005g03280	0.544867	0.00356454	0
VIT_06s0004g00180	0.438891	0.00357499	0
VIT_02s0087g00320	0.497338	0.00358439	0
VIT_09s0002g06600	0.452759	0.00359402	0
VIT_04s0023g03730	0.43692	0.00362862	0
VIT_03s0063g00040	0.578087	0.00363352	0
VIT_08s0007g01960	0.506958	0.00363547	0
VIT_01s0011g02020	0.418677	0.00364654	0
VIT_03s0063g00160	0.487987	0.00364657	0
VIT_09s0002g03030	0.392074	0.00366089	0
VIT_07s0005g04190	0.514743	0.00366289	0
VIT_01s0127g00620	0.498362	0.0036665	0
VIT_03s0038g02840	0.778975	0.00367824	0
VIT_09s0002g02500	0.455229	0.00368167	0
VIT_04s0008g02200	0.305013	0.0036824	0
VIT_05s0049g00060	0.441448	0.00368264	0
VIT_04s0008g02850	0.52692	0.00368832	0
VIT_09s0002g05400	0.446132	0.00369125	0
VIT_07s0031g01410	0.428103	0.00369401	0
VIT_08s0007g00840	0.478937	0.00370594	0
VIT_04s0008g03790	0.502609	0.00371494	0
VIT_03s0063g01920	0.565319	0.00371494	0
VIT_06s0004g02780	0.817895	0.00372569	0
VIT_06s0004g06290	0.355164	0.00372734	0
VIT_08s0040g00820	0.879949	0.0037348	0
VIT_08s0007g06360	0.448653	0.00373724	0
VIT_04s0044g01750	0.421904	0.0037389	0
VIT_01s0011g04600	0.571275	0.00373901	0
VIT_05s0102g00220	0.562331	0.00376054	0
VIT_03s0063g00400	0.482184	0.00376773	0
VIT_07s0005g01900	0.614418	0.00379147	0
VIT_06s0061g00060	0.579279	0.00379151	0
VIT_05s0049g00510	0.541701	0.0038129	0
VIT_02s0154g00490	0.532993	0.00382002	0
VIT_04s0023g01250	0.626833	0.00385945	0
VIT_07s0104g01570	0.585726	0.00386953	0
VIT_08s0007g05910	0.48286	0.00387186	0
VIT_01s0010g02000	0.769028	0.00390386	0
VIT_03s0063g02630	0.359689	0.00390883	0
VIT_08s0007g08700	0.423636	0.00391537	0
VIT_03s0091g00480	0.449949	0.00391537	0
VIT_08s0007g06600	0.953227	0.0039288	0
VIT_05s0049g00190	0.470591	0.00392963	0
VIT_08s0058g01120	0.441884	0.00393881	0
VIT_02s0012g02770	0.61147	0.00394626	0
VIT_08s0007g05800	0.471887	0.00395106	0
VIT_02s0025g01660	0.496874	0.00396859	0
VIT_07s0031g01600	0.471936	0.0039886	0
VIT_09s0002g01520	0.49943	0.00399515	0
VIT_03s0038g03730	0.42831	0.00401679	0
VIT_04s0023g00950	0.404638	0.00402085	0
VIT_08s0007g06450	0.447496	0.00402297	0
VIT_05s0102g01120	0.563274	0.00404358	0
VIT_08s0007g08200	0.412002	0.00404907	0
VIT_07s0005g00450	0.745668	0.0040523	0
VIT_05s0102g00030	0.380897	0.00406606	0
VIT_05s0020g00620	0.403149	0.00407709	0
VIT_02s0025g00100	0.53962	0.00408731	0
VIT_01s0026g00530	0.416949	0.00408907	0
VIT_06s0009g03010	0.46368	0.00409748	0
VIT_03s0091g00860	0.500522	0.00409909	0
VIT_06s0061g01160	0.367567	0.00410045	0
VIT_08s0040g02840	0.40828	0.00415252	0
VIT_08s0007g05050	0.919722	0.00416638	0
VIT_05s0020g01290	0.502251	0.00417538	0
VIT_07s0104g01250	0.544753	0.00418475	0
VIT_04s0008g03560	0.616592	0.00418475	0
VIT_03s0017g01300	0.428806	0.00419127	0
VIT_05s0020g04920	0.405409	0.00423313	0
VIT_08s0007g03430	1.1962	0.00425231	0
VIT_08s0007g04690	0.473916	0.00425628	0
VIT_07s0005g01230	0.483845	0.00427576	0
VIT_04s0008g05500	0.475578	0.00431507	0
VIT_01s0011g05250	0.483764	0.00432121	0
VIT_01s0011g00150	0.448509	0.00432228	0
VIT_03s0038g04170	0.759948	0.00434216	0
VIT_04s0008g06970	0.450953	0.00434522	0
VIT_04s0008g05080	0.456656	0.0043581	0
VIT_01s0137g00810	0.336881	0.00436758	0
VIT_04s0008g06530	0.664995	0.00436897	0
VIT_04s0044g00140	0.470578	0.00437467	0
VIT_03s0038g01990	0.528414	0.0043796	0
VIT_07s0031g02780	0.457745	0.00439539	0
VIT_07s0005g02250	0.578273	0.0044023	0
VIT_02s0025g02820	0.923333	0.00440268	0
VIT_03s0038g03530	0.395689	0.00448158	0
VIT_08s0007g05330	0.39801	0.00448158	0
VIT_03s0038g02670	0.455636	0.00448158	0
VIT_05s0051g00050	0.580519	0.00449113	0
VIT_03s0038g02990	0.4091	0.00451553	0
VIT_03s0038g02230	0.641921	0.00451566	0
VIT_07s0197g00040	0.41861	0.00451834	0
VIT_06s0004g06830	0.409538	0.00452944	0
VIT_06s0004g02140	0.741769	0.00454673	0
VIT_07s0031g01930	0.44838	0.00455112	0
VIT_06s0004g03410	0.388952	0.00455223	0
VIT_05s0020g04440	0.455933	0.00457094	0
VIT_03s0063g02400	0.574337	0.00460975	0
VIT_08s0040g00320	0.392797	0.00461545	0
VIT_02s0025g01200	0.340066	0.00463245	0
VIT_02s0025g00440	0.448121	0.00464183	0
VIT_01s0011g04300	0.344477	0.00464842	0
VIT_04s0008g01270	0.391408	0.00466103	0
VIT_02s0025g03730	0.670013	0.00472692	0
VIT_05s0094g00920	0.383401	0.00472849	0
VIT_06s0009g03240	0.347596	0.00472856	0
VIT_01s0011g01230	0.394949	0.00473961	0
VIT_03s0017g01760	0.393088	0.00474534	0
VIT_06s0061g01250	0.474237	0.00476161	0
VIT_08s0007g04280	0.499748	0.00476161	0
VIT_08s0040g02180	0.740145	0.00476161	0
VIT_01s0127g00520	0.510219	0.00482596	0
VIT_01s0127g00590	0.4263	0.00483163	0
VIT_07s0031g00470	0.49439	0.0048353	0
VIT_07s0141g00190	0.324061	0.00486605	0
VIT_08s0040g01830	0.599536	0.00486607	0
VIT_01s0026g02550	0.422395	0.00488364	0
VIT_07s0005g00180	0.46571	0.00489372	0
VIT_06s0004g05910	0.471918	0.00489803	0
VIT_04s0023g01870	0.331627	0.00491505	0
VIT_06s0009g02840	0.407432	0.00491505	0
VIT_07s0031g01990	0.613154	0.00492909	0
VIT_04s0008g05110	0.432038	0.00493137	0
VIT_04s0008g01810	0.590721	0.00493137	0
VIT_05s0020g02440	0.362605	0.00493209	0
VIT_01s0244g00070	0.430325	0.00493876	0
VIT_08s0058g01190	0.378301	0.00494312	0
VIT_01s0011g03750	0.390119	0.00495495	0
VIT_08s0007g01110	0.530176	0.00499979	0
VIT_06s0004g03450	0.586053	0.00501409	0
VIT_05s0029g00500	0.51068	0.00505086	0
VIT_04s0023g00430	0.846058	0.00506419	0
VIT_05s0020g03210	0.567069	0.00508856	0
VIT_06s0061g01250	0.533743	0.00509497	0
VIT_03s0091g00880	0.504167	0.00510366	0
VIT_02s0025g04260	0.389987	0.00512011	0
VIT_04s0044g00210	0.400232	0.00513115	0
VIT_05s0020g04080	0.389803	0.00516651	0
VIT_09s0002g01120	0.405637	0.00516927	0
VIT_08s0040g01830	0.637453	0.0051736	0
VIT_04s0008g04180	0.396648	0.00517806	0
VIT_04s0023g03750	0.755086	0.00518622	0
VIT_08s0040g02670	0.393347	0.00518761	0
VIT_07s0005g00830	0.317548	0.00518837	0
VIT_02s0025g00100	0.448121	0.00520005	0
VIT_06s0004g01770	0.50281	0.00521012	0
VIT_01s0010g02530	0.388394	0.0052258	0
VIT_08s0040g02620	0.381484	0.00525774	0
VIT_04s0023g01840	0.397874	0.00526616	0
VIT_01s0011g02810	0.427116	0.00528094	0
VIT_07s0005g01240	0.507243	0.00528437	0
VIT_02s0087g00470	0.430604	0.0052928	0
VIT_02s0025g01600	0.389464	0.00529521	0
VIT_07s0005g00940	0.393716	0.00530692	0
VIT_06s0004g05620	0.49745	0.0053127	0
VIT_02s0025g00390	0.340534	0.00533104	0
VIT_01s0011g02970	0.370058	0.0053393	0
VIT_07s0005g00750	0.527226	0.00533952	0
VIT_03s0038g02240	0.467539	0.00537573	0
VIT_06s0080g00090	0.416345	0.00538478	0
VIT_07s0130g00170	0.421015	0.00538581	0
VIT_03s0063g02660	0.907418	0.0053917	0
VIT_04s0044g00470	0.413617	0.00540737	0
VIT_06s0004g07220	0.404037	0.00546016	0
VIT_06s0061g00950	1.16216	0.0054633	0
VIT_08s0007g07250	0.66091	0.00546749	0
VIT_04s0008g03240	0.799147	0.00547568	0
VIT_03s0063g01990	0.374808	0.00551487	0
VIT_06s0004g07390	0.522546	0.00552259	0
VIT_05s0020g03080	0.342085	0.00552363	0
VIT_08s0007g07920	0.612975	0.00553158	0
VIT_02s0012g00310	0.517885	0.00554714	0
VIT_03s0063g00600	0.44639	0.00554743	0
VIT_04s0044g00140	0.472738	0.00554945	0
VIT_08s0007g08410	0.454153	0.00555169	0
VIT_02s0241g00120	0.356883	0.00557967	0
VIT_06s0004g06580	0.411143	0.00557967	0
VIT_01s0010g01440	0.448426	0.00559433	0
VIT_05s0020g03660	0.482247	0.00559581	0
VIT_01s0011g02600	0.486439	0.00559635	0
VIT_05s0094g01160	0.625956	0.00560344	0
VIT_07s0005g01110	0.381694	0.00564501	0
VIT_07s0104g00450	0.412227	0.0057865	0
VIT_05s0020g03100	0.435409	0.00581416	0
VIT_07s0104g01080	0.43078	0.00586188	0
VIT_02s0025g04380	0.706741	0.00586263	0
VIT_06s0004g06620	0.370646	0.00586599	0
VIT_07s0031g03100	0.518883	0.00586599	0
VIT_03s0038g02580	0.897391	0.00590367	0
VIT_01s0010g02800	0.413929	0.00591345	0
VIT_01s0150g00440	0.468393	0.00593023	0
VIT_08s0007g08380	0.537246	0.00595653	0
VIT_06s0004g06410	0.526399	0.00596113	0
VIT_09s0002g01490	0.394557	0.00602794	0
VIT_07s0005g01670	0.449691	0.00603568	0
VIT_08s0007g04850	0.350114	0.00604405	0
VIT_02s0025g03020	0.327048	0.00605227	0
VIT_08s0007g03210	0.912695	0.00608941	0
VIT_07s0005g05600	0.516215	0.00609017	0
VIT_02s0025g03640	0.386805	0.00610971	0
VIT_01s0150g00310	0.676943	0.00611753	0
VIT_08s0007g01100	0.849701	0.00611753	0
VIT_06s0009g02010	0.442726	0.00616763	0
VIT_05s0020g03350	0.377667	0.00617111	0
VIT_08s0040g01470	0.541474	0.00617111	0
VIT_05s0049g00150	0.445794	0.00619345	0
VIT_04s0044g01010	0.388384	0.00620025	0
VIT_04s0008g02490	0.413455	0.00625646	0
VIT_08s0058g00540	0.463169	0.00626372	0
VIT_01s0010g00610	0.417325	0.0062642	0
VIT_08s0032g00050	0.689437	0.00627235	0
VIT_03s0038g04680	0.463918	0.00629127	0
VIT_01s0010g01000	1.01235	0.00629791	0
VIT_08s0040g03250	0.585655	0.00630192	0
VIT_05s0020g02610	0.567729	0.00632804	0
VIT_01s0127g00140	0.489935	0.00633184	0
VIT_07s0031g00470	0.382064	0.00633287	0
VIT_07s0191g00050	0.506804	0.0063355	0
VIT_07s0031g01720	0.456486	0.00636576	0
VIT_07s0031g00610	0.666888	0.00640052	0
VIT_08s0007g00800	0.496759	0.0064053	0
VIT_05s0077g00740	0.452352	0.00640658	0
VIT_01s0137g00380	0.501741	0.0064112	0
VIT_06s0061g01490	0.32759	0.00641743	0
VIT_07s0031g00030	0.376955	0.00643082	0
VIT_07s0005g00750	0.559299	0.00645492	0
VIT_04s0210g00040	0.543801	0.00648189	0
VIT_04s0008g06660	0.382912	0.00648268	0
VIT_04s0008g02180	0.376119	0.00649407	0
VIT_05s0077g00550	0.615743	0.00651552	0
VIT_07s0005g04780	0.447453	0.00652386	0
VIT_05s0049g01790	0.451287	0.00653447	0
VIT_06s0004g02030	0.74211	0.00653512	0
VIT_06s0009g03660	0.476142	0.00655156	0
VIT_02s0012g00290	0.650475	0.00655944	0
VIT_07s0031g01020	0.525413	0.00663476	0
VIT_07s0031g00940	0.339637	0.00665261	0
VIT_06s0004g05130	0.957607	0.00666379	0
VIT_05s0124g00310	0.43456	0.00671642	0
VIT_08s0007g01460	0.398834	0.00673889	0
VIT_07s0031g00870	0.408512	0.00674577	0
VIT_07s0005g01610	0.408756	0.00676771	0
VIT_09s0002g03300	1.06153	0.00676771	0
VIT_04s0023g01240	0.752947	0.00677184	0
VIT_08s0007g05360	0.701971	0.00681377	0
VIT_06s0004g01510	0.860529	0.00681818	0
VIT_05s0062g00270	0.470422	0.0068362	0
VIT_05s0165g00130	0.467843	0.00684041	0
VIT_06s0004g06120	0.478946	0.00686005	0
VIT_06s0004g01770	0.780352	0.0068843	0
VIT_08s0007g08960	0.442375	0.00688609	0
VIT_01s0011g03750	0.459638	0.00688609	0
VIT_01s0026g01090	0.502927	0.00689009	0
VIT_01s0026g00210	0.416387	0.0069188	0
VIT_07s0104g00390	0.392248	0.00691952	0
VIT_01s0011g01810	0.502369	0.00692663	0
VIT_07s0005g02290	0.458291	0.00694047	0
VIT_08s0040g00280	0.515619	0.00695957	0
VIT_02s0154g00190	0.403648	0.00698153	0
VIT_04s0044g00640	0.46038	0.00698568	0
VIT_02s0025g03870	0.502373	0.0070058	0
VIT_09s0002g03750	0.451299	0.00700649	0
VIT_05s0020g01520	0.444281	0.00701683	0
VIT_02s0025g04960	0.444865	0.00703618	0
VIT_08s0058g00670	0.438861	0.00705195	0
VIT_02s0087g00510	0.416489	0.00705726	0
VIT_02s0012g01090	0.327157	0.00706483	0
VIT_01s0137g00820	0.483315	0.00706579	0
VIT_04s0023g01930	0.43287	0.00708656	0
VIT_07s0104g00780	0.280001	0.00709755	0
VIT_05s0102g00720	0.455709	0.00710546	0
VIT_08s0007g02480	0.472959	0.00715399	0
VIT_01s0146g00100	0.416811	0.00716535	0
VIT_02s0025g02360	0.559597	0.00717239	0
VIT_05s0049g00480	0.38298	0.00720651	0
VIT_04s0023g01380	0.516308	0.00721	0
VIT_08s0007g07640	0.335092	0.00722467	0
VIT_08s0040g01400	0.654927	0.00722655	0
VIT_03s0038g02860	0.492057	0.00723236	0
VIT_05s0020g00850	0.466225	0.00725174	0
VIT_08s0007g04770	0.372601	0.00725641	0
VIT_05s0077g02040	0.38557	0.00729451	0
VIT_01s0011g02440	0.435631	0.00729918	0
VIT_07s0005g01550	0.449126	0.00730103	0
VIT_01s0011g00420	0.664719	0.00730896	0
VIT_05s0077g00450	0.390903	0.00731243	0
VIT_01s0137g00500	0.412096	0.00735901	0
VIT_06s0061g01040	0.41595	0.00737169	0
VIT_07s0031g00860	0.863999	0.00741394	0
VIT_08s0007g00830	0.331993	0.0074291	0
VIT_08s0007g01750	0.423863	0.00743059	0
VIT_01s0011g00120	0.471904	0.00743059	0
VIT_02s0025g01740	0.435691	0.00745024	0
VIT_02s0025g00420	0.401198	0.00746072	0
VIT_01s0011g02810	0.463407	0.00746717	0
VIT_07s0031g01750	0.457806	0.00749496	0
VIT_06s0004g07480	0.412964	0.00749657	0
VIT_05s0124g00300	0.433219	0.00749657	0
VIT_09s0002g04260	0.321662	0.00753121	0
VIT_08s0007g04630	0.486733	0.00757921	0
VIT_07s0031g03220	0.593392	0.00760675	0
VIT_07s0104g00860	0.343693	0.00763042	0
VIT_08s0007g06580	0.447423	0.00764439	0
VIT_04s0023g03210	0.456603	0.00764709	0
VIT_01s0011g06500	0.539606	0.00766242	0
VIT_05s0020g02880	0.307059	0.00767137	0
VIT_01s0127g00870	0.305225	0.00768573	0
VIT_08s0007g01920	0.534276	0.00769518	0
VIT_07s0104g00930	0.402481	0.00769918	0
VIT_07s0129g00920	0.441178	0.00770008	0
VIT_01s0011g03850	0.405115	0.00770815	0
VIT_07s0104g00790	0.752969	0.00772404	0
VIT_01s0010g03460	0.762633	0.00775015	0
VIT_06s0004g06390	0.340081	0.00775521	0
VIT_06s0004g03540	0.453022	0.00776903	0
VIT_07s0031g00460	0.399704	0.00777099	0
VIT_07s0005g00030	0.434083	0.00777716	0
VIT_04s0023g02390	0.380493	0.00778706	0
VIT_07s0104g01120	0.447835	0.0077883	0
VIT_03s0038g03740	0.346941	0.00780352	0
VIT_04s0008g04180	0.534923	0.0078058	0
VIT_02s0025g04780	0.457842	0.00781913	0
VIT_04s0044g01620	0.481811	0.0078254	0
VIT_01s0011g02170	0.416235	0.00784793	0
VIT_07s0005g02300	0.43071	0.00790291	0
VIT_01s0026g00330	0.694663	0.00794874	0
VIT_07s0104g01220	0.416959	0.00796309	0
VIT_07s0031g02420	0.458665	0.00797253	0
VIT_01s0011g03700	0.404505	0.00806667	0
VIT_05s0077g02010	0.424039	0.00818376	0
VIT_01s0011g01810	0.679818	0.00818376	0
VIT_04s0044g01150	0.473484	0.00819845	0
VIT_04s0008g04730	0.377614	0.0082094	0
VIT_07s0104g00390	0.382413	0.00823049	0
VIT_08s0007g01650	0.429974	0.0082589	0
VIT_05s0020g01800	0.385541	0.00826252	0
VIT_09s0002g00910	0.659306	0.00832323	0
VIT_01s0011g03710	0.466376	0.00836357	0
VIT_02s0025g01940	0.412509	0.00837229	0
VIT_08s0040g00420	0.487365	0.00843737	0
VIT_05s0020g02220	0.69866	0.00845652	0
VIT_07s0104g01470	0.410832	0.00850873	0
VIT_08s0040g03330	0.407933	0.00853033	0
VIT_08s0040g01560	0.408384	0.00853602	0
VIT_08s0056g01570	0.440871	0.00854061	0
VIT_08s0007g03500	0.37707	0.00861213	0
VIT_06s0061g01040	0.671048	0.00861694	0
VIT_04s0023g03590	0.664057	0.00866359	0
VIT_04s0008g02660	0.298709	0.00867498	0
VIT_04s0008g02640	0.594404	0.00867663	0
VIT_04s0023g02800	0.36123	0.00868226	0
VIT_08s0007g04130	0.490924	0.00869514	0
VIT_06s0004g01400	0.401484	0.00870137	0
VIT_04s0008g06210	0.418172	0.00875056	0
VIT_08s0007g06780	0.386835	0.0088036	0
VIT_04s0008g03820	0.414423	0.00880683	0
VIT_06s0004g01400	0.41621	0.00884223	0
VIT_02s0025g04390	0.429278	0.00887609	0
VIT_08s0007g02450	0.846318	0.00893964	0
VIT_09s0002g02780	0.404687	0.00894902	0
VIT_05s0094g01340	0.354458	0.00896017	0
VIT_01s0011g01100	0.451453	0.00900231	0
VIT_09s0002g04250	0.449364	0.00902062	0
VIT_06s0004g07360	0.487533	0.00902451	0
VIT_07s0031g02200	0.540444	0.00905475	0
VIT_08s0040g00640	0.478154	0.00909772	0
VIT_02s0241g00090	0.490759	0.00912058	0
VIT_08s0007g00770	0.504268	0.00912181	0
VIT_09s0002g04340	0.505035	0.00912292	0
VIT_08s0007g00750	0.718954	0.00915566	0
VIT_01s0010g03930	0.319581	0.00916152	0
VIT_01s0026g01960	0.488336	0.00920516	0
VIT_06s0004g04870	0.538663	0.00921651	0
VIT_08s0040g02730	0.340685	0.00921841	0
VIT_08s0007g03510	0.715634	0.00922848	0
VIT_06s0009g03800	0.43948	0.00923338	0
VIT_03s0038g03030	0.55693	0.0092646	0
VIT_07s0104g00730	0.521523	0.00926656	0
VIT_08s0040g00230	0.541923	0.00930156	0
VIT_05s0049g00470	0.401409	0.00932005	0
VIT_07s0205g00030	0.324359	0.00936466	0
VIT_03s0097g00680	0.389793	0.00942435	0
VIT_02s0025g04770	0.633895	0.00942435	0
VIT_05s0077g01830	0.490826	0.00943514	0
VIT_05s0102g01110	0.396845	0.00943641	0
VIT_02s0087g00180	0.464739	0.00944263	0
VIT_02s0154g00580	0.627243	0.00945498	0
VIT_01s0011g00920	0.399048	0.00945772	0
VIT_05s0029g00820	0.636047	0.00946091	0
VIT_05s0094g00340	0.395004	0.00953203	0
VIT_02s0087g00470	0.394514	0.00953446	0
VIT_05s0062g01390	0.402158	0.00960853	0
VIT_01s0010g03630	0.43386	0.00962287	0
VIT_06s0004g04460	0.361351	0.00962401	0
VIT_04s0008g01780	0.444158	0.00965668	0
VIT_01s0137g00280	0.33696	0.00966352	0
VIT_08s0007g00310	0.855248	0.00966965	0
VIT_06s0004g07370	0.414186	0.00967879	0
VIT_09s0002g06530	0.404855	0.00975483	0
VIT_04s0008g02620	0.332527	0.00980016	0
VIT_07s0031g00270	0.339288	0.00980552	0
VIT_04s0008g02460	0.925534	0.00981312	0
VIT_07s0104g00290	0.547712	0.00984227	0
VIT_03s0063g01350	0.382226	0.00984895	0
VIT_07s0031g01320	0.487382	0.00985247	0
VIT_05s0049g01980	0.415281	0.00986362	0
VIT_07s0005g00490	0.990478	0.0099093	0
VIT_07s0129g00180	0.315722	0.0099245	0
VIT_05s0094g00900	0.385264	0.00993762	0
VIT_08s0007g04970	0.43011	0.0099589	0
VIT_03s0038g04140	0.524787	0.00999091	0
VIT_05s0020g00450	0.499375	0.005377	9
VIT_07s0141g00030	0.644014	4.8e-05	11
VIT_08s0040g02920	0.578808	0.00147884	15
VIT_03s0038g01390	0.61249	0.000124	17
VIT_04s0008g03650	0.790405	0.00132722	17
VIT_07s0005g01210	0.714252	8.94e-06	20
VIT_07s0191g00120	0.822616	0.0070449	20
VIT_06s0004g00510	0.650906	0.000133	24
VIT_06s0004g03600	0.643359	1.45e-06	26
VIT_02s0025g01390	0.603154	0.000162	39
VIT_08s0007g02870	0.454844	0.00737233	40
VIT_05s0077g01020	0.521232	0.00222956	44
VIT_03s0063g00990	1.21891	1.12e-09	47
VIT_04s0023g01170	0.698195	1.09e-05	50
VIT_01s0010g03850	0.71316	0.000264	58
VIT_01s0011g04110	0.784362	0.00506236	58
VIT_08s0058g00290	0.442834	0.00236959	64
VIT_01s0150g00080	0.533034	0.000416	66
VIT_07s0031g01950	0.489131	0.00278088	67
VIT_01s0127g00460	0.960116	0.00298021	68
VIT_07s0141g00710	0.54469	0.000106	76
VIT_02s0025g01160	0.671706	0.00022	78
VIT_03s0038g04480	0.330883	0.00839649	79
VIT_05s0020g01020	0.543158	0.00592202	84
VIT_01s0011g06030	0.435632	0.00436758	85
VIT_05s0049g01770	0.41232	0.00888782	91
VIT_08s0007g04620	0.473917	0.000228	94
VIT_08s0007g01870	0.404651	0.00404609	94
VIT_02s0025g00520	0.595107	0.00460079	94
VIT_08s0058g01300	0.494669	0.00925256	94
VIT_03s0063g02680	0.508084	0.00153052	103
VIT_03s0063g01010	1.13865	1.28e-11	104
VIT_07s0129g00190	0.485168	0.00840255	104
VIT_02s0025g00050	0.43308	0.00349756	115
VIT_01s0011g05800	0.654416	0.00228385	124
VIT_01s0011g04220	0.681239	3.66e-05	125
VIT_01s0011g04270	0.480264	8.45e-05	137
VIT_01s0011g02590	0.55617	8.98e-05	138
VIT_01s0137g00230	0.593359	1.03e-05	141
VIT_07s0104g01110	0.549577	0.000306	141
VIT_07s0129g00940	0.605714	0.000127	146
VIT_02s0154g00480	0.485445	0.00385853	146
VIT_02s0025g04820	0.580934	0.00069	161
VIT_08s0007g02840	0.465131	0.000224	162
VIT_06s0004g04720	0.581194	0.000119	165
VIT_05s0077g00620	0.470664	0.00151412	166
VIT_07s0129g00010	0.646595	0.00401465	175
VIT_08s0040g02880	0.731907	0.00904197	178
VIT_04s0008g06330	0.505984	0.00133027	179
VIT_06s0004g03020	0.64587	2.25e-05	182
VIT_07s0151g00410	0.748511	0.00138303	194
VIT_08s0040g02440	1.05086	2.74e-05	197
VIT_04s0008g04800	0.473812	0.00266574	197
VIT_08s0007g05990	0.548214	0.000182	209
VIT_07s0005g00630	0.664162	3.39e-05	213
VIT_04s0008g04930	0.467205	0.00416299	218
VIT_03s0038g04400	0.476879	0.00196455	224
VIT_06s0004g06610	0.503515	0.0024932	228
VIT_04s0069g00970	0.396109	0.00657864	239
VIT_06s0004g07050	0.561937	0.000898	245
VIT_02s0025g04590	0.433425	0.00457094	289
VIT_03s0063g00080	0.532146	0.00198865	306
VIT_04s0008g03410	0.444582	0.000173	310
VIT_07s0151g00950	0.52496	0.00102629	324
VIT_01s0011g03410	0.513073	0.000365	325
VIT_04s0023g03100	0.503932	0.0020292	332
VIT_05s0020g03710	0.561407	3.13e-05	336
VIT_08s0007g02700	0.381934	0.00538581	344
VIT_01s0026g02420	0.400728	0.00858895	348
VIT_05s0049g00430	0.508194	0.00128261	350
VIT_08s0007g07580	0.525234	0.00128849	358
VIT_08s0007g06160	0.552987	0.000282	372
VIT_07s0255g00100	0.438974	0.00441405	380
VIT_04s0008g03950	0.694636	0.00922725	380
VIT_06s0004g04810	0.774605	0.0031051	387
VIT_08s0040g03140	0.695206	4.67e-06	392
VIT_01s0137g00480	0.713698	5.21e-05	414
VIT_08s0007g05770	0.519798	0.00681096	489
VIT_04s0023g02850	0.719162	0.000754	493
VIT_07s0005g00440	0.600781	0.000107	494
VIT_07s0031g00660	0.767822	6.29e-09	495
VIT_02s0025g00890	0.383751	0.00566209	495
VIT_06s0004g03160	0.919251	1.05e-07	497
VIT_03s0038g02370	0.692495	3.19e-06	506
VIT_08s0007g03070	0.53857	0.000174	521
VIT_03s0063g01640	0.373001	0.00975462	527
VIT_04s0008g00690	0.538905	0.00145783	541
VIT_01s0011g05170	0.646452	6.58e-05	554
VIT_08s0007g01400	0.576646	0.000158	558
VIT_07s0129g00560	0.744009	0.00291833	559
VIT_08s0007g08830	0.578251	0.00073	561
VIT_07s0031g01870	0.52083	0.00386987	590
VIT_04s0008g05120	0.427201	0.00267034	595
VIT_02s0025g02280	0.896327	0.00107358	636
VIT_06s0004g07640	0.425486	0.00920727	645
VIT_03s0180g00200	0.571974	0.00832323	662
VIT_01s0011g01150	0.435115	0.00139207	671
VIT_03s0091g00640	0.41592	0.00527605	683
VIT_08s0040g01180	0.44638	0.00295366	693
VIT_01s0011g04520	0.592244	2.98e-05	718
VIT_01s0011g03110	0.430001	0.00801024	721
VIT_09s0002g02670	0.436318	0.00121436	722
VIT_02s0025g04350	0.589592	0.000125	723
VIT_01s0026g00840	0.537869	5.68e-05	770
VIT_04s0008g04530	0.689968	1.29e-05	788
VIT_01s0127g00660	0.49573	0.00460917	792
VIT_08s0007g03670	0.456467	0.00624572	807
VIT_05s0020g03160	0.725218	1.19e-09	815
VIT_08s0007g05060	0.548628	0.000138	818
VIT_01s0011g01330	0.334828	0.00648189	891
VIT_08s0007g01610	0.52697	0.0001	916
VIT_07s0005g03970	0.884672	0.00225313	917
VIT_02s0109g00360	2.4815	2.11e-10	951
VIT_08s0007g00430	1.32506	4.92e-06	991
VIT_03s0091g00930	0.46389	0.00136746	994
VIT_04s0043g00920	0.563662	0.00949946	1001
VIT_05s0102g01160	0.495595	0.000863	1026
VIT_09s0002g00740	0.347283	0.00361016	1047
VIT_07s0005g00560	0.790341	0.00582165	1048
VIT_01s0011g06350	0.791152	9.36e-05	1060
VIT_01s0011g03640	0.63143	7.94e-05	1140
VIT_01s0011g04590	0.524153	0.000995	1146
VIT_07s0205g00140	0.683441	1.28e-06	1162
VIT_06s0004g00060	0.82825	0.000747	1175
VIT_06s0004g04520	0.502237	0.000142	1198
VIT_01s0026g01060	0.369053	0.00557109	1199
VIT_01s0011g03730	0.349999	0.00631837	1199
VIT_06s0004g05270	0.440159	0.00689672	1221
VIT_06s0004g06950	0.609764	1.68e-05	1222
VIT_08s0007g03740	0.715078	2.18e-08	1247
VIT_01s0026g00270	1.18544	1.51e-05	1261
VIT_01s0011g05670	0.441309	0.0047174	1291
VIT_01s0026g00300	0.469604	0.000392	1334
VIT_07s0031g00740	0.866724	0.000405	1336
VIT_08s0007g05980	0.496047	0.00627344	1344
VIT_07s0005g02390	0.571514	0.000461	1374
VIT_08s0040g01030	0.515796	0.000631	1383
VIT_06s0004g03400	0.457125	0.00256309	1397
VIT_01s0011g03900	0.575091	9.84e-06	1405
VIT_08s0007g03810	0.679	0.00360315	1421
VIT_02s0025g00950	0.461612	0.00139948	1447
VIT_07s0104g00830	0.531716	0.00131889	1453
VIT_07s0129g00500	0.678296	1.09e-05	1462
VIT_06s0004g01990	0.398881	0.00900652	1491
VIT_09s0002g00790	0.381707	0.00402452	1510
VIT_02s0241g00040	0.591491	0.000112	1533
VIT_07s0104g01320	0.426017	0.00204775	1546
VIT_02s0025g02350	0.5182	5.98e-05	1559
VIT_04s0008g01870	0.641505	0.000902	1579
VIT_05s0020g01350	0.506872	0.00271699	1613
VIT_08s0007g06870	0.689486	0.000588	1635
VIT_04s0023g03470	0.827672	0.00459468	1684
VIT_05s0049g00030	0.468514	0.00328565	1717
VIT_08s0007g02500	0.488387	0.00271038	1719
VIT_09s0002g01670	0.427917	0.0088036	1736
VIT_07s0104g00850	0.794338	4.45e-07	1778
VIT_08s0007g04760	0.539106	0.00170891	1791
VIT_08s0007g04800	0.585797	0.00260913	1824
VIT_08s0058g01090	0.484035	0.00137294	1969

## Sheet: Hypermethylated  GO terms
GO terms containing hypermethylated genes in plants growing in Northern Grounds vineyards compared to plants in Southern Grounds vineyards
Term	Description	DMGCount	notDMGCount	p	adjP	FDR
GO:0008171	O-methyltransferase activity	2	3459	8.85752e-188	1.49604e-184	2.85294e-185
GO:1903792	negative regulation of anion transport	2	3126	1.30052e-167	2.19658e-164	3.19878e-165
GO:0051345	positive regulation of hydrolase activity	2	2320	3.14999e-120	5.32034e-117	5.46317e-118
GO:0090628	plant epidermal cell fate specification	2	1974	9.38871e-101	1.58575e-97	1.42707e-98
GO:1903959	regulation of anion transmembrane transport	2	1799	6.30511e-91	1.06493e-87	9.4772e-89
GO:0032413	negative regulation of ion transmembrane transporter activity	2	1746	4.63974e-88	7.83653e-85	6.67723e-86
GO:0010360	negative regulation of anion channel activity	2	1568	1.64092e-78	2.77152e-75	2.15516e-76
GO:0010207	photosystem II assembly	2	1275	1.38194e-62	2.33409e-59	1.54501e-60
GO:0007052	mitotic spindle organization	2	1054	5.53538e-51	9.34925e-48	5.05959e-49
GO:0030414	peptidase inhibitor activity	2	978	5.81726e-47	9.82536e-44	4.98071e-45
GO:0016812	hydrolase activity, acting on carbon-nitrogen (but not peptide) bonds, in cyclic amides	2	732	2.02737e-34	3.42422e-31	1.33136e-32
GO:0009718	anthocyanin-containing compound biosynthetic process	2	546	7.40519e-25	1.25074e-21	3.73793e-23
GO:0016115	terpenoid catabolic process	2	524	8.86762e-24	1.49774e-20	4.33069e-22
GO:0071450	cellular response to oxygen radical	2	467	4.18658e-21	7.07113e-18	1.88158e-19
GO:0000578	embryonic axis specification	2	384	5.29126e-17	8.93694e-14	1.90879e-15
GO:0070925	organelle assembly	2	383	8.50594e-17	1.43665e-13	3.02014e-15
GO:0045940	positive regulation of steroid metabolic process	2	356	1.38394e-15	2.33747e-12	4.62265e-14
GO:1902221	erythrose 4-phosphate/phosphoenolpyruvate family amino acid metabolic process	2	309	2.66362e-13	4.49885e-10	7.95432e-12
GO:1990351	transporter complex	2	311	2.88723e-13	4.87653e-10	8.60311e-12
GO:0097346	INO80-type complex	2	289	3.16835e-12	5.35134e-09	8.94802e-11
GO:0032434	regulation of proteasomal ubiquitin-dependent protein catabolic process	2	285	4.63953e-12	7.83616e-09	1.27308e-10
GO:0070993	translation preinitiation complex	2	285	4.63953e-12	7.83616e-09	1.27308e-10
GO:0044433	cytoplasmic vesicle part	2	276	9.81326e-12	1.65746e-08	2.65505e-10
GO:1903052	positive regulation of proteolysis involved in cellular protein catabolic process	2	276	9.81326e-12	1.65746e-08	2.65505e-10
GO:0042023	DNA endoreduplication	2	265	3.24889e-11	5.48738e-08	8.56738e-10
GO:0018202	peptidyl-histidine modification	2	255	1.09108e-10	1.84283e-07	2.82218e-09
GO:0008192	RNA guanylyltransferase activity	2	249	2.54089e-10	4.29156e-07	6.42483e-09
GO:0007006	mitochondrial membrane organization	2	242	5.69967e-10	9.62675e-07	1.41476e-08
GO:0022626	cytosolic ribosome	2	224	2.5582e-09	4.32081e-06	6.05019e-08
GO:0016409	palmitoyltransferase activity	2	226	2.60537e-09	4.40047e-06	6.15098e-08
GO:0016801	hydrolase activity, acting on ether bonds	2	217	5.61698e-09	9.48708e-06	1.3056e-07
GO:0016836	hydro-lyase activity	2	215	8.47934e-09	1.43216e-05	1.96399e-07
GO:0035304	regulation of protein dephosphorylation	2	216	8.79306e-09	1.48515e-05	2.02643e-07
GO:0012506	vesicle membrane	2	200	4.03651e-08	6.81767e-05	8.85015e-07
GO:0033875	ribonucleoside bisphosphate metabolic process	2	193	8.87921e-08	0.00014997	1.90058e-06
GO:0052543	callose deposition in cell wall	2	184	1.90822e-07	0.000322298	3.92312e-06
GO:0000790	nuclear chromatin	2	186	1.95244e-07	0.000329767	4.00794e-06
GO:0006869	lipid transport	2	180	4.48269e-07	0.000757126	8.99722e-06
GO:0006801	superoxide metabolic process	2	174	6.13313e-07	0.00103589	1.22553e-05
GO:0046217	indole phytoalexin metabolic process	2	176	6.49482e-07	0.00109698	1.29589e-05
GO:0048527	lateral root development	2	165	2.06873e-06	0.00349409	3.86541e-05
GO:0072529	pyrimidine-containing compound catabolic process	2	161	2.99792e-06	0.00506349	5.54795e-05
GO:0070008	serine-type exopeptidase activity	2	140	1.94493e-05	0.0328498	0.000326842
GO:0071470	cellular response to osmotic stress	3	2861	1.24403e-149	2.10117e-146	2.54987e-147
GO:0006766	vitamin metabolic process	3	432	3.65863e-18	6.17942e-15	1.4141e-16
GO:0022836	gated channel activity	3	316	1.33196e-12	2.24968e-09	3.83375e-11
GO:0008033	tRNA processing	3	319	1.44913e-12	2.44758e-09	4.16213e-11
GO:0051275	beta-glucan catabolic process	3	269	2.19136e-10	3.7012e-07	5.56181e-09
GO:0022832	voltage-gated channel activity	3	260	7.42112e-10	1.25343e-06	1.83868e-08
GO:0043574	peroxisomal transport	3	250	1.52462e-09	2.57509e-06	3.72291e-08
GO:0046351	disaccharide biosynthetic process	3	235	7.15268e-09	1.20809e-05	1.6597e-07
GO:0044070	regulation of anion transport	3	206	1.52159e-07	0.000256997	3.20124e-06
GO:0007129	synapsis	3	189	1.02351e-06	0.0017287	1.98365e-05
GO:0009081	branched-chain amino acid metabolic process	3	158	1.98052e-05	0.033451	0.000331999
GO:0010393	galacturonan metabolic process	3	158	1.98052e-05	0.033451	0.000331999
GO:0009570	chloroplast stroma	4	991	1.33719e-44	2.25852e-41	1.0832e-42
GO:0010214	seed coat development	4	874	1.24664e-38	2.10557e-35	8.87597e-37
GO:0009206	purine ribonucleoside triphosphate biosynthetic process	4	586	1.75268e-24	2.96027e-21	8.74908e-23
GO:0009127	purine nucleoside monophosphate biosynthetic process	4	524	1.80197e-21	3.04352e-18	8.18013e-20
GO:0004857	enzyme inhibitor activity	4	459	2.55663e-18	4.31815e-15	9.93845e-17
GO:0009692	ethylene metabolic process	4	429	1.01568e-16	1.71548e-13	3.59685e-15
GO:0016835	carbon-oxygen lyase activity	4	393	3.30936e-15	5.5895e-12	1.08926e-13
GO:0055065	metal ion homeostasis	4	383	1.08853e-14	1.83853e-11	3.47301e-13
GO:0097164	ammonium ion metabolic process	4	323	5.6302e-12	9.50941e-09	1.53868e-10
GO:0090662	ATP hydrolysis coupled transmembrane transport	4	320	8.28336e-12	1.39906e-08	2.25013e-10
GO:0015804	neutral amino acid transport	4	283	3.87249e-10	6.54064e-07	9.64763e-09
GO:0051003	ligase activity, forming nitrogen-metal bonds, forming coordination complexes	4	274	1.26091e-09	2.12968e-06	3.09573e-08
GO:0010014	meristem initiation	4	222	2.4005e-07	0.000405444	4.89798e-06
GO:0016125	sterol metabolic process	4	212	4.89015e-07	0.000825946	9.80049e-06
GO:0015294	solute:cation symporter activity	4	177	1.89089e-05	0.0319371	0.000318155
GO:0016840	carbon-nitrogen lyase activity	5	1225	3.01817e-55	5.09768e-52	2.93737e-53
GO:0043241	protein complex disassembly	5	641	7.51888e-26	1.26994e-22	3.95776e-24
GO:0019319	hexose biosynthetic process	5	563	3.67661e-22	6.20979e-19	1.71506e-20
GO:0005938	cell cortex	5	441	1.87569e-16	3.16804e-13	6.59068e-15
GO:0033559	unsaturated fatty acid metabolic process	5	282	2.76023e-09	4.66203e-06	6.49393e-08
GO:0009914	hormone transport	5	278	4.00928e-09	6.77168e-06	9.37491e-08
GO:0016278	lysine N-methyltransferase activity	5	198	1.17674e-05	0.0198751	0.000202545
GO:0009152	purine ribonucleotide biosynthetic process	5	191	2.3986e-05	0.0405124	0.000399115
GO:0008037	cell recognition	6	1367	2.7969e-61	4.72396e-58	3.00287e-59
GO:0019751	polyol metabolic process	6	1028	8.56966e-44	1.44741e-40	6.77949e-42
GO:0022803	passive transmembrane transporter activity	6	552	1.25705e-20	2.12315e-17	5.48555e-19
GO:0006220	pyrimidine nucleotide metabolic process	6	324	3.10767e-10	5.24886e-07	7.7565e-09
GO:0043248	proteasome assembly	6	307	1.32548e-09	2.23874e-06	3.24836e-08
GO:0000305	response to oxygen radical	6	1	1.05682e-05	0.0178496	0.000182353
GO:0004888	transmembrane signaling receptor activity	6	1	1.05682e-05	0.0178496	0.000182353
GO:0009064	glutamine family amino acid metabolic process	6	1	1.05682e-05	0.0178496	0.000182353
GO:0010260	organ senescence	6	1	1.05682e-05	0.0178496	0.000182353
GO:0031966	mitochondrial membrane	6	1	1.05682e-05	0.0178496	0.000182353
GO:0032270	positive regulation of cellular protein metabolic process	6	1	1.05682e-05	0.0178496	0.000182353
GO:0043476	pigment accumulation	6	1	1.05682e-05	0.0178496	0.000182353
GO:0043648	dicarboxylic acid metabolic process	6	1	1.05682e-05	0.0178496	0.000182353
GO:0044743	intracellular protein transmembrane import	6	1	1.05682e-05	0.0178496	0.000182353
GO:0048528	post-embryonic root development	6	1	1.05682e-05	0.0178496	0.000182353
GO:0048581	negative regulation of post-embryonic development	6	1	1.05682e-05	0.0178496	0.000182353
GO:1903409	reactive oxygen species biosynthetic process	6	1	1.05682e-05	0.0178496	0.000182353
GO:1903509	liposaccharide metabolic process	7	3125	6.62999e-158	1.1198e-154	1.49483e-155
GO:0009062	fatty acid catabolic process	7	475	4.0789e-16	6.88926e-13	1.41848e-14
GO:0030422	production of siRNA involved in RNA interference	7	331	9.31089e-10	1.57261e-06	2.29429e-08
GO:0046129	purine ribonucleoside biosynthetic process	7	319	2.69209e-09	4.54693e-06	6.34464e-08
GO:0008081	phosphoric diester hydrolase activity	7	296	2.28424e-08	3.85809e-05	5.08239e-07
GO:0009991	response to extracellular stimulus	7	264	3.76706e-07	0.000636257	7.61195e-06
GO:0052018	modulation by symbiont of RNA levels in host	7	265	3.77e-07	0.000636752	7.61195e-06
GO:0000272	polysaccharide catabolic process	7	1	1.31017e-06	0.00221288	2.46165e-05
GO:0006664	glycolipid metabolic process	7	1	1.31017e-06	0.00221288	2.46165e-05
GO:0007292	female gamete generation	7	1	1.31017e-06	0.00221288	2.46165e-05
GO:0009875	pollen-pistil interaction	7	1	1.31017e-06	0.00221288	2.46165e-05
GO:0009909	regulation of flower development	7	1	1.31017e-06	0.00221288	2.46165e-05
GO:0010118	stomatal movement	7	1	1.31017e-06	0.00221288	2.46165e-05
GO:0016246	RNA interference	7	1	1.31017e-06	0.00221288	2.46165e-05
GO:0033037	polysaccharide localization	7	1	1.31017e-06	0.00221288	2.46165e-05
GO:0048449	floral organ formation	7	1	1.31017e-06	0.00221288	2.46165e-05
GO:0048464	flower calyx development	7	1	1.31017e-06	0.00221288	2.46165e-05
GO:0052249	modulation of RNA levels in other organism involved in symbiotic interaction	7	1	1.31017e-06	0.00221288	2.46165e-05
GO:0065004	protein-DNA complex assembly	7	1	1.31017e-06	0.00221288	2.46165e-05
GO:0071365	cellular response to auxin stimulus	7	1	1.31017e-06	0.00221288	2.46165e-05
GO:0071367	cellular response to brassinosteroid stimulus	7	1	1.31017e-06	0.00221288	2.46165e-05
GO:0071496	cellular response to external stimulus	7	1	1.31017e-06	0.00221288	2.46165e-05
GO:0071824	protein-DNA complex subunit organization	7	1	1.31017e-06	0.00221288	2.46165e-05
GO:0098586	cellular response to virus	7	1	1.31017e-06	0.00221288	2.46165e-05
GO:1901990	regulation of mitotic cell cycle phase transition	7	1	1.31017e-06	0.00221288	2.46165e-05
GO:0006402	mRNA catabolic process	7	2	5.33615e-06	0.00901275	9.6249e-05
GO:0009067	aspartate family amino acid biosynthetic process	7	2	5.33615e-06	0.00901275	9.6249e-05
GO:0009553	embryo sac development	7	2	5.33615e-06	0.00901275	9.6249e-05
GO:0015085	calcium ion transmembrane transporter activity	7	2	5.33615e-06	0.00901275	9.6249e-05
GO:0031050	dsRNA fragmentation	7	2	5.33615e-06	0.00901275	9.6249e-05
GO:0031365	N-terminal protein amino acid modification	7	2	5.33615e-06	0.00901275	9.6249e-05
GO:0031497	chromatin assembly	7	2	5.33615e-06	0.00901275	9.6249e-05
GO:0042127	regulation of cell proliferation	7	2	5.33615e-06	0.00901275	9.6249e-05
GO:0042398	cellular modified amino acid biosynthetic process	7	2	5.33615e-06	0.00901275	9.6249e-05
GO:0042451	purine nucleoside biosynthetic process	7	2	5.33615e-06	0.00901275	9.6249e-05
GO:0043085	positive regulation of catalytic activity	7	2	5.33615e-06	0.00901275	9.6249e-05
GO:0044786	cell cycle DNA replication	7	2	5.33615e-06	0.00901275	9.6249e-05
GO:0080147	root hair cell development	7	2	5.33615e-06	0.00901275	9.6249e-05
GO:1901699	cellular response to nitrogen compound	7	2	5.33615e-06	0.00901275	9.6249e-05
GO:0009247	glycolipid biosynthetic process	7	3	1.61016e-05	0.0271955	0.000271596
GO:0016810	hydrolase activity, acting on carbon-nitrogen (but not peptide) bonds	7	3	1.61016e-05	0.0271955	0.000271596
GO:0017148	negative regulation of translation	7	3	1.61016e-05	0.0271955	0.000271596
GO:0031668	cellular response to extracellular stimulus	7	3	1.61016e-05	0.0271955	0.000271596
GO:0031968	organelle outer membrane	7	3	1.61016e-05	0.0271955	0.000271596
GO:0042802	identical protein binding	7	3	1.61016e-05	0.0271955	0.000271596
GO:0043331	response to dsRNA	7	3	1.61016e-05	0.0271955	0.000271596
GO:0046467	membrane lipid biosynthetic process	7	3	1.61016e-05	0.0271955	0.000271596
GO:0048545	response to steroid hormone	7	3	1.61016e-05	0.0271955	0.000271596
GO:0048765	root hair cell differentiation	7	3	1.61016e-05	0.0271955	0.000271596
GO:0051338	regulation of transferase activity	7	3	1.61016e-05	0.0271955	0.000271596
GO:0070918	production of small RNA involved in gene silencing by RNA	7	3	1.61016e-05	0.0271955	0.000271596
GO:0006006	glucose metabolic process	7	221	2.29386e-05	0.0387433	0.000382156
GO:0009746	response to hexose	8	2651	1.51371e-128	2.55665e-125	2.7672e-126
GO:0009132	nucleoside diphosphate metabolic process	8	2575	4.05546e-124	6.84967e-121	7.3149e-122
GO:0009943	adaxial/abaxial axis specification	8	1395	3.95455e-60	6.67923e-57	4.05278e-58
GO:0015036	disulfide oxidoreductase activity	8	577	6.25563e-20	1.05658e-16	2.64454e-18
GO:0009072	aromatic amino acid family metabolic process	8	563	2.99161e-19	5.05283e-16	1.21532e-17
GO:0044403	symbiosis, encompassing mutualism through parasitism	8	416	1.24597e-12	2.10445e-09	3.5939e-11
GO:0044432	endoplasmic reticulum part	8	306	4.12053e-08	6.95958e-05	9.00519e-07
GO:0009793	embryo development ending in seed dormancy	8	299	8.36658e-08	0.000141312	1.79369e-06
GO:0005739	mitochondrion	8	1	1.59897e-07	0.000270066	3.29735e-06
GO:0005783	endoplasmic reticulum	8	1	1.59897e-07	0.000270066	3.29735e-06
GO:0006302	double-strand break repair	8	1	1.59897e-07	0.000270066	3.29735e-06
GO:0006694	steroid biosynthetic process	8	1	1.59897e-07	0.000270066	3.29735e-06
GO:0009528	plastid inner membrane	8	1	1.59897e-07	0.000270066	3.29735e-06
GO:0042158	lipoprotein biosynthetic process	8	1	1.59897e-07	0.000270066	3.29735e-06
GO:0044772	mitotic cell cycle phase transition	8	1	1.59897e-07	0.000270066	3.29735e-06
GO:0055035	plastid thylakoid membrane	8	1	1.59897e-07	0.000270066	3.29735e-06
GO:0071369	cellular response to ethylene stimulus	8	1	1.59897e-07	0.000270066	3.29735e-06
GO:0000377	RNA splicing, via transesterification reactions with bulged adenosine as nucleophile	8	2	7.22398e-07	0.00122013	1.42249e-05
GO:0006165	nucleoside diphosphate phosphorylation	8	2	7.22398e-07	0.00122013	1.42249e-05
GO:0032269	negative regulation of cellular protein metabolic process	8	2	7.22398e-07	0.00122013	1.42249e-05
GO:0034284	response to monosaccharide	8	2	7.22398e-07	0.00122013	1.42249e-05
GO:0042558	pteridine-containing compound metabolic process	8	2	7.22398e-07	0.00122013	1.42249e-05
GO:0042651	thylakoid membrane	8	2	7.22398e-07	0.00122013	1.42249e-05
GO:0046031	ADP metabolic process	8	2	7.22398e-07	0.00122013	1.42249e-05
GO:0070592	cell wall polysaccharide biosynthetic process	8	2	7.22398e-07	0.00122013	1.42249e-05
GO:0000041	transition metal ion transport	8	3	2.39373e-06	0.00404301	4.44199e-05
GO:0051248	negative regulation of protein metabolic process	8	3	2.39373e-06	0.00404301	4.44199e-05
GO:0000160	phosphorelay signal transduction system	8	4	6.49063e-06	0.0109627	0.000115229
GO:0000375	RNA splicing, via transesterification reactions	8	4	6.49063e-06	0.0109627	0.000115229
GO:0006511	ubiquitin-dependent protein catabolic process	8	4	6.49063e-06	0.0109627	0.000115229
GO:0009185	ribonucleoside diphosphate metabolic process	8	4	6.49063e-06	0.0109627	0.000115229
GO:0070035	purine NTP-dependent helicase activity	8	4	6.49063e-06	0.0109627	0.000115229
GO:0009135	purine nucleoside diphosphate metabolic process	8	249	6.77891e-06	0.0114496	0.000120032
GO:1903825	organic acid transmembrane transport	9	2858	6.10014e-139	1.03031e-135	1.19597e-136
GO:0046149	pigment catabolic process	9	1833	1.08701e-81	1.83595e-78	1.45593e-79
GO:0046488	phosphatidylinositol metabolic process	9	979	7.38349e-38	1.24707e-34	5.17529e-36
GO:0016830	carbon-carbon lyase activity	9	347	4.56929e-09	7.71754e-06	1.0639e-07
GO:0005794	Golgi apparatus	9	1	1.92714e-08	3.25494e-05	4.30201e-07
GO:0007346	regulation of mitotic cell cycle	9	1	1.92714e-08	3.25494e-05	4.30201e-07
GO:0010431	seed maturation	9	1	1.92714e-08	3.25494e-05	4.30201e-07
GO:0015629	actin cytoskeleton	9	1	1.92714e-08	3.25494e-05	4.30201e-07
GO:0016116	carotenoid metabolic process	9	1	1.92714e-08	3.25494e-05	4.30201e-07
GO:0016859	cis-trans isomerase activity	9	1	1.92714e-08	3.25494e-05	4.30201e-07
GO:0009070	serine family amino acid biosynthetic process	9	2	9.56473e-08	0.000161548	2.03125e-06
GO:0009260	ribonucleotide biosynthetic process	9	2	9.56473e-08	0.000161548	2.03125e-06
GO:0015833	peptide transport	9	2	9.56473e-08	0.000161548	2.03125e-06
GO:0051049	regulation of transport	9	2	9.56473e-08	0.000161548	2.03125e-06
GO:0070589	cellular component macromolecule biosynthetic process	9	2	9.56473e-08	0.000161548	2.03125e-06
GO:0048868	pollen tube development	9	3	3.45286e-07	0.000583187	6.99249e-06
GO:0016709	oxidoreductase activity, acting on paired donors, with incorporation or reduction of molecular oxygen, NAD(P)H as one donor, and incorporation of one atom of oxygen	9	296	3.79579e-07	0.000641109	7.65261e-06
GO:0016410	N-acyltransferase activity	9	4	1.01288e-06	0.00171076	1.96587e-05
GO:0009694	jasmonic acid metabolic process	9	285	1.04245e-06	0.00176071	2.01748e-05
GO:0046390	ribose phosphate biosynthetic process	9	5	2.56015e-06	0.00432409	4.7443e-05
GO:0004386	helicase activity	9	6	5.77839e-06	0.0097597	0.000103262
GO:0006323	DNA packaging	9	6	5.77839e-06	0.0097597	0.000103262
GO:0010383	cell wall polysaccharide metabolic process	9	6	5.77839e-06	0.0097597	0.000103262
GO:0098791	Golgi subcompartment	9	6	5.77839e-06	0.0097597	0.000103262
GO:0006417	regulation of translation	9	7	1.19257e-05	0.0201425	0.000204733
GO:0009071	serine family amino acid catabolic process	9	7	1.19257e-05	0.0201425	0.000204733
GO:0006643	membrane lipid metabolic process	9	8	2.2885e-05	0.0386528	0.000381734
GO:0016021	integral component of membrane	9	8	2.2885e-05	0.0386528	0.000381734
GO:0019899	enzyme binding	9	8	2.2885e-05	0.0386528	0.000381734
GO:0015893	drug transport	10	522	1.05484e-15	1.78162e-12	3.53211e-14
GO:0051667	establishment of plastid localization	10	441	2.24496e-12	3.79174e-09	6.36679e-11
GO:0005342	organic acid transmembrane transporter activity	10	1	2.29902e-09	3.88305e-06	5.44675e-08
GO:0005982	starch metabolic process	10	1	2.29902e-09	3.88305e-06	5.44675e-08
GO:0009651	response to salt stress	10	1	2.29902e-09	3.88305e-06	5.44675e-08
GO:0009658	chloroplast organization	10	1	2.29902e-09	3.88305e-06	5.44675e-08
GO:0016651	oxidoreductase activity, acting on NAD(P)H	10	1	2.29902e-09	3.88305e-06	5.44675e-08
GO:0034248	regulation of cellular amide metabolic process	10	1	2.29902e-09	3.88305e-06	5.44675e-08
GO:0050657	nucleic acid transport	10	1	2.29902e-09	3.88305e-06	5.44675e-08
GO:0050658	RNA transport	10	1	2.29902e-09	3.88305e-06	5.44675e-08
GO:0051028	mRNA transport	10	1	2.29902e-09	3.88305e-06	5.44675e-08
GO:0051236	establishment of RNA localization	10	1	2.29902e-09	3.88305e-06	5.44675e-08
GO:0071427	mRNA-containing ribonucleoprotein complex export from nucleus	10	1	2.29902e-09	3.88305e-06	5.44675e-08
GO:1902593	single-organism nuclear import	10	1	2.29902e-09	3.88305e-06	5.44675e-08
GO:0008514	organic anion transmembrane transporter activity	10	2	1.24345e-08	2.10018e-05	2.80354e-07
GO:0016407	acetyltransferase activity	10	2	1.24345e-08	2.10018e-05	2.80354e-07
GO:0019684	photosynthesis, light reaction	10	2	1.24345e-08	2.10018e-05	2.80354e-07
GO:0019827	stem cell population maintenance	10	2	1.24345e-08	2.10018e-05	2.80354e-07
GO:0042493	response to drug	10	2	1.24345e-08	2.10018e-05	2.80354e-07
GO:0042579	microbody	10	2	1.24345e-08	2.10018e-05	2.80354e-07
GO:0044436	thylakoid part	10	2	1.24345e-08	2.10018e-05	2.80354e-07
GO:0072528	pyrimidine-containing compound biosynthetic process	10	3	4.85763e-08	8.20453e-05	1.05649e-06
GO:0019750	chloroplast localization	10	323	1.13096e-07	0.000191019	2.39804e-06
GO:0006633	fatty acid biosynthetic process	10	4	1.53288e-07	0.000258904	3.20505e-06
GO:0007568	aging	10	4	1.53288e-07	0.000258904	3.20505e-06
GO:0015103	inorganic anion transmembrane transporter activity	10	4	1.53288e-07	0.000258904	3.20505e-06
GO:0034504	protein localization to nucleus	10	4	1.53288e-07	0.000258904	3.20505e-06
GO:0006397	mRNA processing	10	6	9.97156e-07	0.0016842	1.93813e-05
GO:0006403	RNA localization	10	6	9.97156e-07	0.0016842	1.93813e-05
GO:0009308	amine metabolic process	10	6	9.97156e-07	0.0016842	1.93813e-05
GO:0006405	RNA export from nucleus	10	7	2.18405e-06	0.00368886	4.07525e-05
GO:0051274	beta-glucan biosynthetic process	10	8	4.4324e-06	0.00748632	8.14687e-05
GO:0006986	response to unfolded protein	10	9	8.44091e-06	0.0142567	0.000148296
GO:0015297	antiporter activity	10	9	8.44091e-06	0.0142567	0.000148296
GO:0034620	cellular response to unfolded protein	10	9	8.44091e-06	0.0142567	0.000148296
GO:0046943	carboxylic acid transmembrane transporter activity	10	9	8.44091e-06	0.0142567	0.000148296
GO:0009534	chloroplast thylakoid	10	10	1.52302e-05	0.0257238	0.0002608
GO:0055082	cellular chemical homeostasis	11	717	1.16951e-23	1.9753e-20	5.67061e-22
GO:0061647	histone H3-K9 modification	11	632	8.37936e-20	1.41527e-16	3.53131e-18
GO:0003774	motor activity	11	1	2.71933e-10	4.59295e-07	6.81237e-09
GO:0035825	reciprocal DNA recombination	11	1	2.71933e-10	4.59295e-07	6.81237e-09
GO:0042446	hormone biosynthetic process	11	1	2.71933e-10	4.59295e-07	6.81237e-09
GO:0071426	ribonucleoprotein complex export from nucleus	11	1	2.71933e-10	4.59295e-07	6.81237e-09
GO:0009648	photoperiodism	11	2	1.59194e-09	2.68878e-06	3.8733e-08
GO:2000377	regulation of reactive oxygen species metabolic process	11	2	1.59194e-09	2.68878e-06	3.8733e-08
GO:0031163	metallo-sulfur cluster assembly	11	370	9.27951e-09	1.56731e-05	2.1349e-07
GO:0072522	purine-containing compound biosynthetic process	11	4	2.26033e-08	3.8177e-05	5.03748e-07
GO:0051656	establishment of organelle localization	11	5	6.51598e-08	0.000110055	1.41262e-06
GO:0051168	nuclear export	11	7	3.85372e-07	0.000650893	7.7463e-06
GO:0071166	ribonucleoprotein complex localization	11	7	3.85372e-07	0.000650893	7.7463e-06
GO:0009799	specification of symmetry	11	8	8.24734e-07	0.00139298	1.61227e-05
GO:0070646	protein modification by small protein removal	11	8	8.24734e-07	0.00139298	1.61227e-05
GO:0072509	divalent inorganic cation transmembrane transporter activity	11	9	1.65162e-06	0.00278959	3.09459e-05
GO:0010564	regulation of cell cycle process	11	11	5.63504e-06	0.00951758	0.000101235
GO:0009756	carbohydrate mediated signaling	12	572	2.25643e-16	3.81111e-13	7.90796e-15
GO:0004674	protein serine/threonine kinase activity	12	1	3.19323e-11	5.39336e-08	8.43703e-10
GO:0034655	nucleobase-containing compound catabolic process	12	1	3.19323e-11	5.39336e-08	8.43703e-10
GO:0035670	plant-type ovary development	12	1	3.19323e-11	5.39336e-08	8.43703e-10
GO:0071214	cellular response to abiotic stimulus	12	1	3.19323e-11	5.39336e-08	8.43703e-10
GO:0098656	anion transmembrane transport	12	1	3.19323e-11	5.39336e-08	8.43703e-10
GO:0009411	response to UV	12	2	2.01168e-10	3.39773e-07	5.125e-09
GO:0072527	pyrimidine-containing compound metabolic process	12	2	2.01168e-10	3.39773e-07	5.125e-09
GO:0060548	negative regulation of cell death	12	424	2.48569e-10	4.19832e-07	6.29702e-09
GO:0009642	response to light intensity	12	3	9.05294e-10	1.52904e-06	2.2348e-08
GO:0015631	tubulin binding	12	3	9.05294e-10	1.52904e-06	2.2348e-08
GO:0043413	macromolecule glycosylation	12	5	9.97568e-09	1.68489e-05	2.29117e-07
GO:0007126	meiotic nuclear division	12	6	2.69412e-08	4.55037e-05	5.94548e-07
GO:0009101	glycoprotein biosynthetic process	12	6	2.69412e-08	4.55037e-05	5.94548e-07
GO:0007167	enzyme linked receptor protein signaling pathway	12	7	6.58353e-08	0.000111196	1.42043e-06
GO:0045017	glycerolipid biosynthetic process	12	7	6.58353e-08	0.000111196	1.42043e-06
GO:0046189	phenol-containing compound biosynthetic process	12	7	6.58353e-08	0.000111196	1.42043e-06
GO:0042545	cell wall modification	12	8	1.48189e-07	0.000250292	3.12257e-06
GO:0006399	tRNA metabolic process	12	9	3.11347e-07	0.000525865	6.32413e-06
GO:0071322	cellular response to carbohydrate stimulus	12	9	3.11347e-07	0.000525865	6.32413e-06
GO:0090305	nucleic acid phosphodiester bond hydrolysis	12	11	1.16146e-06	0.00196171	2.24459e-05
GO:0030243	cellulose metabolic process	12	13	3.62387e-06	0.00612071	6.68803e-05
GO:0000097	sulfur amino acid biosynthetic process	13	1	3.72634e-12	6.29378e-09	1.02876e-10
GO:0005875	microtubule associated complex	13	1	3.72634e-12	6.29378e-09	1.02876e-10
GO:0009696	salicylic acid metabolic process	13	1	3.72634e-12	6.29378e-09	1.02876e-10
GO:0016144	S-glycoside biosynthetic process	13	1	3.72634e-12	6.29378e-09	1.02876e-10
GO:0019941	modification-dependent protein catabolic process	13	1	3.72634e-12	6.29378e-09	1.02876e-10
GO:0033014	tetrapyrrole biosynthetic process	13	1	3.72634e-12	6.29378e-09	1.02876e-10
GO:0035266	meristem growth	13	1	3.72634e-12	6.29378e-09	1.02876e-10
GO:0042170	plastid membrane	13	1	3.72634e-12	6.29378e-09	1.02876e-10
GO:0048444	floral organ morphogenesis	13	1	3.72634e-12	6.29378e-09	1.02876e-10
GO:0048467	gynoecium development	13	1	3.72634e-12	6.29378e-09	1.02876e-10
GO:0006261	DNA-dependent DNA replication	13	2	2.51364e-11	4.24554e-08	6.7202e-10
GO:0018958	phenol-containing compound metabolic process	13	2	2.51364e-11	4.24554e-08	6.7202e-10
GO:0031969	chloroplast membrane	13	2	2.51364e-11	4.24554e-08	6.7202e-10
GO:0048465	corolla development	13	3	1.20583e-10	2.03665e-07	3.08363e-09
GO:0055114	oxidation-reduction process	13	3	1.20583e-10	2.03665e-07	3.08363e-09
GO:0071103	DNA conformation change	13	3	1.20583e-10	2.03665e-07	3.08363e-09
GO:0044427	chromosomal part	13	4	4.60987e-10	7.78607e-07	1.14636e-08
GO:0000819	sister chromatid segregation	13	7	1.09326e-08	1.84651e-05	2.49822e-07
GO:0009966	regulation of signal transduction	13	7	1.09326e-08	1.84651e-05	2.49822e-07
GO:0006779	porphyrin-containing compound biosynthetic process	13	8	2.5821e-08	4.36117e-05	5.71692e-07
GO:0010876	lipid localization	13	8	2.5821e-08	4.36117e-05	5.71692e-07
GO:0019866	organelle inner membrane	13	9	5.67941e-08	9.59252e-05	1.23323e-06
GO:0006721	terpenoid metabolic process	13	10	1.17546e-07	0.000198536	2.4885e-06
GO:1903046	meiotic cell cycle process	13	13	7.78978e-07	0.00131569	1.53167e-05
GO:0019760	glucosinolate metabolic process	13	15	2.27223e-06	0.00383779	4.23394e-05
GO:0016298	lipase activity	13	16	3.70756e-06	0.00626206	6.83316e-05
GO:0008380	RNA splicing	13	20	2.05819e-05	0.0347628	0.00034459
GO:0048563	post-embryonic organ morphogenesis	14	3162	5.16609e-149	8.72552e-146	1.04308e-146
GO:0044036	cell wall macromolecule metabolic process	14	1574	5.20441e-62	8.79024e-59	5.72395e-60
GO:0046165	alcohol biosynthetic process	14	1543	1.68765e-60	2.85044e-57	1.76979e-58
GO:0009205	purine ribonucleoside triphosphate metabolic process	14	581	2.51085e-15	4.24083e-12	8.30476e-14
GO:0004497	monooxygenase activity	14	1	4.32479e-13	7.30457e-10	1.26361e-11
GO:0005618	cell wall	14	1	4.32479e-13	7.30457e-10	1.26361e-11
GO:0009126	purine nucleoside monophosphate metabolic process	14	1	4.32479e-13	7.30457e-10	1.26361e-11
GO:0015698	inorganic anion transport	14	2	3.11016e-12	5.25307e-09	8.80208e-11
GO:0005694	chromosome	14	4	6.40984e-11	1.08262e-07	1.67721e-09
GO:0006928	movement of cell or subcellular component	14	4	6.40984e-11	1.08262e-07	1.67721e-09
GO:0048878	chemical homeostasis	14	11	4.43901e-08	7.49749e-05	9.68556e-07
GO:0009199	ribonucleoside triphosphate metabolic process	14	390	6.63656e-08	0.000112092	1.4296e-06
GO:0009123	nucleoside monophosphate metabolic process	14	21	8.0272e-06	0.0135579	0.000141764
GO:0009826	unidimensional cell growth	14	21	8.0272e-06	0.0135579	0.000141764
GO:0016667	oxidoreductase activity, acting on a sulfur group of donors	15	1	4.99527e-14	8.43701e-11	1.53232e-12
GO:0031976	plastid thylakoid	15	1	4.99527e-14	8.43701e-11	1.53232e-12
GO:0005996	monosaccharide metabolic process	15	2	3.8151e-13	6.4437e-10	1.12196e-11
GO:0009240	isopentenyl diphosphate biosynthetic process	15	2	3.8151e-13	6.4437e-10	1.12196e-11
GO:0042625	ATPase coupled ion transmembrane transporter activity	15	2	3.8151e-13	6.4437e-10	1.12196e-11
GO:0044092	negative regulation of molecular function	15	2	3.8151e-13	6.4437e-10	1.12196e-11
GO:0006304	DNA modification	15	3	2.05686e-12	3.47404e-09	5.85789e-11
GO:0009639	response to red or far red light	15	3	2.05686e-12	3.47404e-09	5.85789e-11
GO:0019362	pyridine nucleotide metabolic process	15	3	2.05686e-12	3.47404e-09	5.85789e-11
GO:0046490	isopentenyl diphosphate metabolic process	15	5	3.15584e-11	5.33021e-08	8.42047e-10
GO:0048466	androecium development	15	6	9.92638e-11	1.67657e-07	2.57247e-09
GO:0044093	positive regulation of molecular function	15	13	3.24708e-08	5.48432e-05	7.13086e-07
GO:0009141	nucleoside triphosphate metabolic process	15	21	2.06415e-06	0.00348635	3.86218e-05
GO:0044728	DNA methylation or demethylation	15	22	3.12245e-06	0.00527381	5.77051e-05
GO:0032273	positive regulation of protein polymerization	16	1768	7.79812e-70	1.3171e-66	9.41893e-68
GO:0003002	regionalization	16	1	5.74503e-15	9.70336e-12	1.84604e-13
GO:0009165	nucleotide biosynthetic process	16	1	5.74503e-15	9.70336e-12	1.84604e-13
GO:0009311	oligosaccharide metabolic process	16	1	5.74503e-15	9.70336e-12	1.84604e-13
GO:0009933	meristem structural organization	16	1	5.74503e-15	9.70336e-12	1.84604e-13
GO:0016571	histone methylation	16	1	5.74503e-15	9.70336e-12	1.84604e-13
GO:0032403	protein complex binding	16	1	5.74503e-15	9.70336e-12	1.84604e-13
GO:0048764	trichoblast maturation	16	1	5.74503e-15	9.70336e-12	1.84604e-13
GO:0031334	positive regulation of protein complex assembly	16	2	4.64397e-14	7.84366e-11	1.43105e-12
GO:0051052	regulation of DNA metabolic process	16	2	4.64397e-14	7.84366e-11	1.43105e-12
GO:0006412	translation	16	3	2.64176e-13	4.46193e-10	7.90651e-12
GO:0030838	positive regulation of actin filament polymerization	16	3	2.64176e-13	4.46193e-10	7.90651e-12
GO:0051495	positive regulation of cytoskeleton organization	16	3	2.64176e-13	4.46193e-10	7.90651e-12
GO:0007059	chromosome segregation	16	557	3.57361e-13	6.03582e-10	1.06249e-11
GO:0000910	cytokinesis	16	8	1.1729e-10	1.98103e-07	3.01651e-09
GO:0010638	positive regulation of organelle organization	16	8	1.1729e-10	1.98103e-07	3.01651e-09
GO:0009606	tropism	16	9	2.9271e-10	4.94387e-07	7.31931e-09
GO:0009150	purine ribonucleotide metabolic process	16	12	3.16164e-09	5.34001e-06	7.41254e-08
GO:0017038	protein import	16	14	1.22038e-08	2.06122e-05	2.784e-07
GO:0000281	mitotic cytokinesis	16	16	4.07388e-08	6.88079e-05	8.91764e-07
GO:0006470	protein dephosphorylation	16	18	1.20664e-07	0.000203801	2.55051e-06
GO:0048469	cell maturation	16	19	1.99789e-07	0.000337443	4.09503e-06
GO:0051169	nuclear transport	16	20	3.23255e-07	0.000545977	6.55615e-06
GO:0006865	amino acid transport	16	22	7.94981e-07	0.00134272	1.55861e-05
GO:0035966	response to topologically incorrect protein	16	22	7.94981e-07	0.00134272	1.55861e-05
GO:0032506	cytokinetic process	16	27	5.56974e-06	0.0094073	0.000100195
GO:0072524	pyridine-containing compound metabolic process	16	27	5.56974e-06	0.0094073	0.000100195
GO:0000302	response to reactive oxygen species	17	1	6.58196e-16	1.11169e-12	2.23719e-14
GO:0010646	regulation of cell communication	17	1	6.58196e-16	1.11169e-12	2.23719e-14
GO:0018022	peptidyl-lysine methylation	17	1	6.58196e-16	1.11169e-12	2.23719e-14
GO:0031399	regulation of protein modification process	17	1	6.58196e-16	1.11169e-12	2.23719e-14
GO:0032956	regulation of actin cytoskeleton organization	17	1	6.58196e-16	1.11169e-12	2.23719e-14
GO:0051273	beta-glucan metabolic process	17	1	6.58196e-16	1.11169e-12	2.23719e-14
GO:0090351	seedling development	17	1	6.58196e-16	1.11169e-12	2.23719e-14
GO:1901293	nucleoside phosphate biosynthetic process	17	1	6.58196e-16	1.11169e-12	2.23719e-14
GO:0051174	regulation of phosphorus metabolic process	17	2	5.61412e-15	9.48225e-12	1.83447e-13
GO:0005773	vacuole	17	3	3.36054e-14	5.67594e-11	1.04749e-12
GO:0006650	glycerophospholipid metabolic process	17	3	3.36054e-14	5.67594e-11	1.04749e-12
GO:0030041	actin filament polymerization	17	4	1.58417e-13	2.67566e-10	4.77292e-12
GO:0019220	regulation of phosphate metabolic process	17	5	6.25897e-13	1.05714e-09	1.8248e-11
GO:0030833	regulation of actin filament polymerization	17	6	2.15449e-12	3.63893e-09	6.12303e-11
GO:0032271	regulation of protein polymerization	17	8	1.86159e-11	3.14423e-08	5.01661e-10
GO:0044437	vacuolar part	17	10	1.17118e-10	1.97811e-07	3.01651e-09
GO:0051726	regulation of cell cycle	17	11	2.67753e-10	4.52234e-07	6.7577e-09
GO:0008064	regulation of actin polymerization or depolymerization	17	16	8.5076e-09	1.43693e-05	1.96399e-07
GO:0030832	regulation of actin filament length	17	16	8.5076e-09	1.43693e-05	1.96399e-07
GO:0009863	salicylic acid mediated signaling pathway	17	429	7.79792e-08	0.000131707	1.67443e-06
GO:0009856	pollination	17	32	8.57531e-06	0.0144837	0.000150267
GO:0051603	proteolysis involved in cellular protein catabolic process	18	891	9.12217e-26	1.54073e-22	4.78309e-24
GO:0046983	protein dimerization activity	18	1	7.51464e-17	1.26922e-13	2.69648e-15
GO:0006260	DNA replication	18	2	6.74493e-16	1.13922e-12	2.27543e-14
GO:0008154	actin polymerization or depolymerization	18	2	6.74493e-16	1.13922e-12	2.27543e-14
GO:1990234	transferase complex	18	2	6.74493e-16	1.13922e-12	2.27543e-14
GO:0070085	glycosylation	18	3	4.23797e-15	7.15793e-12	1.39152e-13
GO:0009063	cellular amino acid catabolic process	18	4	2.09227e-14	3.53384e-11	6.56704e-13
GO:0045814	negative regulation of gene expression, epigenetic	18	4	2.09227e-14	3.53384e-11	6.56704e-13
GO:0016879	ligase activity, forming carbon-nitrogen bonds	18	5	8.63943e-14	1.4592e-10	2.62636e-12
GO:0035251	UDP-glucosyltransferase activity	18	7	9.94601e-13	1.67988e-09	2.88731e-11
GO:0003723	RNA binding	18	9	7.81579e-12	1.32009e-08	2.12739e-10
GO:0008168	methyltransferase activity	18	10	1.96477e-11	3.3185e-08	5.28414e-10
GO:0010817	regulation of hormone levels	18	11	4.65066e-11	7.85496e-08	1.22162e-09
GO:0032535	regulation of cellular component size	18	22	4.6688e-08	7.88561e-05	1.01705e-06
GO:0009627	systemic acquired resistance	18	23	7.47569e-08	0.000126264	1.60779e-06
GO:0015672	monovalent inorganic cation transport	18	26	2.7604e-07	0.000466232	5.62386e-06
GO:0051130	positive regulation of cellular component organization	18	35	6.61479e-06	0.0111724	0.000117279
GO:0051213	dioxygenase activity	19	1714	9.73677e-64	1.64454e-60	1.09765e-61
GO:0046486	glycerolipid metabolic process	19	1008	4.23922e-30	7.16004e-27	2.49338e-28
GO:0009250	glucan biosynthetic process	19	1	8.55233e-18	1.44449e-14	3.21232e-16
GO:0051493	regulation of cytoskeleton organization	19	1	8.55233e-18	1.44449e-14	3.21232e-16
GO:0060560	developmental growth involved in morphogenesis	19	1	8.55233e-18	1.44449e-14	3.21232e-16
GO:1901659	glycosyl compound biosynthetic process	19	1	8.55233e-18	1.44449e-14	3.21232e-16
GO:0007015	actin filament organization	19	2	8.05796e-17	1.36099e-13	2.86861e-15
GO:0009069	serine family amino acid metabolic process	19	2	8.05796e-17	1.36099e-13	2.86861e-15
GO:0046873	metal ion transmembrane transporter activity	19	2	8.05796e-17	1.36099e-13	2.86861e-15
GO:0009451	RNA modification	19	3	5.30262e-16	8.95612e-13	1.83931e-14
GO:0006310	DNA recombination	19	5	1.17859e-14	1.99064e-11	3.72519e-13
GO:0015077	monovalent inorganic cation transmembrane transporter activity	19	5	1.17859e-14	1.99064e-11	3.72519e-13
GO:0044257	cellular protein catabolic process	19	5	1.17859e-14	1.99064e-11	3.72519e-13
GO:0045892	negative regulation of transcription, DNA-templated	19	5	1.17859e-14	1.99064e-11	3.72519e-13
GO:0010053	root epidermal cell differentiation	19	6	4.40708e-14	7.44356e-11	1.36427e-12
GO:0071446	cellular response to salicylic acid stimulus	19	6	4.40708e-14	7.44356e-11	1.36427e-12
GO:0046128	purine ribonucleoside metabolic process	19	618	7.17224e-14	1.21139e-10	2.19019e-12
GO:0010026	trichome differentiation	19	7	1.46906e-13	2.48124e-10	4.43599e-12
GO:0090627	plant epidermal cell differentiation	19	7	1.46906e-13	2.48124e-10	4.43599e-12
GO:0040029	regulation of gene expression, epigenetic	19	9	1.24249e-12	2.09856e-09	3.5915e-11
GO:0070838	divalent metal ion transport	19	9	1.24249e-12	2.09856e-09	3.5915e-11
GO:0009751	response to salicylic acid	19	10	3.23401e-12	5.46224e-09	9.11443e-11
GO:0008213	protein alkylation	19	13	4.05592e-11	6.85046e-08	1.06747e-09
GO:0006479	protein methylation	19	14	8.58184e-11	1.44947e-07	2.23258e-09
GO:0042743	hydrogen peroxide metabolic process	19	14	8.58184e-11	1.44947e-07	2.23258e-09
GO:0071669	plant-type cell wall organization or biogenesis	19	14	8.58184e-11	1.44947e-07	2.23258e-09
GO:0042546	cell wall biogenesis	19	24	2.85484e-08	4.82182e-05	6.27967e-07
GO:0023014	signal transduction by protein phosphorylation	19	41	1.17683e-05	0.0198767	0.000202545
GO:0000280	nuclear division	19	44	2.5607e-05	0.0432503	0.000425564
GO:0048569	post-embryonic organ development	20	797	2.32058e-20	3.91946e-17	9.903e-19
GO:0006163	purine nucleotide metabolic process	20	1	9.70512e-19	1.63919e-15	3.86146e-17
GO:0043067	regulation of programmed cell death	20	1	9.70512e-19	1.63919e-15	3.86146e-17
GO:0080135	regulation of cellular response to stress	20	1	9.70512e-19	1.63919e-15	3.86146e-17
GO:0009626	plant-type hypersensitive response	20	2	9.57724e-18	1.6176e-14	3.56914e-16
GO:0009415	response to water	20	4	3.54588e-16	5.98899e-13	1.23949e-14
GO:0030163	protein catabolic process	20	7	2.14019e-14	3.61479e-11	6.70192e-13
GO:0015994	chlorophyll metabolic process	20	38	1.5662e-06	0.00264532	2.93862e-05
GO:0006066	alcohol metabolic process	21	1	1.09839e-19	1.85518e-16	4.54399e-18
GO:0015630	microtubule cytoskeleton	21	1	1.09839e-19	1.85518e-16	4.54399e-18
GO:0016570	histone modification	21	1	1.09839e-19	1.85518e-16	4.54399e-18
GO:0033013	tetrapyrrole metabolic process	21	1	1.09839e-19	1.85518e-16	4.54399e-18
GO:0051301	cell division	21	1	1.09839e-19	1.85518e-16	4.54399e-18
GO:0098660	inorganic ion transmembrane transport	21	1	1.09839e-19	1.85518e-16	4.54399e-18
GO:0009119	ribonucleoside metabolic process	21	2	1.13294e-18	1.91354e-15	4.44241e-17
GO:0010015	root morphogenesis	21	2	1.13294e-18	1.91354e-15	4.44241e-17
GO:0017171	serine hydrolase activity	21	2	1.13294e-18	1.91354e-15	4.44241e-17
GO:0031981	nuclear lumen	21	2	1.13294e-18	1.91354e-15	4.44241e-17
GO:0042278	purine nucleoside metabolic process	21	2	1.13294e-18	1.91354e-15	4.44241e-17
GO:0090150	establishment of protein localization to membrane	21	3	8.12945e-18	1.37306e-14	3.08916e-16
GO:0072657	protein localization to membrane	21	4	4.55737e-17	7.6974e-14	1.65664e-15
GO:0016052	carbohydrate catabolic process	21	6	8.58037e-16	1.44922e-12	2.88025e-14
GO:0098662	inorganic cation transmembrane transport	21	6	8.58037e-16	1.44922e-12	2.88025e-14
GO:0098655	cation transmembrane transport	21	7	3.07871e-15	5.19994e-12	1.01582e-13
GO:0009259	ribonucleotide metabolic process	21	10	8.32505e-14	1.4061e-10	2.53649e-12
GO:0019001	guanyl nucleotide binding	21	16	1.26029e-11	2.12863e-08	3.403e-10
GO:0010073	meristem maintenance	22	1	1.24004e-20	2.09443e-17	5.42884e-19
GO:0015849	organic acid transport	22	1	1.24004e-20	2.09443e-17	5.42884e-19
GO:0044270	cellular nitrogen compound catabolic process	22	1	1.24004e-20	2.09443e-17	5.42884e-19
GO:0045088	regulation of innate immune response	22	1	1.24004e-20	2.09443e-17	5.42884e-19
GO:0046942	carboxylic acid transport	22	1	1.24004e-20	2.09443e-17	5.42884e-19
GO:0048532	anatomical structure arrangement	22	2	1.33441e-19	2.25381e-16	5.45368e-18
GO:1901698	response to nitrogen compound	22	2	1.33441e-19	2.25381e-16	5.45368e-18
GO:0010941	regulation of cell death	22	5	2.815e-17	4.75454e-14	1.02644e-15
GO:0050776	regulation of immune response	22	8	1.47218e-15	2.48652e-12	4.89325e-14
GO:1903047	mitotic cell cycle process	22	10	1.30529e-14	2.20463e-11	4.11603e-13
GO:0016820	hydrolase activity, acting on acid anhydrides, catalyzing transmembrane movement of substances	22	29	4.01251e-09	6.77713e-06	9.37491e-08
GO:0071215	cellular response to abscisic acid stimulus	22	42	5.06274e-07	0.000855097	1.01314e-05
GO:0046148	pigment biosynthetic process	22	44	9.25059e-07	0.00156243	1.80579e-05
GO:0008509	anion transmembrane transporter activity	23	1	1.39674e-21	2.35909e-18	6.38342e-20
GO:0012501	programmed cell death	23	1	1.39674e-21	2.35909e-18	6.38342e-20
GO:0031327	negative regulation of cellular biosynthetic process	23	1	1.39674e-21	2.35909e-18	6.38342e-20
GO:0071555	cell wall organization	23	1	1.39674e-21	2.35909e-18	6.38342e-20
GO:0009890	negative regulation of biosynthetic process	23	2	1.56539e-20	2.64394e-17	6.70139e-19
GO:0034050	host programmed cell death induced by symbiont	23	2	1.56539e-20	2.64394e-17	6.70139e-19
GO:0043492	ATPase activity, coupled to movement of substances	23	2	1.56539e-20	2.64394e-17	6.70139e-19
GO:0045934	negative regulation of nucleobase-containing compound metabolic process	23	2	1.56539e-20	2.64394e-17	6.70139e-19
GO:1902679	negative regulation of RNA biosynthetic process	23	3	1.21641e-19	2.05451e-16	5.00165e-18
GO:1901607	alpha-amino acid biosynthetic process	23	5	3.69662e-18	6.24358e-15	1.42471e-16
GO:0006090	pyruvate metabolic process	23	6	1.60206e-17	2.70588e-14	5.88927e-16
GO:0009737	response to abscisic acid	23	6	1.60206e-17	2.70588e-14	5.88927e-16
GO:0072511	divalent inorganic cation transport	23	6	1.60206e-17	2.70588e-14	5.88927e-16
GO:0000278	mitotic cell cycle	23	11	5.5943e-15	9.44877e-12	1.83242e-13
GO:0015711	organic anion transport	23	703	7.96204e-15	1.34479e-11	2.55236e-13
GO:0051172	negative regulation of nitrogen compound metabolic process	23	20	7.04979e-12	1.19071e-08	1.92276e-10
GO:2000113	negative regulation of cellular macromolecule biosynthetic process	23	43	2.10838e-07	0.000356105	4.31496e-06
GO:0009753	response to jasmonic acid	24	2305	8.07597e-89	1.36403e-85	1.17474e-86
GO:0006281	DNA repair	24	1	1.56986e-22	2.65149e-19	7.42548e-21
GO:0048831	regulation of shoot system development	24	2	1.82951e-21	3.09005e-18	8.24981e-20
GO:0071395	cellular response to jasmonic acid stimulus	24	2	1.82951e-21	3.09005e-18	8.24981e-20
GO:0031324	negative regulation of cellular metabolic process	24	3	1.4761e-20	2.49313e-17	6.40016e-19
GO:0031984	organelle subcompartment	24	7	8.57229e-18	1.44786e-14	3.21232e-16
GO:0048229	gametophyte development	24	33	1.44243e-09	2.43627e-06	3.52858e-08
GO:0051258	protein polymerization	24	46	1.64064e-07	0.000277104	3.37814e-06
GO:0042254	ribosome biogenesis	24	53	1.19935e-06	0.00202571	2.31121e-05
GO:0019439	aromatic compound catabolic process	25	2	2.13077e-22	3.59887e-19	1.00435e-20
GO:0033365	protein localization to organelle	25	3	1.78259e-21	3.01079e-18	8.1194e-20
GO:0009814	defense response, incompatible interaction	25	8	4.3723e-18	7.38481e-15	1.67558e-16
GO:0006631	fatty acid metabolic process	25	9	1.48068e-17	2.50088e-14	5.48781e-16
GO:0019693	ribose phosphate metabolic process	25	9	1.48068e-17	2.50088e-14	5.48781e-16
GO:0072594	establishment of protein localization to organelle	25	10	4.64572e-17	7.84663e-14	1.6804e-15
GO:0016458	gene silencing	25	11	1.36299e-16	2.30209e-13	4.80166e-15
GO:0048285	organelle fission	25	11	1.36299e-16	2.30209e-13	4.80166e-15
GO:0015405	P-P-bond-hydrolysis-driven transmembrane transporter activity	26	1	1.97141e-24	3.32971e-21	9.76886e-23
GO:0016569	covalent chromatin modification	26	1	1.97141e-24	3.32971e-21	9.76886e-23
GO:0004553	hydrolase activity, hydrolyzing O-glycosyl compounds	26	2	2.47356e-23	4.17785e-20	1.18241e-21
GO:0008219	cell death	26	2	2.47356e-23	4.17785e-20	1.18241e-21
GO:0007389	pattern specification process	26	3	2.14301e-22	3.61954e-19	1.00661e-20
GO:0006081	cellular aldehyde metabolic process	26	5	8.00462e-21	1.35198e-17	3.57378e-19
GO:0050662	coenzyme binding	26	5	8.00462e-21	1.35198e-17	3.57378e-19
GO:0006720	isoprenoid metabolic process	26	8	6.15863e-19	1.04019e-15	2.48696e-17
GO:0015399	primary active transmembrane transporter activity	26	11	2.0884e-17	3.52731e-14	7.63559e-16
GO:0072521	purine-containing compound metabolic process	26	45	1.05255e-08	1.77776e-05	2.41336e-07
GO:0019725	cellular homeostasis	27	1	2.20315e-25	3.72112e-22	1.14631e-23
GO:0015291	secondary active transmembrane transporter activity	27	9	3.08163e-19	5.20488e-16	1.24814e-17
GO:0016071	mRNA metabolic process	27	12	9.21529e-18	1.55646e-14	3.44374e-16
GO:0032446	protein modification by small protein conjugation	27	16	4.03214e-16	6.81029e-13	1.40583e-14
GO:0016054	organic acid catabolic process	28	1	2.45796e-26	4.1515e-23	1.31949e-24
GO:0034470	ncRNA processing	28	1	2.45796e-26	4.1515e-23	1.31949e-24
GO:1901617	organic hydroxy compound biosynthetic process	28	1	2.45796e-26	4.1515e-23	1.31949e-24
GO:0046395	carboxylic acid catabolic process	28	3	3.0589e-24	5.16649e-21	1.50475e-22
GO:0006644	phospholipid metabolic process	28	4	2.19277e-23	3.70358e-20	1.05564e-21
GO:0048364	root development	28	6	6.58491e-22	1.11219e-18	3.06117e-20
GO:0022613	ribonucleoprotein complex biogenesis	28	8	1.1897e-20	2.0094e-17	5.29412e-19
GO:0033692	cellular polysaccharide biosynthetic process	28	9	4.38285e-20	7.40264e-17	1.85864e-18
GO:0000271	polysaccharide biosynthetic process	28	10	1.49247e-19	2.52078e-16	6.0813e-18
GO:0009887	organ morphogenesis	28	13	4.00331e-18	6.7616e-15	1.53853e-16
GO:0030529	intracellular ribonucleoprotein complex	29	1	2.73783e-27	4.62419e-24	1.49343e-25
GO:1902680	positive regulation of RNA biosynthetic process	29	1	2.73783e-27	4.62419e-24	1.49343e-25
GO:0044430	cytoskeletal part	29	2	3.80213e-26	6.42179e-23	2.01705e-24
GO:0016705	oxidoreductase activity, acting on paired donors, with incorporation or reduction of molecular oxygen	29	3	3.63369e-25	6.1373e-22	1.84797e-23
GO:0051188	cofactor biosynthetic process	29	3	3.63369e-25	6.1373e-22	1.84797e-23
GO:1903508	positive regulation of nucleic acid-templated transcription	29	3	3.63369e-25	6.1373e-22	1.84797e-23
GO:0045935	positive regulation of nucleobase-containing compound metabolic process	29	5	1.63647e-23	2.764e-20	7.90642e-22
GO:0051173	positive regulation of nitrogen compound metabolic process	29	22	1.42101e-15	2.40009e-12	4.73479e-14
GO:0010557	positive regulation of macromolecule biosynthetic process	29	34	1.85673e-12	3.13602e-09	5.32154e-11
GO:0010628	positive regulation of gene expression	29	713	4.09037e-12	6.90864e-09	1.12697e-10
GO:0051254	positive regulation of RNA metabolic process	29	72	6.71196e-07	0.00113365	1.33724e-05
GO:0016758	transferase activity, transferring hexosyl groups	29	529	2.35054e-06	0.00397007	4.37385e-05
GO:0005856	cytoskeleton	30	1	3.04488e-28	5.14281e-25	1.6951e-26
GO:0006508	proteolysis	30	1	3.04488e-28	5.14281e-25	1.6951e-26
GO:0010629	negative regulation of gene expression	30	1	3.04488e-28	5.14281e-25	1.6951e-26
GO:0016311	dephosphorylation	30	1	3.04488e-28	5.14281e-25	1.6951e-26
GO:0016568	chromatin modification	30	1	3.04488e-28	5.14281e-25	1.6951e-26
GO:0033043	regulation of organelle organization	30	1	3.04488e-28	5.14281e-25	1.6951e-26
GO:0051246	regulation of protein metabolic process	30	1	3.04488e-28	5.14281e-25	1.6951e-26
GO:0048580	regulation of post-embryonic development	30	5	2.05418e-24	3.4695e-21	1.01418e-22
GO:0007017	microtubule-based process	30	6	1.10422e-23	1.86504e-20	5.37332e-22
GO:0032268	regulation of cellular protein metabolic process	30	8	2.22538e-22	3.75866e-19	1.04168e-20
GO:0044265	cellular macromolecule catabolic process	30	12	3.24257e-20	5.4767e-17	1.3794e-18
GO:0071396	cellular response to lipid	30	55	2.20183e-09	3.71889e-06	5.32845e-08
GO:0031347	regulation of defense response	30	79	1.16716e-06	0.00197133	2.25238e-05
GO:0042440	pigment metabolic process	31	3	5.07445e-27	8.57075e-24	2.75689e-25
GO:0044428	nuclear part	31	4	3.97765e-26	6.71825e-23	2.10192e-24
GO:0006970	response to osmotic stress	31	7	6.89292e-24	1.16421e-20	3.3785e-22
GO:0005634	nucleus	31	67	2.38304e-08	4.02495e-05	5.29351e-07
GO:0004175	endopeptidase activity	32	2	5.71034e-29	9.64476e-26	3.28718e-27
GO:0031328	positive regulation of cellular biosynthetic process	32	2	5.71034e-29	9.64476e-26	3.28718e-27
GO:0009886	post-embryonic morphogenesis	32	3	5.96769e-28	1.00794e-24	3.29511e-26
GO:0034637	cellular carbohydrate biosynthetic process	32	5	3.18922e-26	5.3866e-23	1.69856e-24
GO:0090626	plant epidermis morphogenesis	32	7	9.03027e-25	1.52521e-21	4.54128e-23
GO:0019748	secondary metabolic process	32	19	7.6009e-19	1.28379e-15	3.06024e-17
GO:0006091	generation of precursor metabolites and energy	32	20	1.77048e-18	2.99034e-15	6.90227e-17
GO:0044272	sulfur compound biosynthetic process	32	106	2.84338e-05	0.0480247	0.000471962
GO:0044042	glucan metabolic process	33	1736	3.09336e-52	5.22468e-49	2.92634e-50
GO:0006732	coenzyme metabolic process	33	1	4.15292e-31	7.01427e-28	2.50804e-29
GO:0016791	phosphatase activity	33	1	4.15292e-31	7.01427e-28	2.50804e-29
GO:0034220	ion transmembrane transport	33	1	4.15292e-31	7.01427e-28	2.50804e-29
GO:0071407	cellular response to organic cyclic compound	33	1	4.15292e-31	7.01427e-28	2.50804e-29
GO:0080134	regulation of response to stress	33	2	6.5097e-30	1.09949e-26	3.81223e-28
GO:0006073	cellular glucan metabolic process	33	4	5.79738e-28	9.79178e-25	3.21419e-26
GO:0044282	small molecule catabolic process	33	974	1.16328e-19	1.96478e-16	4.79777e-18
GO:0050790	regulation of catalytic activity	33	59	2.149e-10	3.62966e-07	5.46455e-09
GO:0009117	nucleotide metabolic process	33	69	4.49999e-09	7.60048e-06	1.04957e-07
GO:0000902	cell morphogenesis	34	1	4.59332e-32	7.75812e-29	2.83735e-30
GO:0048507	meristem development	34	3	8.18047e-30	1.38168e-26	4.77002e-28
GO:0034660	ncRNA metabolic process	34	9	3.06568e-25	5.17794e-22	1.58291e-23
GO:0009532	plastid stroma	34	16	1.23829e-21	2.09148e-18	5.73681e-20
GO:0048438	floral whorl development	34	29	4.5678e-17	7.71501e-14	1.65664e-15
GO:0009266	response to temperature stimulus	34	35	1.74374e-15	2.94517e-12	5.78163e-14
GO:0009891	positive regulation of biosynthetic process	34	108	8.52582e-06	0.0144001	0.000149593
GO:0010016	shoot system morphogenesis	35	3	9.53791e-31	1.61095e-27	5.70919e-29
GO:0035556	intracellular signal transduction	35	3	9.53791e-31	1.61095e-27	5.70919e-29
GO:0042592	homeostatic process	35	4	8.32895e-30	1.40676e-26	4.83575e-28
GO:0006468	protein phosphorylation	35	1145	4.04419e-25	6.83064e-22	2.04904e-23
GO:0006974	cellular response to DNA damage stimulus	35	15	6.78253e-23	1.14557e-19	3.23075e-21
GO:0010604	positive regulation of macromolecule metabolic process	35	28	4.53089e-18	7.65267e-15	1.72657e-16
GO:0022890	inorganic cation transmembrane transporter activity	35	28	4.53089e-18	7.65267e-15	1.72657e-16
GO:0070647	protein modification by small protein conjugation or removal	35	45	6.42263e-14	1.08478e-10	1.96572e-12
GO:0016741	transferase activity, transferring one-carbon groups	35	116	1.62486e-05	0.0274439	0.000273735
GO:1901657	glycosyl compound metabolic process	36	1	5.59852e-34	9.4559e-31	3.62374e-32
GO:0051128	regulation of cellular component organization	36	3	1.10916e-31	1.87337e-28	6.82026e-30
GO:0045087	innate immune response	36	4	9.93364e-31	1.67779e-27	5.91987e-29
GO:0043043	peptide biosynthetic process	36	12	3.13495e-25	5.29493e-22	1.61252e-23
GO:0018193	peptidyl-amino acid modification	36	47	3.90981e-14	6.60366e-11	1.21589e-12
GO:0016482	cytoplasmic transport	36	121	1.37162e-05	0.0231666	0.000235172
GO:0048468	cell development	37	1	6.16996e-35	1.04211e-31	4.11165e-33
GO:0006753	nucleoside phosphate metabolic process	37	3	1.28661e-32	2.17309e-29	8.05795e-31
GO:0030001	metal ion transport	37	13	1.53395e-25	2.59085e-22	8.01202e-24
GO:0007010	cytoskeleton organization	37	101	1.44404e-07	0.000243898	3.04754e-06
GO:0061024	membrane organization	38	3	1.48889e-33	2.51473e-30	9.45611e-32
GO:0071229	cellular response to acid chemical	38	3	1.48889e-33	2.51473e-30	9.45611e-32
GO:0044802	single-organism membrane organization	38	27	1.43352e-20	2.42122e-17	6.23554e-19
GO:0006790	sulfur compound metabolic process	39	1	7.46883e-37	1.26149e-33	5.18141e-35
GO:0016887	ATPase activity	39	2	1.37113e-35	2.31583e-32	9.1824e-34
GO:0031325	positive regulation of cellular metabolic process	39	2	1.37113e-35	2.31583e-32	9.1824e-34
GO:0032989	cellular component morphogenesis	39	2	1.37113e-35	2.31583e-32	9.1824e-34
GO:0006518	peptide metabolic process	39	3	1.71901e-34	2.9034e-31	1.13993e-32
GO:0042623	ATPase activity, coupled	39	4	1.65485e-33	2.79505e-30	1.0461e-31
GO:1902494	catalytic complex	39	79	8.86111e-11	1.49664e-07	2.30081e-09
GO:0043414	macromolecule methylation	39	90	1.69083e-09	2.85582e-06	4.10654e-08
GO:0048437	floral organ development	40	1	8.20434e-38	1.38571e-34	5.721e-36
GO:0014070	response to organic cyclic compound	40	4	1.95069e-34	3.29472e-31	1.28725e-32
GO:0072330	monocarboxylic acid biosynthetic process	41	1	9.00303e-39	1.52061e-35	6.47829e-37
GO:0042578	phosphoric ester hydrolase activity	41	3	2.27648e-36	3.84498e-33	1.56325e-34
GO:0022402	cell cycle process	41	6	1.32531e-33	2.23845e-30	8.53744e-32
GO:0006820	anion transport	41	77	4.73408e-12	7.99586e-09	1.2964e-10
GO:1901615	organic hydroxy compound metabolic process	42	1	9.86961e-40	1.66698e-36	7.17822e-38
GO:0008324	cation transmembrane transporter activity	42	2	1.94432e-38	3.28396e-35	1.3771e-36
GO:0044264	cellular polysaccharide metabolic process	42	8	5.68909e-33	9.60887e-30	3.5796e-31
GO:0006325	chromatin organization	43	3	2.99012e-38	5.05032e-35	2.10677e-36
GO:0008233	peptidase activity	43	22	2.9358e-26	4.95857e-23	1.56977e-24
GO:0006605	protein targeting	43	32	1.2508e-22	2.11259e-19	5.93706e-21
GO:0070011	peptidase activity, acting on L-amino acid peptides	43	110	3.09141e-09	5.2214e-06	7.26047e-08
GO:0045229	external encapsulating structure organization	44	1	1.18267e-41	1.99754e-38	8.79071e-40
GO:0043623	cellular protein complex assembly	44	3	3.41698e-39	5.77128e-36	2.4719e-37
GO:0043604	amide biosynthetic process	44	6	2.40425e-36	4.06078e-33	1.64265e-34
GO:0006886	intracellular protein transport	44	9	4.81409e-34	8.131e-31	3.13098e-32
GO:0090407	organophosphate biosynthetic process	44	9	4.81409e-34	8.131e-31	3.13098e-32
GO:0097305	response to alcohol	45	1761	1.21446e-44	2.05122e-41	9.89701e-43
GO:1902580	single-organism cellular localization	45	1	1.29282e-42	2.18358e-39	1.00512e-40
GO:0009057	macromolecule catabolic process	45	1708	2.76026e-42	4.66208e-39	2.13374e-40
GO:0016051	carbohydrate biosynthetic process	45	11	1.38684e-33	2.34237e-30	8.89145e-32
GO:0031967	organelle envelope	45	80	1.00837e-13	1.70314e-10	3.05855e-12
GO:0033993	response to lipid	45	84	3.70139e-13	6.25165e-10	1.09807e-11
GO:0009790	embryo development	46	2	3.03433e-42	5.12498e-39	2.3191e-40
GO:0055086	nucleobase-containing small molecule metabolic process	46	2	3.03433e-42	5.12498e-39	2.3191e-40
GO:0048513	animal organ development	47	1	1.54069e-44	2.60223e-41	1.23327e-42
GO:1901137	carbohydrate derivative biosynthetic process	47	1	1.54069e-44	2.60223e-41	1.23327e-42
GO:0071705	nitrogen compound transport	47	5	5.36284e-40	9.05783e-37	3.9215e-38
GO:0046906	tetrapyrrole binding	47	60	2.70723e-18	4.5725e-15	1.04937e-16
GO:0009755	hormone-mediated signaling pathway	47	859	1.00427e-09	1.69621e-06	2.47012e-08
GO:0044262	cellular carbohydrate metabolic process	48	1	1.67971e-45	2.83703e-42	1.40265e-43
GO:0071495	cellular response to endogenous stimulus	48	4	6.6628e-42	1.12535e-38	4.97975e-40
GO:1901605	alpha-amino acid metabolic process	48	4	6.6628e-42	1.12535e-38	4.97975e-40
GO:2000026	regulation of multicellular organismal development	48	4	6.6628e-42	1.12535e-38	4.97975e-40
GO:0032870	cellular response to hormone stimulus	48	18	3.59061e-32	6.06454e-29	2.22813e-30
GO:0007049	cell cycle	48	35	2.46626e-25	4.16551e-22	1.27828e-23
GO:0005976	polysaccharide metabolic process	49	7	4.37452e-40	7.38856e-37	3.23377e-38
GO:0043603	cellular amide metabolic process	49	13	8.07766e-36	1.36432e-32	5.49114e-34
GO:0090558	plant epidermis development	50	1	1.99145e-47	3.36356e-44	1.71593e-45
GO:0098542	defense response to other organism	50	4	8.86603e-44	1.49747e-40	6.97318e-42
GO:0003677	DNA binding	50	5	8.73281e-43	1.47497e-39	6.82869e-41
GO:0051186	cofactor metabolic process	50	10	1.08949e-38	1.84014e-35	7.79812e-37
GO:0006355	regulation of transcription, DNA-templated	51	33	2.98978e-28	5.04975e-25	1.6951e-26
GO:0016798	hydrolase activity, acting on glycosyl bonds	52	2	5.68963e-48	9.60978e-45	5.06373e-46
GO:0009416	response to light stimulus	52	73	8.15472e-19	1.37733e-15	3.27348e-17
GO:0030154	cell differentiation	52	99	1.01349e-14	1.71179e-11	3.24122e-13
GO:0015031	protein transport	52	163	2.72866e-08	4.60871e-05	6.01189e-07
GO:0034613	cellular protein localization	53	3	1.05173e-47	1.77637e-44	9.29911e-46
GO:0045184	establishment of protein localization	54	1	2.77215e-51	4.68216e-48	2.56858e-49
GO:0070271	protein complex biogenesis	54	1	2.77215e-51	4.68216e-48	2.56858e-49
GO:1901701	cellular response to oxygen-containing compound	54	5	1.62243e-46	2.74028e-43	1.37175e-44
GO:0048316	seed development	54	8	7.86741e-44	1.32881e-40	6.26055e-42
GO:0022804	active transmembrane transporter activity	54	1790	4.40091e-40	7.43314e-37	3.2356e-38
GO:0006461	protein complex assembly	54	19	1.09933e-36	1.85676e-33	7.58753e-35
GO:0048827	phyllome development	55	2260	5.51872e-60	9.32112e-57	5.57139e-58
GO:0034622	cellular macromolecular complex assembly	55	3	1.32782e-49	2.24269e-46	1.20554e-47
GO:0070727	cellular macromolecule localization	55	5	1.88458e-47	3.18306e-44	1.6437e-45
GO:0016757	transferase activity, transferring glycosyl groups	55	6	1.71571e-46	2.89783e-43	1.44161e-44
GO:0009908	flower development	55	214	4.15664e-06	0.00702056	7.65041e-05
GO:0010154	fruit development	57	91	1.36778e-18	2.31019e-15	5.34775e-17
GO:0006812	cation transport	58	2	1.02405e-53	1.72962e-50	9.825e-52
GO:0090567	reproductive shoot system development	58	42	1.97583e-30	3.33718e-27	1.17232e-28
GO:0006396	RNA processing	58	207	2.35842e-07	0.000398337	4.8194e-06
GO:0001101	response to acid chemical	59	1	4.1201e-56	6.95885e-53	4.03886e-54
GO:0008104	protein localization	59	5	3.36732e-51	5.6874e-48	3.09882e-49
GO:0051276	chromosome organization	59	8	2.06873e-48	3.49408e-45	1.85334e-46
GO:0009314	response to radiation	59	10	8.64899e-47	1.46081e-43	7.35865e-45
GO:0006952	defense response	60	3	2.32345e-54	3.92431e-51	2.2451e-52
GO:0006520	cellular amino acid metabolic process	60	69	1.40078e-24	2.36592e-21	7.01837e-23
GO:0071822	protein complex subunit organization	61	2	1.35502e-56	2.28863e-53	1.338e-54
GO:0008610	lipid biosynthetic process	61	20	4.47092e-42	7.55139e-39	3.39787e-40
GO:0071310	cellular response to organic substance	64	1	6.01475e-61	1.01589e-57	6.40684e-59
GO:0019637	organophosphate metabolic process	65	128	1.73034e-17	2.92255e-14	6.34359e-16
GO:0044712	single-organism catabolic process	66	3	4.36879e-60	7.37889e-57	4.44365e-58
GO:0043207	response to external biotic stimulus	66	15	1.80951e-49	3.05625e-46	1.63192e-47
GO:0015075	ion transmembrane transporter activity	66	54	1.60357e-32	2.70843e-29	9.99675e-31
GO:0006259	DNA metabolic process	66	62	2.80498e-30	4.73762e-27	1.65701e-28
GO:1902582	single-organism intracellular transport	68	3	5.3444e-62	9.02668e-59	5.83051e-60
GO:0009507	chloroplast	68	14	6.12006e-52	1.03368e-48	5.7494e-50
GO:0044434	chloroplast part	68	227	2.15856e-09	3.64581e-06	5.23312e-08
GO:0070887	cellular response to chemical stimulus	69	14	7.79303e-53	1.31624e-49	7.42417e-51
GO:0044435	plastid part	70	153	7.11009e-17	1.20089e-13	2.5581e-15
GO:0048869	cellular developmental process	71	2	3.24701e-66	5.4842e-63	3.72247e-64
GO:0016053	organic acid biosynthetic process	72	1	1.06408e-68	1.79723e-65	1.2627e-66
GO:0046394	carboxylic acid biosynthetic process	72	2	3.5269e-67	5.95694e-64	4.11306e-65
GO:0033554	cellular response to stress	72	8	1.95592e-60	3.30355e-57	2.03534e-58
GO:0032787	monocarboxylic acid metabolic process	72	91	1.74452e-27	2.94649e-24	9.59334e-26
GO:0009725	response to hormone	73	29	1.71948e-47	2.90421e-44	1.51045e-45
GO:0044255	cellular lipid metabolic process	73	34	3.78835e-45	6.39853e-42	3.1249e-43
GO:0022891	substrate-specific transmembrane transporter activity	74	9	2.217e-61	3.74451e-58	2.3993e-59
GO:0046907	intracellular transport	75	37	1.89174e-45	3.19515e-42	1.57001e-43
GO:0022607	cellular component assembly	78	4	2.53107e-70	4.27498e-67	3.08469e-68
GO:0099402	plant organ development	82	20	2.55455e-60	4.31464e-57	2.63799e-58
GO:0044723	single-organism carbohydrate metabolic process	84	8	1.18079e-71	1.99435e-68	1.46546e-69
GO:0044248	cellular catabolic process	85	4	5.04683e-77	8.5241e-74	6.50218e-75
GO:0048367	shoot system development	85	4	5.04683e-77	8.5241e-74	6.50218e-75
GO:0009888	tissue development	85	13	4.14122e-68	6.99452e-65	4.87147e-66
GO:1902589	single-organism organelle organization	86	1	2.62399e-82	4.43192e-79	3.5497e-80
GO:0017111	nucleoside-triphosphatase activity	86	19	1.53911e-64	2.59955e-61	1.74965e-62
GO:0006629	lipid metabolic process	86	31	2.24203e-57	3.78679e-54	2.24666e-55
GO:0043232	intracellular non-membrane-bounded organelle	86	270	7.95176e-13	1.34305e-09	2.31334e-11
GO:1901135	carbohydrate derivative metabolic process	87	1	2.78635e-83	4.70614e-80	3.84626e-81
GO:0051649	establishment of localization in cell	89	5	1.23465e-79	2.08532e-76	1.63747e-77
GO:0016462	pyrophosphatase activity	92	11	2.67976e-76	4.52611e-73	3.41995e-74
GO:0044283	small molecule biosynthetic process	92	67	1.89547e-47	3.20145e-44	1.6437e-45
GO:0016818	hydrolase activity, acting on acid anhydrides, in phosphorus-containing anhydrides	92	76	1.17168e-44	1.97896e-41	9.60623e-43
GO:0007165	signal transduction	93	5	1.8416e-83	3.11047e-80	2.56835e-81
GO:0016817	hydrolase activity, acting on acid anhydrides	94	1	4.17467e-90	7.05102e-87	6.13852e-88
GO:1901700	response to oxygen-containing compound	96	2	2.0482e-90	3.4594e-87	3.04481e-88
GO:0006811	ion transport	96	4	1.35826e-87	2.2941e-84	1.914e-85
GO:0005975	carbohydrate metabolic process	96	30	1.82392e-66	3.0806e-63	2.10887e-64
GO:0043933	macromolecular complex subunit organization	97	19	2.04092e-74	3.44711e-71	2.58031e-72
GO:1901575	organic substance catabolic process	101	46	1.46643e-62	2.47679e-59	1.62604e-60
GO:0071702	organic substance transport	103	30	1.55764e-72	2.63085e-69	1.95107e-70
GO:0009536	plastid	109	1	9.06186e-105	1.53055e-101	1.44221e-102
GO:1901566	organonitrogen compound biosynthetic process	109	46	3.71927e-69	6.28185e-66	4.45256e-67
GO:0010033	response to organic substance	112	1	1.04282e-107	1.76133e-104	1.67943e-105
GO:0048608	reproductive structure development	115	2	6.26917e-109	1.05886e-105	1.02179e-106
GO:0061458	reproductive system development	115	23	8.66617e-88	1.46372e-84	1.23405e-85
GO:0019752	carboxylic acid metabolic process	123	67	2.33666e-71	3.94661e-68	2.87364e-69
GO:0007154	cell communication	124	113	6.6912e-57	1.13014e-53	6.65572e-55
GO:0004672	protein kinase activity	127	1	1.96031e-122	3.31096e-119	3.48932e-120
GO:0006082	organic acid metabolic process	127	3	4.41581e-119	7.45831e-116	7.5616e-117
GO:0043436	oxoacid metabolic process	127	4	1.29829e-117	2.19281e-114	2.16828e-115
GO:0009791	post-embryonic development	137	133	1.20516e-60	2.03551e-57	1.27369e-58
GO:0006996	organelle organization	147	8	8.3423e-132	1.40901e-128	1.56741e-129
GO:0048731	system development	156	1	4.78296e-151	8.07842e-148	1.01099e-148
GO:0016773	phosphotransferase activity, alcohol group as acceptor	158	31	4.31229e-121	7.28346e-118	7.57613e-119
GO:1901564	organonitrogen compound metabolic process	158	60	1.79818e-103	3.03713e-100	2.76427e-101
GO:0016301	kinase activity	159	14	1.15319e-136	1.94773e-133	2.2286e-134
GO:2001141	regulation of RNA biosynthetic process	172	1	6.52187e-167	1.10154e-163	1.57548e-164
GO:0051252	regulation of RNA metabolic process	172	3	2.67884e-163	4.52456e-160	6.24811e-161
GO:1903506	regulation of nucleic acid-templated transcription	172	9	7.59286e-155	1.28243e-151	1.68386e-152
GO:0006351	transcription, DNA-templated	175	15	5.80779e-151	9.80936e-148	1.20873e-148
GO:0016310	phosphorylation	176	77	2.269e-110	3.83234e-107	3.74326e-108
GO:0016772	transferase activity, transferring phosphorus-containing groups	178	63	4.49492e-119	7.59191e-116	7.60084e-117
GO:0046914	transition metal ion binding	179	1	7.17398e-174	1.21169e-170	1.86632e-171
GO:0010468	regulation of gene expression	181	26	2.28693e-146	3.86263e-143	4.54961e-144
GO:2000112	regulation of cellular macromolecule biosynthetic process	182	1	7.41717e-177	1.25276e-173	2.13486e-174
GO:0010556	regulation of macromolecule biosynthetic process	182	103	3.97565e-104	6.71487e-101	6.25373e-102
GO:0032774	RNA biosynthetic process	183	1	7.49255e-178	1.26549e-174	2.20344e-175
GO:0044281	small molecule metabolic process	183	1	7.49255e-178	1.26549e-174	2.20344e-175
GO:0031326	regulation of cellular biosynthetic process	183	2	6.23842e-176	1.05367e-172	1.75818e-173
GO:0097659	nucleic acid-templated transcription	183	6	1.40584e-169	2.37446e-166	3.52185e-167
GO:0019219	regulation of nucleobase-containing compound metabolic process	184	6	1.45813e-170	2.46279e-167	3.72179e-168
GO:0009889	regulation of biosynthetic process	185	4	1.54185e-174	2.60418e-171	4.17158e-172
GO:0051171	regulation of nitrogen compound metabolic process	187	13	1.03386e-164	1.74619e-161	2.45367e-162
GO:0007275	multicellular organism development	192	31	1.53152e-152	2.58673e-149	3.2886e-150
GO:0044711	single-organism biosynthetic process	195	33	9.52307e-154	1.60845e-150	2.07785e-151
GO:0080090	regulation of primary metabolic process	201	1	8.25177e-196	1.39372e-192	2.86228e-193
GO:0034654	nucleobase-containing compound biosynthetic process	207	4	2.3215e-196	3.92102e-193	8.26448e-194
GO:0046872	metal ion binding	207	17	1.01478e-179	1.71396e-176	3.1925e-177
GO:0060255	regulation of macromolecule metabolic process	207	237	4.61006e-83	7.78639e-80	6.29943e-81
GO:0031323	regulation of cellular metabolic process	208	6	2.89949e-194	4.89724e-191	9.56682e-192
GO:0044765	single-organism transport	209	6	2.9607e-195	5.00062e-192	1.0013e-192
GO:0006810	transport	224	1	7.37365e-219	1.24541e-215	2.77083e-216
GO:0003676	nucleic acid binding	225	36	1.85745e-179	3.13724e-176	5.71078e-177
GO:0018130	heterocycle biosynthetic process	235	1	6.36204e-230	1.07455e-226	2.53132e-227
GO:0019438	aromatic compound biosynthetic process	243	23	2.04305e-208	3.45071e-205	7.46976e-206
GO:0006796	phosphate-containing compound metabolic process	250	2	5.36682e-243	9.06455e-240	2.42006e-240
GO:0006793	phosphorus metabolic process	251	3	4.0228e-242	6.79451e-239	1.75548e-239
GO:1901362	organic cyclic compound biosynthetic process	252	80	1.19375e-174	2.01624e-171	3.29569e-172
GO:0016070	RNA metabolic process	253	2	5.04665e-246	8.5238e-243	2.35416e-243
GO:0006464	cellular protein modification process	257	4	2.13043e-246	3.5983e-243	1.02929e-243
GO:0036211	protein modification process	258	186	4.70748e-134	7.95093e-131	8.96933e-132
GO:0030554	adenyl nucleotide binding	263	16	1.14421e-235	1.93257e-232	4.69052e-233
GO:0032559	adenyl ribonucleotide binding	263	311	6.33654e-104	1.07024e-100	9.85287e-102
GO:0043169	cation binding	269	2	3.35825e-262	5.67209e-259	1.89292e-259
GO:0044271	cellular nitrogen compound biosynthetic process	270	3	2.68146e-261	4.52898e-258	1.45098e-258
GO:0034645	cellular macromolecule biosynthetic process	274	6	3.21404e-260	5.42851e-257	1.67227e-257
GO:0035639	purine ribonucleoside triphosphate binding	281	3	1.94081e-272	3.27802e-269	1.25024e-269
GO:0010467	gene expression	281	9	9.92564e-263	1.67644e-259	5.83795e-260
GO:0009059	macromolecule biosynthetic process	281	14	5.40174e-256	9.12354e-253	2.70645e-253
GO:0043412	macromolecule modification	282	132	1.70629e-174	2.88192e-171	4.52597e-172
GO:0032555	purine ribonucleotide binding	284	1	1.56924e-279	2.65044e-276	1.24873e-276
GO:0001882	nucleoside binding	284	2	2.03019e-277	3.42899e-274	1.52579e-274
GO:0032550	purine ribonucleoside binding	284	3	1.75714e-275	2.96781e-272	1.25107e-272
GO:0001883	purine nucleoside binding	284	4	1.14458e-273	1.9332e-270	7.74188e-271
GO:0032549	ribonucleoside binding	284	7	9.84291e-269	1.66247e-265	6.05244e-266
GO:0032553	ribonucleotide binding	285	1	1.50578e-280	2.54325e-277	1.455e-277
GO:0017076	purine nucleotide binding	291	181	6.41543e-162	1.08357e-158	1.47097e-159
GO:0005737	cytoplasm	292	1	1.1118e-287	1.87784e-284	1.15695e-284
GO:0044444	cytoplasmic part	292	5	4.74037e-280	8.00648e-277	4.00795e-277
GO:0090304	nucleic acid metabolic process	299	52	8.79836e-237	1.48604e-233	3.71947e-234
GO:0044267	cellular protein metabolic process	311	1	4.29814e-307	7.25955e-304	5.81447e-304
GO:0000166	nucleotide binding	313	2	5.48986e-307	9.27238e-304	6.75148e-304
GO:0043168	anion binding	325	3	2.78191616347812e-317	4.69865640011454e-314	4.18149282416823e-314
GO:0006139	nucleobase-containing compound metabolic process	334	1	0	0	0
GO:1901265	nucleoside phosphate binding	345	9	0	0	0
GO:0019538	protein metabolic process	352	61	1.72555e-280	2.91445e-277	1.5562e-277
GO:0046483	heterocycle metabolic process	365	1	0	0	0
GO:0043231	intracellular membrane-bounded organelle	369	519	4.70682e-131	7.94982e-128	8.72237e-129
GO:0006725	cellular aromatic compound metabolic process	375	1	0	0	0
GO:1901360	organic cyclic compound metabolic process	384	84	4.00802e-294	6.76955e-291	4.51834e-291
GO:0034641	cellular nitrogen compound metabolic process	397	1	0	0	0
GO:0044249	cellular biosynthetic process	402	4	0	0	0
GO:1901576	organic substance biosynthetic process	418	293	9.0005e-225	1.52019e-221	3.47879e-222
GO:0044260	cellular macromolecule metabolic process	577	1	0	0	0
GO:0043170	macromolecule metabolic process	623	73	0	0	0

## Sheet: Hypomethylated Genes
Hypomethylated genes in plants growing in Northern Grounds vineyards compared to plants in Southern Grounds vineyards
GeneID	meth_logFC	FDR	Distance2DMM
VIT_02s0033g00450	-0.997233	0.00807706	-1507
VIT_01s0026g02230	-1.03366	0.000261	-1425
VIT_06s0009g00990	-0.911031	0.00478981	-1389
VIT_08s0040g01450	-0.791317	0.000514	-1351
VIT_05s0029g00300	-0.412128	0.0061294	-1331
VIT_02s0033g00520	-1.0016	0.00221192	-1317
VIT_02s0012g03060	-0.89866	0.00313466	-1292
VIT_06s0004g01460	-1.21372	7.61e-05	-1269
VIT_09s0002g03100	-0.747353	0.00873825	-1176
VIT_04s0023g03120	-0.864819	0.00217926	-1057
VIT_02s0025g02960	-0.777354	0.00411391	-1038
VIT_08s0105g00410	-0.74298	0.000429	-892
VIT_07s0005g03180	-1.51759	1.87e-07	-851
VIT_03s0088g01220	-0.576149	0.00145344	-754
VIT_02s0033g00700	-0.50168	0.0015578	-754
VIT_07s0005g06620	-0.845295	0.00574514	-692
VIT_04s0079g00670	-1.23821	1.41e-05	-652
VIT_07s0005g06020	-1.11737	0.00458648	-459
VIT_03s0017g00150	-0.425711	0.00409689	-307
VIT_05s0029g00520	-0.513008	0.00673889	-174
VIT_09s0002g00770	-1.07623	0.00618759	-155
VIT_07s0095g00300	-0.768656	0.00227167	-36
VIT_05s0029g00800	-0.576365	4.8e-06	-7
VIT_05s0020g02530	-1.48639	5.27e-16	0
VIT_03s0091g00240	-1.80879	2.43e-13	0
VIT_06s0009g00890	-1.58924	1.46e-12	0
VIT_05s0062g00220	-1.20409	1.9e-11	0
VIT_04s0008g01190	-0.901531	4.81e-11	0
VIT_03s0088g00450	-2.08479	1.05e-10	0
VIT_05s0094g00900	-1.28665	2.4e-10	0
VIT_05s0102g00500	-1.6064	1.22e-09	0
VIT_05s0051g00050	-1.54756	1.74e-09	0
VIT_06s0061g00690	-1.80257	3.81e-09	0
VIT_05s0051g00050	-1.60049	4.3e-09	0
VIT_01s0026g01000	-1.42993	6.11e-09	0
VIT_01s0010g02780	-1.34293	6.4e-09	0
VIT_06s0061g01170	-1.70136	6.52e-09	0
VIT_03s0097g00550	-1.03567	7.34e-09	0
VIT_02s0033g01110	-0.972771	9.7e-09	0
VIT_07s0005g04650	-1.98261	1.01e-08	0
VIT_07s0031g03120	-1.22067	1.21e-08	0
VIT_05s0051g00910	-2.32552	1.32e-08	0
VIT_03s0038g02810	-1.0795	2.09e-08	0
VIT_06s0009g01840	-1.03499	2.35e-08	0
VIT_05s0020g04180	-1.04001	2.77e-08	0
VIT_07s0031g02690	-1.49705	2.95e-08	0
VIT_04s0008g02950	-1.24099	4.42e-08	0
VIT_05s0029g01090	-1.92723	4.96e-08	0
VIT_06s0004g04320	-0.624867	5.59e-08	0
VIT_01s0010g01450	-1.02956	6.38e-08	0
VIT_04s0008g06810	-1.41204	6.83e-08	0
VIT_07s0005g01490	-1.40865	1.15e-07	0
VIT_05s0094g01510	-1.91999	1.59e-07	0
VIT_08s0056g00160	-2.38738	1.9e-07	0
VIT_06s0009g01060	-0.96098	2.01e-07	0
VIT_04s0044g01210	-1.89702	2.23e-07	0
VIT_05s0124g00250	-1.39825	2.32e-07	0
VIT_01s0150g00640	-1.99526	3.14e-07	0
VIT_02s0033g01120	-0.781881	4.45e-07	0
VIT_02s0025g04830	-1.12718	4.96e-07	0
VIT_03s0088g00450	-1.20972	7.34e-07	0
VIT_06s0004g01650	-1.02724	8.19e-07	0
VIT_07s0141g00810	-0.859486	8.23e-07	0
VIT_05s0077g01240	-0.984398	1.02e-06	0
VIT_04s0044g01480	-1.01218	1.13e-06	0
VIT_04s0008g03320	-1.26311	1.48e-06	0
VIT_06s0009g00210	-1.25065	1.75e-06	0
VIT_05s0029g00650	-0.731478	1.78e-06	0
VIT_05s0062g01250	-1.56443	1.82e-06	0
VIT_01s0011g04880	-1.97679	2.29e-06	0
VIT_01s0011g01060	-0.829714	2.45e-06	0
VIT_03s0017g01240	-1.30688	2.59e-06	0
VIT_04s0008g00560	-0.832269	3.02e-06	0
VIT_07s0005g02360	-0.962036	3.19e-06	0
VIT_04s0008g04790	-1.03941	3.78e-06	0
VIT_08s0007g06740	-1.12637	3.79e-06	0
VIT_07s0031g03130	-0.766572	3.84e-06	0
VIT_03s0097g00490	-2.32125	3.88e-06	0
VIT_04s0043g00270	-0.871154	4.27e-06	0
VIT_01s0011g01690	-1.31056	4.62e-06	0
VIT_03s0091g00710	-1.65078	4.68e-06	0
VIT_01s0010g03740	-1.41424	4.84e-06	0
VIT_08s0040g00070	-1.37198	5.02e-06	0
VIT_01s0011g01480	-0.821007	5.21e-06	0
VIT_07s0005g06640	-1.45388	5.49e-06	0
VIT_05s0077g01930	-0.972372	5.85e-06	0
VIT_05s0029g01090	-0.781589	6.26e-06	0
VIT_03s0088g00450	-1.32781	6.9e-06	0
VIT_06s0061g00090	-0.994047	7.99e-06	0
VIT_03s0091g00240	-1.18504	8.35e-06	0
VIT_04s0043g00760	-1.07956	9.64e-06	0
VIT_08s0217g00060	-0.732954	9.79e-06	0
VIT_05s0020g04700	-1.02075	9.97e-06	0
VIT_03s0038g03200	-2.20733	1.03e-05	0
VIT_02s0033g00120	-2.20163	1.07e-05	0
VIT_03s0038g02780	-0.711868	1.07e-05	0
VIT_08s0056g01250	-1.2092	1.09e-05	0
VIT_03s0038g04460	-1.13482	1.21e-05	0
VIT_04s0008g06810	-1.03559	1.44e-05	0
VIT_09s0002g04870	-1.45272	1.52e-05	0
VIT_04s0044g02050	-0.657187	1.56e-05	0
VIT_05s0020g00410	-1.31067	1.57e-05	0
VIT_01s0010g02360	-1.72065	1.8e-05	0
VIT_05s0094g00820	-1.05559	1.82e-05	0
VIT_05s0051g00460	-1.31199	1.83e-05	0
VIT_05s0029g00700	-1.41324	1.84e-05	0
VIT_06s0061g00860	-1.01682	1.86e-05	0
VIT_04s0159g00050	-1.31123	1.96e-05	0
VIT_01s0010g03740	-1.48951	2.1e-05	0
VIT_01s0010g01590	-0.740221	2.23e-05	0
VIT_04s0008g05260	-1.35578	2.35e-05	0
VIT_06s0009g01060	-0.59652	2.35e-05	0
VIT_07s0005g01810	-1.52237	2.49e-05	0
VIT_06s0004g05970	-0.684026	2.72e-05	0
VIT_06s0009g00890	-0.862548	2.99e-05	0
VIT_05s0077g02310	-1.96817	3.25e-05	0
VIT_06s0009g01890	-1.37915	3.25e-05	0
VIT_09s0002g04870	-0.955768	3.25e-05	0
VIT_01s0010g01850	-0.817682	3.25e-05	0
VIT_06s0009g00260	-0.483266	3.27e-05	0
VIT_04s0044g01570	-1.22667	3.46e-05	0
VIT_06s0004g04320	-0.945423	3.76e-05	0
VIT_01s0026g00800	-1.05566	3.98e-05	0
VIT_04s0044g01220	-0.873585	4e-05	0
VIT_02s0109g00230	-0.637897	4.44e-05	0
VIT_05s0136g00290	-1.16763	4.56e-05	0
VIT_08s0040g01560	-1.06165	4.59e-05	0
VIT_05s0062g01250	-0.983806	5.29e-05	0
VIT_07s0031g02090	-1.11822	6.28e-05	0
VIT_03s0038g03820	-1.13114	7.11e-05	0
VIT_03s0038g02910	-1.31276	8.48e-05	0
VIT_05s0049g02090	-1.58162	8.56e-05	0
VIT_08s0007g05350	-1.2133	8.56e-05	0
VIT_04s0023g02620	-2.2765	8.8e-05	0
VIT_06s0004g04320	-0.753984	8.99e-05	0
VIT_09s0002g00100	-0.830721	9.13e-05	0
VIT_07s0005g03790	-1.09263	9.23e-05	0
VIT_06s0009g02480	-0.750175	9.34e-05	0
VIT_04s0008g03320	-1.06821	9.38e-05	0
VIT_05s0102g00500	-1.20138	9.49e-05	0
VIT_09s0002g06660	-1.12125	9.72e-05	0
VIT_09s0002g04880	-0.755266	9.72e-05	0
VIT_05s0077g00010	-0.685629	0.0001	0
VIT_06s0080g00130	-1.54146	0.000105	0
VIT_05s0020g01540	-1.07089	0.000106	0
VIT_08s0056g01320	-0.713776	0.000108	0
VIT_09s0002g06510	-0.81773	0.000126	0
VIT_01s0010g02080	-0.65651	0.000126	0
VIT_06s0009g00210	-0.978998	0.000135	0
VIT_08s0007g02270	-1.05722	0.000139	0
VIT_08s0032g00330	-0.873705	0.000155	0
VIT_05s0020g01320	-1.31074	0.000158	0
VIT_03s0088g01190	-0.690039	0.000159	0
VIT_05s0020g04120	-0.589106	0.00016	0
VIT_09s0002g07910	-0.820721	0.000166	0
VIT_07s0005g03500	-0.597383	0.000167	0
VIT_03s0017g00600	-0.893922	0.000171	0
VIT_05s0051g00910	-0.743064	0.000175	0
VIT_07s0031g02850	-1.55904	0.000185	0
VIT_01s0011g06550	-0.922138	0.000194	0
VIT_05s0051g00050	-0.900299	0.000198	0
VIT_03s0097g00670	-1.53821	0.000199	0
VIT_08s0032g00440	-1.0144	0.000201	0
VIT_06s0004g02320	-1.43487	0.000217	0
VIT_06s0004g08160	-1.09717	0.000223	0
VIT_03s0091g00660	-0.910705	0.000223	0
VIT_05s0029g01080	-0.839087	0.000249	0
VIT_06s0009g02100	-1.07499	0.000254	0
VIT_08s0007g07280	-0.721438	0.000258	0
VIT_03s0097g00530	-0.595656	0.000264	0
VIT_04s0023g00050	-1.11219	0.000267	0
VIT_08s0040g03130	-0.898311	0.000268	0
VIT_05s0029g01070	-0.651532	0.000269	0
VIT_06s0004g02480	-0.848099	0.000276	0
VIT_05s0136g00140	-1.34358	0.000298	0
VIT_02s0025g03370	-1.05716	0.000304	0
VIT_05s0020g02680	-1.27251	0.000306	0
VIT_03s0088g00450	-1.04104	0.000309	0
VIT_07s0005g01370	-1.32778	0.00032	0
VIT_02s0012g00310	-0.85681	0.000341	0
VIT_05s0062g01250	-0.739385	0.000348	0
VIT_05s0062g01060	-1.10552	0.000358	0
VIT_06s0009g02300	-0.982885	0.000372	0
VIT_03s0088g00450	-0.872262	0.000377	0
VIT_06s0004g02440	-1.33617	0.000383	0
VIT_05s0062g01370	-1.41317	0.000405	0
VIT_03s0097g00550	-0.679192	0.000433	0
VIT_06s0009g02680	-1.10424	0.000459	0
VIT_09s0002g02880	-0.694471	0.000479	0
VIT_03s0097g00110	-1.19419	0.000493	0
VIT_04s0023g00310	-0.657155	0.000494	0
VIT_04s0069g00260	-0.878473	0.000507	0
VIT_01s0137g00270	-0.761952	0.000515	0
VIT_07s0205g00110	-0.891616	0.00053	0
VIT_06s0009g01060	-0.665092	0.000532	0
VIT_05s0062g01060	-0.795208	0.000539	0
VIT_05s0077g02310	-1.5508	0.000543	0
VIT_06s0004g00450	-1.37607	0.000571	0
VIT_06s0004g04870	-1.35387	0.000612	0
VIT_04s0023g03620	-1.13843	0.000614	0
VIT_03s0180g00180	-1.13277	0.000615	0
VIT_07s0031g01540	-0.724639	0.000615	0
VIT_07s0005g04790	-1.37263	0.000632	0
VIT_08s0040g02990	-0.669285	0.000632	0
VIT_02s0012g02270	-0.546625	0.000646	0
VIT_01s0010g01590	-0.764889	0.000648	0
VIT_04s0023g01040	-0.919636	0.00066	0
VIT_01s0146g00390	-0.374452	0.000661	0
VIT_02s0033g01260	-1.13995	0.00067	0
VIT_03s0097g00670	-1.47221	0.000685	0
VIT_04s0023g00600	-0.813822	0.000691	0
VIT_01s0150g00140	-1.03445	0.000747	0
VIT_01s0010g01200	-0.663566	0.000796	0
VIT_01s0010g01760	-1.50867	0.00082	0
VIT_08s0007g08730	-0.587314	0.000867	0
VIT_07s0005g05120	-1.13307	0.000868	0
VIT_05s0020g00010	-0.627854	0.000887	0
VIT_05s0020g03660	-1.2458	0.000904	0
VIT_01s0010g00530	-0.728128	0.000906	0
VIT_05s0077g00570	-0.854679	0.000909	0
VIT_05s0051g00870	-1.13692	0.000917	0
VIT_03s0063g02400	-1.02324	0.000933	0
VIT_01s0010g03740	-1.31486	0.000981	0
VIT_06s0009g02780	-0.925406	0.000985	0
VIT_05s0124g00470	-0.46869	0.001025	0
VIT_04s0008g03790	-0.516283	0.00104739	0
VIT_03s0088g01040	-0.813903	0.00108263	0
VIT_05s0051g00870	-1.04224	0.00110247	0
VIT_03s0038g04580	-0.969885	0.00116282	0
VIT_09s0002g02880	-0.877882	0.00117879	0
VIT_06s0009g00260	-0.822446	0.00119125	0
VIT_06s0004g05090	-0.786754	0.00122711	0
VIT_07s0005g00320	-0.693986	0.00129244	0
VIT_07s0095g00750	-0.733514	0.00138353	0
VIT_05s0020g01570	-0.972275	0.00138766	0
VIT_03s0110g00100	-0.463226	0.00141953	0
VIT_07s0005g03900	-0.563286	0.0015027	0
VIT_05s0020g02640	-0.539306	0.00150442	0
VIT_04s0023g00390	-0.60959	0.00151667	0
VIT_08s0056g01350	-0.766882	0.00151908	0
VIT_01s0026g01010	-0.877136	0.00152754	0
VIT_07s0031g00160	-0.974778	0.00155906	0
VIT_07s0005g06640	-1.5668	0.00157504	0
VIT_05s0051g00930	-0.524622	0.00159972	0
VIT_02s0087g01020	-0.703892	0.00161171	0
VIT_07s0141g00890	-0.576516	0.00166644	0
VIT_05s0094g01300	-0.584918	0.0017125	0
VIT_08s0007g08380	-1.2295	0.00171323	0
VIT_04s0008g07020	-0.471265	0.00172588	0
VIT_08s0007g08410	-0.75425	0.00173105	0
VIT_05s0029g00050	-0.930103	0.00178295	0
VIT_01s0011g03160	-0.857406	0.00180087	0
VIT_07s0031g02480	-1.32544	0.00181595	0
VIT_09s0002g02880	-1.41396	0.00185457	0
VIT_04s0159g00050	-1.33091	0.00187253	0
VIT_01s0137g00660	-1.13932	0.00191162	0
VIT_01s0010g01740	-0.573912	0.00194505	0
VIT_06s0009g01900	-0.661168	0.0019821	0
VIT_01s0010g00870	-1.53821	0.00205578	0
VIT_08s0007g01680	-0.757257	0.00205912	0
VIT_08s0217g00060	-1.02785	0.00206311	0
VIT_06s0061g00250	-0.818242	0.002066	0
VIT_05s0077g00470	-0.673847	0.00207281	0
VIT_04s0008g00420	-1.18573	0.00211346	0
VIT_06s0061g00840	-1.00952	0.002122	0
VIT_09s0002g04540	-0.773586	0.00214211	0
VIT_02s0025g01410	-0.927715	0.0021787	0
VIT_07s0130g00070	-1.1054	0.00218594	0
VIT_01s0010g00820	-1.13468	0.00219032	0
VIT_08s0007g01100	-0.725718	0.00221192	0
VIT_09s0002g01180	-1.20803	0.00221327	0
VIT_03s0088g01150	-0.950836	0.00223317	0
VIT_06s0009g01150	-0.9386	0.00223663	0
VIT_07s0005g04650	-0.84895	0.00224274	0
VIT_05s0029g00640	-0.977094	0.00227633	0
VIT_05s0020g02550	-0.984934	0.00227802	0
VIT_04s0079g00720	-0.88727	0.0022909	0
VIT_01s0010g00480	-0.742918	0.00238257	0
VIT_09s0002g04700	-0.771767	0.00241345	0
VIT_08s0056g01620	-0.894036	0.00242749	0
VIT_07s0104g00280	-0.727784	0.00246355	0
VIT_05s0062g01180	-0.86643	0.0024683	0
VIT_03s0017g02380	-0.900923	0.00256634	0
VIT_01s0010g01440	-0.458451	0.00256686	0
VIT_05s0020g00030	-0.741625	0.0025859	0
VIT_08s0058g01480	-0.502429	0.00259542	0
VIT_03s0017g02380	-1.36749	0.00262895	0
VIT_04s0008g02950	-1.10243	0.00263442	0
VIT_04s0008g02950	-1.26651	0.00265756	0
VIT_01s0010g02140	-0.877117	0.00266445	0
VIT_05s0062g00620	-0.486504	0.00269007	0
VIT_02s0087g00650	-1.14645	0.00269945	0
VIT_02s0087g00170	-0.880256	0.00270286	0
VIT_08s0056g00040	-0.634786	0.00273065	0
VIT_06s0009g00960	-0.403203	0.00282992	0
VIT_07s0031g00160	-0.834583	0.00286361	0
VIT_05s0124g00210	-0.734345	0.0029155	0
VIT_04s0008g05260	-1.03479	0.00292058	0
VIT_07s0141g00810	-0.643098	0.00292554	0
VIT_07s0005g02210	-0.765189	0.00292722	0
VIT_05s0029g00010	-1.16582	0.00293778	0
VIT_08s0056g01030	-0.747607	0.00297569	0
VIT_02s0025g03150	-0.730933	0.00300529	0
VIT_01s0026g01070	-0.895815	0.0030127	0
VIT_04s0044g01180	-1.11356	0.00303976	0
VIT_03s0091g00290	-0.882709	0.00305961	0
VIT_04s0008g03170	-0.730179	0.00308604	0
VIT_02s0012g01110	-0.975345	0.003102	0
VIT_07s0130g00130	-0.888461	0.00312198	0
VIT_09s0002g01530	-0.789866	0.00312207	0
VIT_05s0020g00350	-0.821292	0.00313512	0
VIT_05s0102g01150	-0.979316	0.00314435	0
VIT_03s0017g01930	-0.857945	0.00315263	0
VIT_02s0012g02250	-0.963778	0.00319668	0
VIT_08s0007g05420	-0.567241	0.00321916	0
VIT_04s0043g00130	-1.01653	0.003282	0
VIT_08s0056g00590	-0.769794	0.00329836	0
VIT_08s0007g03390	-0.932938	0.0033699	0
VIT_01s0150g00040	-0.761904	0.00342876	0
VIT_05s0136g00140	-0.804697	0.00352077	0
VIT_07s0005g04510	-1.09634	0.00354103	0
VIT_06s0009g01550	-0.770866	0.00367879	0
VIT_05s0102g01170	-1.18423	0.00380254	0
VIT_04s0023g00050	-0.608282	0.00388147	0
VIT_05s0124g00060	-0.412517	0.00390386	0
VIT_03s0038g03100	-1.24448	0.0039228	0
VIT_03s0063g00390	-0.597102	0.0039603	0
VIT_09s0002g04670	-0.442103	0.00399485	0
VIT_01s0010g01730	-0.445798	0.00404358	0
VIT_08s0058g00810	-0.413976	0.0040859	0
VIT_03s0017g02380	-0.794478	0.00420725	0
VIT_08s0032g00440	-0.457756	0.00437467	0
VIT_06s0004g05580	-0.651407	0.00439736	0
VIT_07s0289g00010	-0.67952	0.0043981	0
VIT_07s0151g00870	-0.902655	0.00448553	0
VIT_07s0005g06500	-0.51361	0.00448749	0
VIT_05s0051g00350	-0.916173	0.00451371	0
VIT_08s0007g03910	-0.806156	0.00459958	0
VIT_01s0011g00010	-1.16122	0.00462501	0
VIT_04s0023g02620	-0.681084	0.00485736	0
VIT_02s0012g00460	-1.03657	0.00485798	0
VIT_08s0056g00410	-1.08005	0.00493137	0
VIT_02s0033g01330	-0.563524	0.00494312	0
VIT_01s0150g00430	-0.589424	0.00516703	0
VIT_05s0051g00050	-0.658737	0.00518622	0
VIT_01s0127g00240	-0.835611	0.0052077	0
VIT_04s0210g00220	-0.668718	0.00533316	0
VIT_05s0051g00140	-0.592022	0.00536782	0
VIT_09s0002g02880	-0.840826	0.00538661	0
VIT_02s0012g02660	-0.474232	0.00539923	0
VIT_04s0023g02370	-0.91625	0.00540288	0
VIT_04s0008g06810	-0.540202	0.00540288	0
VIT_09s0002g01610	-0.552768	0.00552212	0
VIT_06s0061g00900	-0.586161	0.00557562	0
VIT_04s0023g01440	-0.656771	0.00561112	0
VIT_09s0002g03880	-0.512476	0.00563597	0
VIT_07s0031g02680	-0.573458	0.00578553	0
VIT_09s0002g05110	-0.900954	0.00580833	0
VIT_02s0012g02160	-0.529115	0.00581859	0
VIT_03s0132g00200	-0.424512	0.00584771	0
VIT_06s0009g03620	-0.62685	0.0059242	0
VIT_05s0051g00050	-0.771419	0.00616535	0
VIT_06s0061g01610	-0.808546	0.0061945	0
VIT_06s0061g01180	-0.59486	0.00632292	0
VIT_09s0002g01030	-0.974242	0.00639812	0
VIT_06s0004g02410	-0.699129	0.0064456	0
VIT_08s0040g00640	-0.454603	0.00647314	0
VIT_08s0007g00010	-0.812281	0.00647795	0
VIT_01s0010g01710	-0.42114	0.00663741	0
VIT_07s0031g02180	-0.658354	0.00671642	0
VIT_02s0087g00260	-0.674189	0.00672593	0
VIT_02s0087g00180	-0.827491	0.00673733	0
VIT_05s0020g01540	-0.873398	0.00674577	0
VIT_09s0002g04540	-0.637771	0.00675904	0
VIT_08s0105g00390	-0.717041	0.00678225	0
VIT_02s0025g03530	-0.585308	0.00679264	0
VIT_08s0056g00700	-1.1868	0.00691667	0
VIT_04s0008g00190	-1.06449	0.00692299	0
VIT_01s0137g00450	-0.652621	0.00701683	0
VIT_08s0058g00330	-0.535684	0.00710546	0
VIT_01s0011g05710	-0.658812	0.00712756	0
VIT_04s0069g00470	-0.443579	0.00714301	0
VIT_07s0141g00860	-0.507548	0.00724932	0
VIT_07s0005g06180	-0.945107	0.00729451	0
VIT_05s0102g00220	-0.868927	0.00731809	0
VIT_09s0002g04250	-0.473477	0.00734595	0
VIT_08s0032g01230	-1.32554	0.00736513	0
VIT_07s0005g05010	-0.593229	0.00745711	0
VIT_03s0110g00310	-0.767196	0.00747852	0
VIT_09s0002g04670	-1.26839	0.00753535	0
VIT_02s0012g00620	-0.599222	0.00756875	0
VIT_09s0002g02830	-0.571918	0.00756875	0
VIT_08s0056g01110	-0.737057	0.00760724	0
VIT_02s0087g00570	-0.633497	0.0076599	0
VIT_08s0105g00330	-1.04528	0.00769879	0
VIT_07s0031g02690	-0.7081	0.00770312	0
VIT_02s0033g01370	-0.750829	0.00778107	0
VIT_03s0088g00450	-0.479098	0.00779548	0
VIT_04s0159g00010	-0.701504	0.00782717	0
VIT_08s0105g00300	-0.517928	0.00784608	0
VIT_06s0009g03380	-0.43916	0.00784793	0
VIT_05s0020g04730	-0.540753	0.00787788	0
VIT_04s0069g00200	-0.651521	0.00795973	0
VIT_05s0049g00830	-1.01168	0.00807756	0
VIT_02s0033g00930	-0.603613	0.0081883	0
VIT_05s0029g00690	-0.556334	0.00831035	0
VIT_05s0049g02320	-0.82119	0.00833963	0
VIT_04s0069g01060	-0.365952	0.00842912	0
VIT_08s0007g08490	-0.49261	0.00845404	0
VIT_03s0017g00380	-0.38348	0.00850381	0
VIT_05s0077g02310	-0.83134	0.00852246	0
VIT_06s0009g00960	-0.87564	0.00858837	0
VIT_01s0010g00520	-0.643392	0.00876768	0
VIT_02s0033g01030	-0.455424	0.00877378	0
VIT_05s0049g02090	-1.06494	0.00888539	0
VIT_06s0009g00900	-0.381778	0.00900714	0
VIT_05s0020g00630	-0.4781	0.00905385	0
VIT_09s0002g01530	-0.507999	0.00905783	0
VIT_01s0137g00660	-0.594043	0.00906424	0
VIT_05s0049g01000	-0.492896	0.00915351	0
VIT_04s0008g00370	-0.923702	0.00915398	0
VIT_01s0026g01660	-0.806695	0.00920434	0
VIT_05s0102g01140	-0.502437	0.00920434	0
VIT_08s0056g01700	-0.579494	0.00920639	0
VIT_04s0008g06010	-0.749132	0.00922725	0
VIT_09s0002g05990	-0.725348	0.00933818	0
VIT_07s0005g05420	-0.362623	0.00939202	0
VIT_02s0109g00410	-0.841586	0.00939395	0
VIT_09s0002g05120	-0.387769	0.00940156	0
VIT_08s0058g00270	-0.517947	0.00946318	0
VIT_08s0032g00660	-0.593625	0.00958243	0
VIT_02s0033g00030	-0.383644	0.00962401	0
VIT_05s0051g00830	-0.795011	0.00963175	0
VIT_01s0150g00590	-0.777032	0.00964095	0
VIT_01s0137g00300	-0.613701	0.00964175	0
VIT_02s0012g02760	-0.79176	0.00966762	0
VIT_05s0049g02090	-0.634964	0.00988167	0
VIT_08s0056g00900	-0.552444	0.00989042	0
VIT_06s0004g02090	-0.447934	0.0098972	0
VIT_03s0088g00450	-0.765152	0.00989728	0
VIT_05s0049g00850	-0.987299	0.00995973	0
VIT_05s0062g00860	-0.795554	0.00996116	0
VIT_08s0040g02990	-0.804641	0.00996948	0
VIT_06s0004g00760	-0.489691	0.00542957	5
VIT_08s0032g00090	-0.699481	0.00300324	24
VIT_04s0023g03510	-0.683447	0.00832323	245
VIT_02s0087g00710	-1.25526	0.0022909	345
VIT_05s0062g01400	-0.591466	0.000417	527
VIT_09s0002g03930	-0.701684	0.000395	545
VIT_01s0026g02570	-1.10658	0.00166986	644
VIT_04s0023g00450	-0.669726	0.000681	749
VIT_05s0102g01050	-0.938141	0.00116003	775
VIT_05s0094g01700	-0.525449	0.00558895	791
VIT_03s0110g00320	-0.745344	0.00739364	803
VIT_02s0012g02000	-1.5734	0.00027	889
VIT_03s0110g00230	-0.590658	0.00889219	903
VIT_04s0008g01640	-0.780386	0.00293552	973
VIT_09s0002g02190	-0.632259	0.00200538	1186
VIT_05s0102g00330	-2.45967	7.19e-09	1261
VIT_01s0010g00470	-0.546055	0.00638495	1337
VIT_04s0044g01880	-1.38112	3.73e-05	1360
VIT_09s0002g06120	-0.761236	0.000264	1507
VIT_05s0020g00070	-0.97111	0.00117071	1580
VIT_03s0132g00230	-0.544341	0.00139746	1627
VIT_03s0017g01000	-0.797211	1.83e-06	1650
VIT_08s0056g01550	-1.14819	0.00106105	1781
VIT_04s0023g00550	-0.428098	0.00167046	1804
VIT_04s0023g00090	-1.01152	0.00840599	1914
VIT_08s0056g01500	-1.27247	0.000218	1942
VIT_01s0026g02360	-0.929156	0.00189655	1997
VIT_05s0051g00980	-0.878062	0.00120265	2000

## Sheet: Hypomethylated GO terms
GO terms containing hypomethylated genes in plants growing in Northern Grounds vineyards compared to plants in Southern Grounds vineyards
Term	Description	DMGCount	notDMGCount	p	adjP	FDR
GO:0016668	oxidoreductase activity, acting on a sulfur group of donors, NAD(P) as acceptor	2	3870	1.16081e-53	1.13527e-50	1.513e-51
GO:0016782	transferase activity, transferring sulfur-containing groups	2	2651	1.87692e-34	1.83563e-31	1.57469e-32
GO:0010646	regulation of cell communication	2	2575	3.50154e-33	3.42451e-30	2.71893e-31
GO:0006486	protein glycosylation	2	2237	3.1648e-28	3.09517e-25	2.1e-26
GO:0009438	methylglyoxal metabolic process	2	1054	7.11742e-12	6.96084e-09	1.99044e-10
GO:0016298	lipase activity	2	991	5.3795e-11	5.26115e-08	1.41242e-09
GO:0033014	tetrapyrrole biosynthetic process	2	703	1.8233e-07	0.000178319	3.42117e-06
GO:0015298	solute:cation antiporter activity	2	586	5.37301e-06	0.0052548	8.6193e-05
GO:0072665	protein localization to vacuole	2	571	7.76403e-06	0.00759323	0.000124004
GO:0015297	antiporter activity	2	581	8.25121e-06	0.00806968	0.000131211
GO:0035303	regulation of dephosphorylation	2	524	3.47099e-05	0.0339463	0.000515986
GO:0006333	chromatin assembly or disassembly	3	3133	4.36518e-40	4.26915e-37	4.13788e-38
GO:0010073	meristem maintenance	3	1708	1.92528e-19	1.88293e-16	8.67452e-18
GO:0022412	cellular process involved in reproduction in multicellular organism	3	1275	1.19282e-13	1.16658e-10	3.93958e-12
GO:0007167	enzyme linked receptor protein signaling pathway	3	1145	6.76101e-12	6.61227e-09	1.89804e-10
GO:0009751	response to salicylic acid	4	3459	8.85539e-44	8.66057e-41	8.97721e-42
GO:0048444	floral organ morphogenesis	4	1790	2.8668e-19	2.80373e-16	1.27591e-17
GO:0009657	plastid organization	4	1367	1.05887e-13	1.03558e-10	3.51307e-12
GO:0000302	response to reactive oxygen species	4	1	3.70067e-06	0.00361925	6.02932e-05
GO:0004674	protein serine/threonine kinase activity	4	1	3.70067e-06	0.00361925	6.02932e-05
GO:0005694	chromosome	4	1	3.70067e-06	0.00361925	6.02932e-05
GO:0009620	response to fungus	4	1	3.70067e-06	0.00361925	6.02932e-05
GO:0009799	specification of symmetry	4	1	3.70067e-06	0.00361925	6.02932e-05
GO:0030003	cellular cation homeostasis	4	1	3.70067e-06	0.00361925	6.02932e-05
GO:0042181	ketone biosynthetic process	4	1	3.70067e-06	0.00361925	6.02932e-05
GO:0051156	glucose 6-phosphate metabolic process	4	1	3.70067e-06	0.00361925	6.02932e-05
GO:0055082	cellular chemical homeostasis	4	1	3.70067e-06	0.00361925	6.02932e-05
GO:0070838	divalent metal ion transport	4	1	3.70067e-06	0.00361925	6.02932e-05
GO:0009814	defense response, incompatible interaction	4	2	1.08414e-05	0.0106029	0.000169811
GO:0044802	single-organism membrane organization	4	2	1.08414e-05	0.0106029	0.000169811
GO:0045491	xylan metabolic process	4	2	1.08414e-05	0.0106029	0.000169811
GO:0051640	organelle localization	4	2	1.08414e-05	0.0106029	0.000169811
GO:0055076	transition metal ion homeostasis	4	2	1.08414e-05	0.0106029	0.000169811
GO:0006323	DNA packaging	4	3	2.47034e-05	0.02416	0.000370249
GO:0006643	membrane lipid metabolic process	4	3	2.47034e-05	0.02416	0.000370249
GO:0009141	nucleoside triphosphate metabolic process	4	3	2.47034e-05	0.02416	0.000370249
GO:0009753	response to jasmonic acid	4	3	2.47034e-05	0.02416	0.000370249
GO:0017038	protein import	4	3	2.47034e-05	0.02416	0.000370249
GO:0046034	ATP metabolic process	4	3	2.47034e-05	0.02416	0.000370249
GO:0055114	oxidation-reduction process	4	3	2.47034e-05	0.02416	0.000370249
GO:0072511	divalent inorganic cation transport	4	3	2.47034e-05	0.02416	0.000370249
GO:1901565	organonitrogen compound catabolic process	4	3	2.47034e-05	0.02416	0.000370249
GO:0031347	regulation of defense response	4	4	4.82494e-05	0.0471879	0.000704349
GO:0042278	purine nucleoside metabolic process	4	4	4.82494e-05	0.0471879	0.000704349
GO:0051726	regulation of cell cycle	4	4	4.82494e-05	0.0471879	0.000704349
GO:1901661	quinone metabolic process	4	4	4.82494e-05	0.0471879	0.000704349
GO:0034061	DNA polymerase activity	5	3064	2.05977e-36	2.01445e-33	1.76875e-34
GO:0070918	production of small RNA involved in gene silencing by RNA	5	1746	9.8799e-18	9.66255e-15	4.16843e-16
GO:0019318	hexose metabolic process	5	1395	3.87939e-13	3.79404e-10	1.23112e-11
GO:0004497	monooxygenase activity	5	1	1.30295e-07	0.000127428	2.4638e-06
GO:0005654	nucleoplasm	5	1	1.30295e-07	0.000127428	2.4638e-06
GO:0005743	mitochondrial inner membrane	5	1	1.30295e-07	0.000127428	2.4638e-06
GO:0006220	pyrimidine nucleotide metabolic process	5	1	1.30295e-07	0.000127428	2.4638e-06
GO:0006221	pyrimidine nucleotide biosynthetic process	5	1	1.30295e-07	0.000127428	2.4638e-06
GO:0006342	chromatin silencing	5	1	1.30295e-07	0.000127428	2.4638e-06
GO:0015077	monovalent inorganic cation transmembrane transporter activity	5	1	1.30295e-07	0.000127428	2.4638e-06
GO:0016616	oxidoreductase activity, acting on the CH-OH group of donors, NAD or NADP as acceptor	5	1	1.30295e-07	0.000127428	2.4638e-06
GO:0042546	cell wall biogenesis	5	1	1.30295e-07	0.000127428	2.4638e-06
GO:0043331	response to dsRNA	5	1	1.30295e-07	0.000127428	2.4638e-06
GO:0061647	histone H3-K9 modification	5	1	1.30295e-07	0.000127428	2.4638e-06
GO:0070085	glycosylation	5	1	1.30295e-07	0.000127428	2.4638e-06
GO:0070589	cellular component macromolecule biosynthetic process	5	1	1.30295e-07	0.000127428	2.4638e-06
GO:0071359	cellular response to dsRNA	5	1	1.30295e-07	0.000127428	2.4638e-06
GO:0098586	cellular response to virus	5	1	1.30295e-07	0.000127428	2.4638e-06
GO:0003916	DNA topoisomerase activity	5	2	4.44899e-07	0.000435111	8.01811e-06
GO:0005740	mitochondrial envelope	5	2	4.44899e-07	0.000435111	8.01811e-06
GO:0005982	starch metabolic process	5	2	4.44899e-07	0.000435111	8.01811e-06
GO:0006739	NADP metabolic process	5	2	4.44899e-07	0.000435111	8.01811e-06
GO:0008234	cysteine-type peptidase activity	5	2	4.44899e-07	0.000435111	8.01811e-06
GO:0010374	stomatal complex development	5	2	4.44899e-07	0.000435111	8.01811e-06
GO:0015849	organic acid transport	5	2	4.44899e-07	0.000435111	8.01811e-06
GO:0016246	RNA interference	5	2	4.44899e-07	0.000435111	8.01811e-06
GO:0044003	modification by symbiont of host morphology or physiology	5	2	4.44899e-07	0.000435111	8.01811e-06
GO:0044403	symbiosis, encompassing mutualism through parasitism	5	2	4.44899e-07	0.000435111	8.01811e-06
GO:0051817	modification of morphology or physiology of other organism involved in symbiotic interaction	5	2	4.44899e-07	0.000435111	8.01811e-06
GO:1901699	cellular response to nitrogen compound	5	2	4.44899e-07	0.000435111	8.01811e-06
GO:0006633	fatty acid biosynthetic process	5	3	1.15745e-06	0.00113199	1.98784e-05
GO:0006820	anion transport	5	3	1.15745e-06	0.00113199	1.98784e-05
GO:0009108	coenzyme biosynthetic process	5	3	1.15745e-06	0.00113199	1.98784e-05
GO:0016116	carotenoid metabolic process	5	3	1.15745e-06	0.00113199	1.98784e-05
GO:0016614	oxidoreductase activity, acting on CH-OH group of donors	5	3	1.15745e-06	0.00113199	1.98784e-05
GO:0016747	transferase activity, transferring acyl groups other than amino-acyl groups	5	3	1.15745e-06	0.00113199	1.98784e-05
GO:0033993	response to lipid	5	3	1.15745e-06	0.00113199	1.98784e-05
GO:0044036	cell wall macromolecule metabolic process	5	3	1.15745e-06	0.00113199	1.98784e-05
GO:0046148	pigment biosynthetic process	5	3	1.15745e-06	0.00113199	1.98784e-05
GO:0051607	defense response to virus	5	3	1.15745e-06	0.00113199	1.98784e-05
GO:0097305	response to alcohol	5	3	1.15745e-06	0.00113199	1.98784e-05
GO:0006163	purine nucleotide metabolic process	5	4	2.54078e-06	0.00248489	4.25351e-05
GO:0009150	purine ribonucleotide metabolic process	5	4	2.54078e-06	0.00248489	4.25351e-05
GO:0055080	cation homeostasis	5	4	2.54078e-06	0.00248489	4.25351e-05
GO:0051169	nuclear transport	5	5	4.95777e-06	0.0048487	7.9883e-05
GO:0051701	interaction with host	5	5	4.95777e-06	0.0048487	7.9883e-05
GO:0009240	isopentenyl diphosphate biosynthetic process	5	6	8.86796e-06	0.00867287	0.000140407
GO:0032508	DNA duplex unwinding	5	6	8.86796e-06	0.00867287	0.000140407
GO:0016758	transferase activity, transferring hexosyl groups	5	7	1.48324e-05	0.0145061	0.000228884
GO:0031050	dsRNA fragmentation	5	7	1.48324e-05	0.0145061	0.000228884
GO:0044093	positive regulation of molecular function	5	732	1.90448e-05	0.0186258	0.00029265
GO:0006979	response to oxidative stress	5	8	2.35166e-05	0.0229993	0.000359098
GO:0098771	inorganic ion homeostasis	5	8	2.35166e-05	0.0229993	0.000359098
GO:0009218	pyrimidine ribonucleotide metabolic process	5	9	3.56927e-05	0.0349074	0.000528443
GO:0032392	DNA geometric change	5	9	3.56927e-05	0.0349074	0.000528443
GO:0004518	nuclease activity	6	1	4.45296e-09	4.355e-06	9.67333e-08
GO:0006281	DNA repair	6	1	4.45296e-09	4.355e-06	9.67333e-08
GO:0006417	regulation of translation	6	1	4.45296e-09	4.355e-06	9.67333e-08
GO:0006721	terpenoid metabolic process	6	1	4.45296e-09	4.355e-06	9.67333e-08
GO:0009743	response to carbohydrate	6	1	4.45296e-09	4.355e-06	9.67333e-08
GO:0016052	carbohydrate catabolic process	6	1	4.45296e-09	4.355e-06	9.67333e-08
GO:0043043	peptide biosynthetic process	6	1	4.45296e-09	4.355e-06	9.67333e-08
GO:0048438	floral whorl development	6	1	4.45296e-09	4.355e-06	9.67333e-08
GO:0048569	post-embryonic organ development	6	1	4.45296e-09	4.355e-06	9.67333e-08
GO:1901657	glycosyl compound metabolic process	6	1	4.45296e-09	4.355e-06	9.67333e-08
GO:0032446	protein modification by small protein conjugation	6	2	1.73654e-08	1.69833e-05	3.60087e-07
GO:0048580	regulation of post-embryonic development	6	2	1.73654e-08	1.69833e-05	3.60087e-07
GO:0003723	RNA binding	6	3	5.07909e-08	4.96735e-05	1.0241e-06
GO:0008092	cytoskeletal protein binding	6	3	5.07909e-08	4.96735e-05	1.0241e-06
GO:0015629	actin cytoskeleton	6	3	5.07909e-08	4.96735e-05	1.0241e-06
GO:0016571	histone methylation	6	3	5.07909e-08	4.96735e-05	1.0241e-06
GO:0017148	negative regulation of translation	6	3	5.07909e-08	4.96735e-05	1.0241e-06
GO:0042743	hydrogen peroxide metabolic process	6	3	5.07909e-08	4.96735e-05	1.0241e-06
GO:0008652	cellular amino acid biosynthetic process	6	4	1.23798e-07	0.000121074	2.43559e-06
GO:0034968	histone lysine methylation	6	5	2.65538e-07	0.000259696	4.96967e-06
GO:0098588	bounding membrane of organelle	6	6	5.1779e-07	0.000506398	9.28592e-06
GO:0071229	cellular response to acid chemical	6	7	9.37565e-07	0.000916939	1.661e-05
GO:0072527	pyrimidine-containing compound metabolic process	6	8	1.59973e-06	0.00156454	2.70917e-05
GO:0072528	pyrimidine-containing compound biosynthetic process	6	8	1.59973e-06	0.00156454	2.70917e-05
GO:0046906	tetrapyrrole binding	6	9	2.59962e-06	0.00254243	4.34205e-05
GO:0018022	peptidyl-lysine methylation	6	13	1.2738e-05	0.0124578	0.00019909
GO:0044430	cytoskeletal part	6	14	1.77438e-05	0.0173534	0.000273233
GO:0051213	dioxygenase activity	6	16	3.24772e-05	0.0317627	0.000483781
GO:0016791	phosphatase activity	7	2305	3.41089e-23	3.33585e-20	1.83061e-21
GO:0000910	cytokinesis	7	1	1.48826e-10	1.45552e-07	3.73295e-09
GO:0001558	regulation of cell growth	7	1	1.48826e-10	1.45552e-07	3.73295e-09
GO:0006304	DNA modification	7	1	1.48826e-10	1.45552e-07	3.73295e-09
GO:0006305	DNA alkylation	7	1	1.48826e-10	1.45552e-07	3.73295e-09
GO:0006479	protein methylation	7	1	1.48826e-10	1.45552e-07	3.73295e-09
GO:0009895	negative regulation of catabolic process	7	1	1.48826e-10	1.45552e-07	3.73295e-09
GO:0022804	active transmembrane transporter activity	7	1	1.48826e-10	1.45552e-07	3.73295e-09
GO:0051020	GTPase binding	7	1	1.48826e-10	1.45552e-07	3.73295e-09
GO:0000281	mitotic cytokinesis	7	2	6.52611e-10	6.38254e-07	1.52674e-08
GO:0004553	hydrolase activity, hydrolyzing O-glycosyl compounds	7	2	6.52611e-10	6.38254e-07	1.52674e-08
GO:0061640	cytoskeleton-dependent cytokinesis	7	2	6.52611e-10	6.38254e-07	1.52674e-08
GO:0090069	regulation of ribosome biogenesis	7	2	6.52611e-10	6.38254e-07	1.52674e-08
GO:0090070	positive regulation of ribosome biogenesis	7	2	6.52611e-10	6.38254e-07	1.52674e-08
GO:1902410	mitotic cytokinetic process	7	2	6.52611e-10	6.38254e-07	1.52674e-08
GO:2000232	regulation of rRNA processing	7	2	6.52611e-10	6.38254e-07	1.52674e-08
GO:0009260	ribonucleotide biosynthetic process	7	3	2.11982e-09	2.07319e-06	4.85037e-08
GO:0045995	regulation of embryonic development	7	3	2.11982e-09	2.07319e-06	4.85037e-08
GO:0006364	rRNA processing	7	4	5.68072e-09	5.55574e-06	1.21595e-07
GO:0006631	fatty acid metabolic process	7	4	5.68072e-09	5.55574e-06	1.21595e-07
GO:0098781	ncRNA transcription	7	4	5.68072e-09	5.55574e-06	1.21595e-07
GO:1990234	transferase complex	7	5	1.32859e-08	1.29936e-05	2.77863e-07
GO:0031984	organelle subcompartment	7	7	5.46732e-08	5.34704e-05	1.09633e-06
GO:0048437	floral organ development	7	8	9.98997e-08	9.77019e-05	1.97608e-06
GO:0032506	cytokinetic process	7	9	1.73075e-07	0.000169267	3.26429e-06
GO:0001067	regulatory region nucleic acid binding	7	11	4.57257e-07	0.000447197	8.22053e-06
GO:0072594	establishment of protein localization to organelle	7	13	1.05787e-06	0.0010346	1.86961e-05
GO:0006661	phosphatidylinositol biosynthetic process	7	14	1.54646e-06	0.00151244	2.63117e-05
GO:0044728	DNA methylation or demethylation	7	14	1.54646e-06	0.00151244	2.63117e-05
GO:0051248	negative regulation of protein metabolic process	7	14	1.54646e-06	0.00151244	2.63117e-05
GO:0019787	ubiquitin-like protein transferase activity	7	15	2.2105e-06	0.00216187	3.72622e-05
GO:0016192	vesicle-mediated transport	7	16	3.09686e-06	0.00302872	5.16075e-05
GO:0008299	isoprenoid biosynthetic process	7	17	4.26099e-06	0.00416725	6.91138e-05
GO:0051188	cofactor biosynthetic process	7	19	7.6925e-06	0.00752326	0.000123131
GO:0017016	Ras GTPase binding	7	21	1.31531e-05	0.0128637	0.000205139
GO:0031267	small GTPase binding	7	24	2.70466e-05	0.0264516	0.00040371
GO:0006073	cellular glucan metabolic process	8	1	4.8877e-12	4.78017e-09	1.38277e-10
GO:0006090	pyruvate metabolic process	8	1	4.8877e-12	4.78017e-09	1.38277e-10
GO:0006518	peptide metabolic process	8	1	4.8877e-12	4.78017e-09	1.38277e-10
GO:0006790	sulfur compound metabolic process	8	1	4.8877e-12	4.78017e-09	1.38277e-10
GO:0007015	actin filament organization	8	1	4.8877e-12	4.78017e-09	1.38277e-10
GO:0008064	regulation of actin polymerization or depolymerization	8	1	4.8877e-12	4.78017e-09	1.38277e-10
GO:0015672	monovalent inorganic cation transport	8	1	4.8877e-12	4.78017e-09	1.38277e-10
GO:0030833	regulation of actin filament polymerization	8	1	4.8877e-12	4.78017e-09	1.38277e-10
GO:0030838	positive regulation of actin filament polymerization	8	1	4.8877e-12	4.78017e-09	1.38277e-10
GO:0031329	regulation of cellular catabolic process	8	1	4.8877e-12	4.78017e-09	1.38277e-10
GO:0035556	intracellular signal transduction	8	1	4.8877e-12	4.78017e-09	1.38277e-10
GO:0052742	phosphatidylinositol kinase activity	8	1	4.8877e-12	4.78017e-09	1.38277e-10
GO:0055085	transmembrane transport	8	1	4.8877e-12	4.78017e-09	1.38277e-10
GO:0071705	nitrogen compound transport	8	1	4.8877e-12	4.78017e-09	1.38277e-10
GO:0090066	regulation of anatomical structure size	8	1	4.8877e-12	4.78017e-09	1.38277e-10
GO:1902494	catalytic complex	8	1	4.8877e-12	4.78017e-09	1.38277e-10
GO:0001101	response to acid chemical	8	2	2.38055e-11	2.32818e-08	6.31845e-10
GO:0009793	embryo development ending in seed dormancy	8	2	2.38055e-11	2.32818e-08	6.31845e-10
GO:0009894	regulation of catabolic process	8	2	2.38055e-11	2.32818e-08	6.31845e-10
GO:0032535	regulation of cellular component size	8	2	2.38055e-11	2.32818e-08	6.31845e-10
GO:0051258	protein polymerization	8	2	2.38055e-11	2.32818e-08	6.31845e-10
GO:0090421	embryonic meristem initiation	8	2	2.38055e-11	2.32818e-08	6.31845e-10
GO:0030036	actin cytoskeleton organization	8	3	8.50266e-11	8.3156e-08	2.20075e-09
GO:0032273	positive regulation of protein polymerization	8	3	8.50266e-11	8.3156e-08	2.20075e-09
GO:0000278	mitotic cell cycle	8	4	2.48476e-10	2.4301e-07	6.02538e-09
GO:0008154	actin polymerization or depolymerization	8	4	2.48476e-10	2.4301e-07	6.02538e-09
GO:0016570	histone modification	8	4	2.48476e-10	2.4301e-07	6.02538e-09
GO:0032271	regulation of protein polymerization	8	4	2.48476e-10	2.4301e-07	6.02538e-09
GO:0032956	regulation of actin cytoskeleton organization	8	4	2.48476e-10	2.4301e-07	6.02538e-09
GO:0043254	regulation of protein complex assembly	8	4	2.48476e-10	2.4301e-07	6.02538e-09
GO:0051495	positive regulation of cytoskeleton organization	8	5	6.29319e-10	6.15474e-07	1.50604e-08
GO:0031334	positive regulation of protein complex assembly	8	6	1.43042e-09	1.39895e-06	3.31451e-08
GO:0008324	cation transmembrane transporter activity	8	7	2.9859e-09	2.92021e-06	6.72661e-08
GO:0031047	gene silencing by RNA	8	7	2.9859e-09	2.92021e-06	6.72661e-08
GO:0044042	glucan metabolic process	8	7	2.9859e-09	2.92021e-06	6.72661e-08
GO:0051493	regulation of cytoskeleton organization	8	7	2.9859e-09	2.92021e-06	6.72661e-08
GO:1903047	mitotic cell cycle process	8	8	5.81739e-09	5.6894e-06	1.24156e-07
GO:0006720	isoprenoid metabolic process	8	9	1.07043e-08	1.04688e-05	2.25163e-07
GO:0009165	nucleotide biosynthetic process	8	9	1.07043e-08	1.04688e-05	2.25163e-07
GO:0030041	actin filament polymerization	8	9	1.07043e-08	1.04688e-05	2.25163e-07
GO:0051052	regulation of DNA metabolic process	8	16	2.6966e-07	0.000263728	5.03392e-06
GO:0006970	response to osmotic stress	8	18	5.4365e-07	0.00053169	9.72581e-06
GO:0010608	posttranscriptional regulation of gene expression	8	21	1.38111e-06	0.00135073	2.36639e-05
GO:0050790	regulation of catalytic activity	8	978	3.98445e-06	0.00389679	6.47721e-05
GO:0032970	regulation of actin filament-based process	8	26	5.12829e-06	0.00501547	8.24485e-05
GO:0000902	cell morphogenesis	9	1	1.58253e-13	1.54772e-10	5.11105e-12
GO:0000904	cell morphogenesis involved in differentiation	9	1	1.58253e-13	1.54772e-10	5.11105e-12
GO:0045087	innate immune response	9	1	1.58253e-13	1.54772e-10	5.11105e-12
GO:0090305	nucleic acid phosphodiester bond hydrolysis	9	1	1.58253e-13	1.54772e-10	5.11105e-12
GO:0006081	cellular aldehyde metabolic process	9	2	8.47607e-13	8.2896e-10	2.62149e-11
GO:0006261	DNA-dependent DNA replication	9	2	8.47607e-13	8.2896e-10	2.62149e-11
GO:0018193	peptidyl-amino acid modification	9	2	8.47607e-13	8.2896e-10	2.62149e-11
GO:0048229	gametophyte development	9	6	6.93713e-11	6.78452e-08	1.80837e-09
GO:0051246	regulation of protein metabolic process	9	7	1.54417e-10	1.5102e-07	3.85992e-09
GO:0007010	cytoskeleton organization	9	9	6.2241e-10	6.08717e-07	1.49441e-08
GO:0008213	protein alkylation	9	9	6.2241e-10	6.08717e-07	1.49441e-08
GO:0010053	root epidermal cell differentiation	9	11	2.03925e-09	1.99439e-06	4.69546e-08
GO:0071103	DNA conformation change	9	16	2.17313e-08	2.12532e-05	4.49342e-07
GO:0032268	regulation of cellular protein metabolic process	9	25	4.39905e-07	0.000430227	8.01811e-06
GO:0016071	mRNA metabolic process	9	31	1.95785e-06	0.00191478	3.30797e-05
GO:0046488	phosphatidylinositol metabolic process	9	1028	4.33259e-06	0.00423727	7.01192e-05
GO:0048469	cell maturation	9	41	1.37903e-05	0.0134869	0.000214618
GO:0006733	oxidoreduction coenzyme metabolic process	10	1	5.06338e-15	4.95198e-12	1.8296e-13
GO:0015075	ion transmembrane transporter activity	10	1	5.06338e-15	4.95198e-12	1.8296e-13
GO:0032870	cellular response to hormone stimulus	10	1	5.06338e-15	4.95198e-12	1.8296e-13
GO:0032989	cellular component morphogenesis	10	1	5.06338e-15	4.95198e-12	1.8296e-13
GO:0051301	cell division	10	1	5.06338e-15	4.95198e-12	1.8296e-13
GO:0071495	cellular response to endogenous stimulus	10	1	5.06338e-15	4.95198e-12	1.8296e-13
GO:0098542	defense response to other organism	10	1	5.06338e-15	4.95198e-12	1.8296e-13
GO:1901293	nucleoside phosphate biosynthetic process	10	1	5.06338e-15	4.95198e-12	1.8296e-13
GO:1902679	negative regulation of RNA biosynthetic process	10	1	5.06338e-15	4.95198e-12	1.8296e-13
GO:0033692	cellular polysaccharide biosynthetic process	10	2	2.95784e-14	2.89277e-11	1.0232e-12
GO:0070035	purine NTP-dependent helicase activity	10	2	2.95784e-14	2.89277e-11	1.0232e-12
GO:0051253	negative regulation of RNA metabolic process	10	3	1.24791e-13	1.22045e-10	4.10295e-12
GO:0033043	regulation of organelle organization	10	4	4.25244e-13	4.15889e-10	1.34367e-11
GO:1903507	negative regulation of nucleic acid-templated transcription	10	5	1.24208e-12	1.21475e-09	3.82531e-11
GO:0090627	plant epidermal cell differentiation	10	6	3.22485e-12	3.1539e-09	9.76694e-11
GO:0009266	response to temperature stimulus	10	7	7.62525e-12	7.4575e-09	2.11624e-10
GO:0009755	hormone-mediated signaling pathway	10	7	7.62525e-12	7.4575e-09	2.11624e-10
GO:0046474	glycerophospholipid biosynthetic process	10	9	3.43354e-11	3.358e-08	9.08027e-10
GO:0016757	transferase activity, transferring glycosyl groups	10	12	2.21843e-10	2.16963e-07	5.48897e-09
GO:0030029	actin filament-based process	10	12	2.21843e-10	2.16963e-07	5.48897e-09
GO:0004175	endopeptidase activity	10	18	3.8361e-09	3.7517e-06	8.58891e-08
GO:0009259	ribonucleotide metabolic process	10	18	3.8361e-09	3.7517e-06	8.58891e-08
GO:0009908	flower development	10	20	8.32659e-09	8.14341e-06	1.76675e-07
GO:0010015	root morphogenesis	10	20	8.32659e-09	8.14341e-06	1.76675e-07
GO:0007127	meiosis I	10	28	1.0587e-07	0.00010354	2.08851e-06
GO:0045814	negative regulation of gene expression, epigenetic	10	37	9.12841e-07	0.000892758	1.62113e-05
GO:0034637	cellular carbohydrate biosynthetic process	10	38	1.12284e-06	0.00109814	1.97963e-05
GO:0045892	negative regulation of transcription, DNA-templated	10	49	8.05612e-06	0.00787888	0.000128389
GO:0042592	homeostatic process	10	53	1.47407e-05	0.0144164	0.000228435
GO:0090487	secondary metabolite catabolic process	10	56	2.24768e-05	0.0219824	0.000344663
GO:0004386	helicase activity	10	57	2.57306e-05	0.0251645	0.000384854
GO:0045934	negative regulation of nucleobase-containing compound metabolic process	10	61	4.31009e-05	0.0421527	0.000636833
GO:0000819	sister chromatid segregation	11	3465	2.30247e-35	2.25182e-32	1.95417e-33
GO:0090567	reproductive shoot system development	11	1	1.6037e-16	1.56841e-13	6.53935e-15
GO:0006650	glycerophospholipid metabolic process	11	2	1.01471e-15	9.92388e-13	3.93959e-14
GO:0009404	toxin metabolic process	11	2	1.01471e-15	9.92388e-13	3.93959e-14
GO:0016072	rRNA metabolic process	11	2	1.01471e-15	9.92388e-13	3.93959e-14
GO:1903046	meiotic cell cycle process	11	2	1.01471e-15	9.92388e-13	3.93959e-14
GO:0000280	nuclear division	11	3	4.60955e-15	4.50814e-12	1.75236e-13
GO:0007126	meiotic nuclear division	11	3	4.60955e-15	4.50814e-12	1.75236e-13
GO:0009890	negative regulation of biosynthetic process	11	3	4.60955e-15	4.50814e-12	1.75236e-13
GO:0009416	response to light stimulus	11	4	1.68267e-14	1.64566e-11	5.90477e-13
GO:0009933	meristem structural organization	11	4	1.68267e-14	1.64566e-11	5.90477e-13
GO:0030001	metal ion transport	11	4	1.68267e-14	1.64566e-11	5.90477e-13
GO:0048532	anatomical structure arrangement	11	4	1.68267e-14	1.64566e-11	5.90477e-13
GO:0031981	nuclear lumen	11	5	5.24158e-14	5.12627e-11	1.75498e-12
GO:0070647	protein modification by small protein conjugation or removal	11	5	5.24158e-14	5.12627e-11	1.75498e-12
GO:0034470	ncRNA processing	11	7	3.6188e-13	3.53918e-10	1.1585e-11
GO:0006952	defense response	11	12	1.34405e-11	1.31448e-08	3.66055e-10
GO:0014070	response to organic cyclic compound	11	12	1.34405e-11	1.31448e-08	3.66055e-10
GO:0051172	negative regulation of nitrogen compound metabolic process	11	14	4.19903e-11	4.10665e-08	1.10646e-09
GO:0021700	developmental maturation	11	17	1.86628e-10	1.82523e-07	4.64918e-09
GO:0006520	cellular amino acid metabolic process	11	34	5.59108e-08	5.46808e-05	1.11807e-06
GO:0048827	phyllome development	11	35	7.15405e-08	6.99666e-05	1.42283e-06
GO:0006886	intracellular protein transport	11	39	1.79966e-07	0.000176007	3.38552e-06
GO:2000113	negative regulation of cellular macromolecule biosynthetic process	11	45	6.11009e-07	0.000597567	1.08775e-05
GO:0006468	protein phosphorylation	12	1	5.03463e-18	4.92387e-15	2.13651e-16
GO:0019748	secondary metabolic process	12	1	5.03463e-18	4.92387e-15	2.13651e-16
GO:0045229	external encapsulating structure organization	12	1	5.03463e-18	4.92387e-15	2.13651e-16
GO:0070013	intracellular organelle lumen	12	1	5.03463e-18	4.92387e-15	2.13651e-16
GO:0005976	polysaccharide metabolic process	12	2	3.43015e-17	3.35468e-14	1.40656e-15
GO:0006732	coenzyme metabolic process	12	2	3.43015e-17	3.35468e-14	1.40656e-15
GO:1902580	single-organism cellular localization	12	3	1.66929e-16	1.63256e-13	6.7316e-15
GO:0090626	plant epidermis morphogenesis	12	6	6.27976e-15	6.14161e-12	2.25794e-13
GO:0016051	carbohydrate biosynthetic process	12	10	1.96318e-13	1.91999e-10	6.31249e-12
GO:0048364	root development	12	12	7.77759e-13	7.60649e-10	2.43644e-11
GO:0044264	cellular polysaccharide metabolic process	12	16	7.85332e-12	7.68055e-09	2.17128e-10
GO:0016569	covalent chromatin modification	12	33	4.69252e-09	4.58928e-06	1.01635e-07
GO:0048285	organelle fission	12	89	4.32484e-05	0.0422969	0.000637721
GO:0006310	DNA recombination	13	1	1.56827e-19	1.53377e-16	7.10988e-18
GO:0016053	organic acid biosynthetic process	13	1	1.56827e-19	1.53377e-16	7.10988e-18
GO:0046394	carboxylic acid biosynthetic process	13	1	1.56827e-19	1.53377e-16	7.10988e-18
GO:0016482	cytoplasmic transport	13	2	1.14467e-18	1.11949e-15	5.00301e-17
GO:0007389	pattern specification process	13	4	2.45736e-17	2.4033e-14	1.03083e-15
GO:0051186	cofactor metabolic process	13	6	2.65325e-16	2.59488e-13	1.05826e-14
GO:0007059	chromosome segregation	13	7	7.37759e-16	7.21528e-13	2.9266e-14
GO:0034660	ncRNA metabolic process	13	11	2.13107e-14	2.08418e-11	7.44246e-13
GO:0019941	modification-dependent protein catabolic process	13	12	4.32081e-14	4.22575e-11	1.47373e-12
GO:1901701	cellular response to oxygen-containing compound	13	12	4.32081e-14	4.22575e-11	1.47373e-12
GO:0009314	response to radiation	13	13	8.41018e-14	8.22516e-11	2.80303e-12
GO:0098813	nuclear chromosome segregation	13	55	8.13173e-08	7.95283e-05	1.61288e-06
GO:0008654	phospholipid biosynthetic process	13	65	4.36315e-07	0.000426716	8.01811e-06
GO:0016568	chromatin modification	13	67	5.90825e-07	0.000577826	1.05439e-05
GO:0010629	negative regulation of gene expression	14	1	4.85106e-21	4.74434e-18	2.31426e-19
GO:0040029	regulation of gene expression, epigenetic	14	1	4.85106e-21	4.74434e-18	2.31426e-19
GO:0043207	response to external biotic stimulus	14	3	2.08245e-19	2.03664e-16	9.3251e-18
GO:0006644	phospholipid metabolic process	14	4	9.11904e-19	8.91842e-16	4.00966e-17
GO:0090558	plant epidermis development	14	4	9.11904e-19	8.91842e-16	4.00966e-17
GO:1901137	carbohydrate derivative biosynthetic process	14	7	3.19317e-17	3.12292e-14	1.32427e-15
GO:0009532	plastid stroma	14	22	6.92863e-13	6.7762e-10	2.17984e-11
GO:0009725	response to hormone	14	29	1.18238e-11	1.15637e-08	3.24446e-10
GO:0051603	proteolysis involved in cellular protein catabolic process	14	44	1.01768e-09	9.95292e-07	2.36564e-08
GO:0022622	root system development	14	55	1.15063e-08	1.12532e-05	2.41337e-07
GO:0019693	ribose phosphate metabolic process	14	63	5.03184e-08	4.92114e-05	1.0241e-06
GO:0032787	monocarboxylic acid metabolic process	15	1	1.49106e-22	1.45826e-19	7.77381e-21
GO:0006812	cation transport	15	2	1.23323e-21	1.2061e-18	6.08203e-20
GO:0010605	negative regulation of macromolecule metabolic process	15	2	1.23323e-21	1.2061e-18	6.08203e-20
GO:0010016	shoot system morphogenesis	15	4	3.32774e-20	3.25453e-17	1.56705e-18
GO:0022402	cell cycle process	15	4	3.32774e-20	3.25453e-17	1.56705e-18
GO:0048507	meristem development	15	13	2.5138e-16	2.4585e-13	1.00815e-14
GO:0006260	DNA replication	15	22	4.91705e-14	4.80887e-11	1.66156e-12
GO:0043623	cellular protein complex assembly	15	31	2.10187e-12	2.05563e-09	6.39236e-11
GO:0006974	cellular response to DNA damage stimulus	15	56	1.90056e-09	1.85875e-06	4.38996e-08
GO:0016887	ATPase activity	16	2	3.99004e-23	3.90226e-20	2.1258e-21
GO:0022613	ribonucleoprotein complex biogenesis	16	3	2.45876e-22	2.40466e-19	1.24629e-20
GO:0071310	cellular response to organic substance	16	3	2.45876e-22	2.40466e-19	1.24629e-20
GO:0006508	proteolysis	16	7	5.57523e-20	5.45258e-17	2.60858e-18
GO:0042623	ATPase activity, coupled	16	14	2.73035e-17	2.67029e-14	1.1388e-15
GO:1902582	single-organism intracellular transport	16	20	1.16428e-15	1.13867e-12	4.49638e-14
GO:0030163	protein catabolic process	16	33	3.73779e-13	3.65556e-10	1.19137e-11
GO:0044257	cellular protein catabolic process	16	38	2.05408e-12	2.00889e-09	6.27313e-11
GO:0009790	embryo development	16	78	1.49901e-08	1.46603e-05	3.1261e-07
GO:0030154	cell differentiation	16	82	2.77595e-08	2.71488e-05	5.72367e-07
GO:0010154	fruit development	17	1	1.38494e-25	1.35447e-22	7.83625e-24
GO:0070011	peptidase activity, acting on L-amino acid peptides	17	1	1.38494e-25	1.35447e-22	7.83625e-24
GO:2000026	regulation of multicellular organismal development	17	3	8.30304e-24	8.12037e-21	4.55671e-22
GO:0008104	protein localization	17	5	1.81561e-22	1.77567e-19	9.33256e-21
GO:0048316	seed development	17	6	6.77154e-22	6.62257e-19	3.38533e-20
GO:0003677	DNA binding	17	7	2.25886e-21	2.20916e-18	1.09945e-19
GO:0034613	cellular protein localization	17	34	4.59875e-14	4.49757e-11	1.56123e-12
GO:0006753	nucleoside phosphate metabolic process	17	62	1.15591e-10	1.13048e-07	2.98128e-09
GO:0009117	nucleotide metabolic process	17	78	2.39443e-09	2.34176e-06	5.46159e-08
GO:0008233	peptidase activity	17	83	5.41565e-09	5.2965e-06	1.1695e-07
GO:0045184	establishment of protein localization	17	155	1.4326e-05	0.0140109	0.000222482
GO:0005634	nucleus	18	1	4.18853e-27	4.09638e-24	2.54769e-25
GO:0006461	protein complex assembly	18	1	4.18853e-27	4.09638e-24	2.54769e-25
GO:0045935	positive regulation of nucleobase-containing compound metabolic process	18	1	4.18853e-27	4.09638e-24	2.54769e-25
GO:0051254	positive regulation of RNA metabolic process	18	1	4.18853e-27	4.09638e-24	2.54769e-25
GO:0070727	cellular macromolecule localization	18	1	4.18853e-27	4.09638e-24	2.54769e-25
GO:0071822	protein complex subunit organization	18	1	4.18853e-27	4.09638e-24	2.54769e-25
GO:0009891	positive regulation of biosynthetic process	18	2	4.07505e-26	3.9854e-23	2.37952e-24
GO:0070271	protein complex biogenesis	18	2	4.07505e-26	3.9854e-23	2.37952e-24
GO:1903508	positive regulation of nucleic acid-templated transcription	18	3	2.77526e-25	2.7142e-22	1.54632e-23
GO:0010628	positive regulation of gene expression	18	5	6.64614e-24	6.49992e-21	3.67503e-22
GO:0010557	positive regulation of macromolecule biosynthetic process	18	6	2.58644e-23	2.52954e-20	1.39841e-21
GO:0051173	positive regulation of nitrogen compound metabolic process	18	8	2.84168e-22	2.77916e-19	1.43045e-20
GO:0016788	hydrolase activity, acting on ester bonds	18	10	2.25945e-21	2.20974e-18	1.09945e-19
GO:1902680	positive regulation of RNA biosynthetic process	18	53	1.64395e-12	1.60778e-09	5.04169e-11
GO:0010604	positive regulation of macromolecule metabolic process	18	69	6.56393e-11	6.41952e-08	1.71722e-09
GO:0031328	positive regulation of cellular biosynthetic process	18	108	3.28023e-08	3.20807e-05	6.74438e-07
GO:0055086	nucleobase-containing small molecule metabolic process	18	112	5.3774e-08	5.25909e-05	1.08126e-06
GO:0070887	cellular response to chemical stimulus	19	1	1.26082e-28	1.23308e-25	8.44293e-27
GO:0031967	organelle envelope	19	2	1.28797e-27	1.25963e-24	8.24642e-26
GO:1901700	response to oxygen-containing compound	19	2	1.28797e-27	1.25963e-24	8.24642e-26
GO:0031324	negative regulation of cellular metabolic process	19	3	9.18899e-27	8.98683e-24	5.54304e-25
GO:0031325	positive regulation of cellular metabolic process	19	5	2.4005e-25	2.34769e-22	1.34779e-23
GO:0007165	signal transduction	19	19	1.35861e-19	1.32872e-16	6.27632e-18
GO:0034622	cellular macromolecular complex assembly	19	23	1.53857e-18	1.50472e-15	6.68458e-17
GO:0048513	animal organ development	19	66	4.49751e-12	4.39856e-09	1.35651e-10
GO:0044283	small molecule biosynthetic process	20	1	3.77854e-30	3.69541e-27	2.6519e-28
GO:0007049	cell cycle	20	6	3.61028e-26	3.53086e-23	2.14241e-24
GO:0006325	chromatin organization	20	14	1.75169e-22	1.71315e-19	9.06783e-21
GO:0044723	single-organism carbohydrate metabolic process	20	83	1.94843e-11	1.90556e-08	5.28687e-10
GO:0006396	RNA processing	21	1	1.12764e-31	1.10284e-28	8.31386e-30
GO:0006811	ion transport	21	1	1.12764e-31	1.10284e-28	8.31386e-30
GO:0065003	macromolecular complex assembly	21	1	1.12764e-31	1.10284e-28	8.31386e-30
GO:0008610	lipid biosynthetic process	21	9	5.88448e-26	5.75502e-23	3.40882e-24
GO:0048869	cellular developmental process	21	155	6.01275e-08	5.88047e-05	1.19911e-06
GO:0022607	cellular component assembly	22	1	3.35184e-33	3.27809e-30	2.63067e-31
GO:0005975	carbohydrate metabolic process	22	3	3.17235e-31	3.10255e-28	2.29258e-29
GO:0048367	shoot system development	22	4	2.00606e-30	1.96192e-27	1.42158e-28
GO:0009057	macromolecule catabolic process	22	8	7.0351e-28	6.88033e-25	4.58478e-26
GO:0046907	intracellular transport	22	129	6.64677e-10	6.50055e-07	1.55e-08
GO:1901566	organonitrogen compound biosynthetic process	23	3	1.01763e-32	9.95247e-30	7.8187e-31
GO:0044712	single-organism catabolic process	23	73	4.8927e-15	4.78506e-12	1.8296e-13
GO:0043232	intracellular non-membrane-bounded organelle	23	75	7.9314e-15	7.75691e-12	2.83783e-13
GO:0033554	cellular response to stress	23	283	4.37368e-05	0.0427746	0.000643623
GO:0044434	chloroplast part	24	5	1.24595e-32	1.21854e-29	9.47318e-31
GO:0009507	chloroplast	24	10	1.19895e-29	1.17258e-26	8.1787e-28
GO:0044435	plastid part	24	91	3.43132e-14	3.35583e-11	1.18138e-12
GO:0009888	tissue development	24	119	5.07402e-12	4.96239e-09	1.42994e-10
GO:0019752	carboxylic acid metabolic process	24	151	3.96488e-10	3.87765e-07	9.58273e-09
GO:0051649	establishment of localization in cell	25	1	8.60779e-38	8.41842e-35	7.56972e-36
GO:0090407	organophosphate biosynthetic process	25	6	2.12443e-33	2.07769e-30	1.68547e-31
GO:0006355	regulation of transcription, DNA-templated	25	13	1.28878e-29	1.26042e-26	8.71004e-28
GO:1901135	carbohydrate derivative metabolic process	25	24	1.11155e-25	1.08709e-22	6.38837e-24
GO:0043436	oxoacid metabolic process	25	33	2.39599e-23	2.34328e-20	1.30511e-21
GO:0006082	organic acid metabolic process	25	43	2.75945e-21	2.69874e-18	1.33386e-19
GO:0099402	plant organ development	25	52	9.4456e-20	9.2378e-17	4.39133e-18
GO:0071702	organic substance transport	26	1	2.52181e-39	2.46633e-36	2.32998e-37
GO:1902589	single-organism organelle organization	27	1	7.36357e-41	7.20157e-38	7.07197e-39
GO:0007154	cell communication	27	9	1.98731e-34	1.94359e-31	1.64835e-32
GO:0044255	cellular lipid metabolic process	27	24	3.20937e-28	3.13876e-25	2.11039e-26
GO:1901575	organic substance catabolic process	29	1	6.21814e-44	6.08134e-41	6.39247e-42
GO:0006629	lipid metabolic process	30	1	1.79856e-45	1.75899e-42	1.98906e-43
GO:0004672	protein kinase activity	30	45	1.35735e-26	1.32749e-23	8.12078e-25
GO:0048608	reproductive structure development	31	2	8.32671e-46	8.14352e-43	9.49641e-44
GO:0019637	organophosphate metabolic process	31	3	9.18204e-45	8.98004e-42	9.71306e-43
GO:0061458	reproductive system development	31	3	9.18204e-45	8.98004e-42	9.71306e-43
GO:0017111	nucleoside-triphosphatase activity	31	6	3.28589e-42	3.2136e-39	3.19785e-40
GO:0051276	chromosome organization	34	7	6.6648e-46	6.51818e-43	7.7217e-44
GO:0016818	hydrolase activity, acting on acid anhydrides, in phosphorus-containing anhydrides	35	26	5.96155e-38	5.8304e-35	5.30654e-36
GO:1901564	organonitrogen compound metabolic process	35	26	5.96155e-38	5.8304e-35	5.30654e-36
GO:0016462	pyrophosphatase activity	35	180	1.62098e-16	1.58532e-13	6.5731e-15
GO:0016817	hydrolase activity, acting on acid anhydrides	36	12	1.38231e-45	1.3519e-42	1.55224e-43
GO:0044248	cellular catabolic process	37	29	1.54324e-39	1.50929e-36	1.44413e-37
GO:0016773	phosphotransferase activity, alcohol group as acceptor	37	50	9.80647e-34	9.59073e-31	7.8657e-32
GO:0009791	post-embryonic development	37	121	4.67293e-23	4.57013e-20	2.47159e-21
GO:0016301	kinase activity	37	305	1.00742e-11	9.85254e-09	2.77479e-10
GO:0006259	DNA metabolic process	38	1	7.9403e-58	7.76562e-55	1.09352e-55
GO:0043933	macromolecular complex subunit organization	38	1	7.9403e-58	7.76562e-55	1.09352e-55
GO:0044765	single-organism transport	38	19	7.9534e-45	7.77843e-42	8.66452e-43
GO:0006351	transcription, DNA-templated	38	67	1.91861e-31	1.8764e-28	1.4004e-29
GO:0051252	regulation of RNA metabolic process	39	1	2.23915e-59	2.18989e-56	3.26873e-57
GO:2001141	regulation of RNA biosynthetic process	39	2	4.46745e-58	4.36916e-55	6.39374e-56
GO:1903506	regulation of nucleic acid-templated transcription	39	8	1.45591e-52	1.42388e-49	1.8322e-50
GO:0048731	system development	40	15	1.25096e-49	1.22344e-46	1.49686e-47
GO:0016310	phosphorylation	41	71	4.3861e-34	4.28961e-31	3.59712e-32
GO:0044281	small molecule metabolic process	42	1	4.94305e-64	4.8343e-61	7.6765e-62
GO:0010468	regulation of gene expression	42	78	6.0243e-34	5.89176e-31	4.88574e-32
GO:0009889	regulation of biosynthetic process	43	1	1.37951e-65	1.34916e-62	2.39741e-63
GO:0019219	regulation of nucleobase-containing compound metabolic process	43	1	1.37951e-65	1.34916e-62	2.39741e-63
GO:2000112	regulation of cellular macromolecule biosynthetic process	43	1	1.37951e-65	1.34916e-62	2.39741e-63
GO:0031326	regulation of cellular biosynthetic process	43	2	3.02134e-64	2.95487e-61	4.79411e-62
GO:0010556	regulation of macromolecule biosynthetic process	43	45	2.45457e-42	2.40057e-39	2.42108e-40
GO:0097659	nucleic acid-templated transcription	44	3	1.31121e-64	1.28237e-61	2.17514e-62
GO:0051171	regulation of nitrogen compound metabolic process	44	119	4.77988e-30	4.67473e-27	3.32272e-28
GO:0032774	RNA biosynthetic process	45	74	4.57686e-38	4.47617e-35	4.17584e-36
GO:0009536	plastid	46	1	2.95337e-70	2.88839e-67	5.67283e-68
GO:0080090	regulation of primary metabolic process	46	84	2.3931e-37	2.34045e-34	2.07945e-35
GO:0006810	transport	46	132	1.875e-30	1.83375e-27	1.34173e-28
GO:0060255	regulation of macromolecule metabolic process	47	145	6.04779e-30	5.91473e-27	4.16444e-28
GO:0016772	transferase activity, transferring phosphorus-containing groups	48	9	3.33337e-65	3.26004e-62	5.65824e-63
GO:0031323	regulation of cellular metabolic process	48	15	3.854e-61	3.76921e-58	5.74092e-59
GO:0006996	organelle organization	50	5	1.03954e-71	1.01667e-68	2.05071e-69
GO:0007275	multicellular organism development	52	46	1.53301e-53	1.49928e-50	1.96307e-51
GO:0046914	transition metal ion binding	54	11	1.16893e-72	1.14321e-69	2.37001e-70
GO:0034654	nucleobase-containing compound biosynthetic process	55	6	2.20333e-78	2.15486e-75	4.73006e-76
GO:0044711	single-organism biosynthetic process	57	116	4.10793e-44	4.01756e-41	4.28343e-42
GO:0018130	heterocycle biosynthetic process	58	4	4.34473e-85	4.24914e-82	1.02298e-82
GO:0019438	aromatic compound biosynthetic process	60	97	6.90594e-51	6.75401e-48	8.40113e-49
GO:0046872	metal ion binding	60	148	1.39381e-42	1.36314e-39	1.39362e-40
GO:0006464	cellular protein modification process	62	1	2.54238e-95	2.48645e-92	7.13728e-93
GO:1901362	organic cyclic compound biosynthetic process	62	2	7.9261e-94	7.75173e-91	2.1427e-91
GO:0036211	protein modification process	62	131	3.45237e-47	3.37641e-44	4.06435e-45
GO:0016070	RNA metabolic process	63	10	5.19011e-87	5.07593e-84	1.26276e-84
GO:0044271	cellular nitrogen compound biosynthetic process	63	110	7.19167e-52	7.03346e-49	8.89701e-50
GO:0006793	phosphorus metabolic process	65	1	4.742e-100	4.63768e-97	1.44217e-97
GO:0006796	phosphate-containing compound metabolic process	65	3	3.4187e-97	3.34349e-94	9.98131e-95
GO:0043412	macromolecule modification	66	28	6.08102e-80	5.94724e-77	1.34502e-77
GO:0010467	gene expression	67	27	6.77566e-82	6.6266e-79	1.5455e-79
GO:0003676	nucleic acid binding	68	1	8.65893e-105	8.46844e-102	3.00962e-102
GO:0043169	cation binding	72	152	7.9544e-55	7.7794e-52	1.05563e-52
GO:0044267	cellular protein metabolic process	73	1	1.046e-112	1.02299e-109	4.01833e-110
GO:0009059	macromolecule biosynthetic process	78	4	2.44524e-116	2.39145e-113	9.91553e-114
GO:0034645	cellular macromolecule biosynthetic process	78	8	6.7045e-112	6.557e-109	2.44682e-109
GO:0019538	protein metabolic process	80	2	3.11458e-122	3.04605e-119	1.42084e-119
GO:0032559	adenyl ribonucleotide binding	81	25	1.68801e-103	1.65087e-100	5.60038e-101
GO:0030554	adenyl nucleotide binding	81	713	5.68931e-23	5.56414e-20	2.98752e-21
GO:0090304	nucleic acid metabolic process	84	8	2.97676e-121	2.91127e-118	1.27809e-118
GO:0035639	purine ribonucleoside triphosphate binding	85	230	9.1007e-58	8.90049e-55	1.23012e-55
GO:0032553	ribonucleotide binding	87	1	5.16924e-135	5.05552e-132	4.19228e-132
GO:0032555	purine ribonucleotide binding	87	2	2.24396e-133	2.19459e-130	1.48898e-130
GO:0032549	ribonucleoside binding	87	4	1.45737e-130	1.42531e-127	7.59817e-128
GO:0032550	purine ribonucleoside binding	87	11	5.13556e-123	5.02257e-120	2.49898e-120
GO:0001882	nucleoside binding	87	78	1.96908e-89	1.92576e-86	4.95601e-87
GO:0001883	purine nucleoside binding	87	204	2.33452e-63	2.28316e-60	3.54995e-61
GO:0017076	purine nucleotide binding	89	1	3.23918e-138	3.16792e-135	2.95536e-135
GO:0005737	cytoplasm	94	1	3.0542e-146	2.98701e-143	3.18468e-143
GO:0006139	nucleobase-containing compound metabolic process	94	1	3.0542e-146	2.98701e-143	3.18468e-143
GO:0044444	cytoplasmic part	94	1	3.0542e-146	2.98701e-143	3.18468e-143
GO:0000166	nucleotide binding	97	16	3.56885e-134	3.49033e-131	2.60492e-131
GO:0046483	heterocycle metabolic process	98	19	2.5125e-133	2.45722e-130	1.52824e-130
GO:0006725	cellular aromatic compound metabolic process	100	1	6.6072e-156	6.46184e-153	1.20566e-152
GO:1901360	organic cyclic compound metabolic process	100	216	7.82754e-76	7.65533e-73	1.63239e-73
GO:0043168	anion binding	103	308	7.70314e-67	7.53368e-64	1.44168e-64
GO:0034641	cellular nitrogen compound metabolic process	104	36	3.28824e-131	3.21589e-128	1.84623e-128
GO:0044249	cellular biosynthetic process	105	347	1.40088e-64	1.37006e-61	2.27224e-62
GO:1901576	organic substance biosynthetic process	107	1	3.13844e-167	3.0694e-164	7.63588e-164
GO:1901265	nucleoside phosphate binding	116	7	3.84239e-173	3.75785e-170	1.40229e-169
GO:0043231	intracellular membrane-bounded organelle	123	296	1.4187e-89	1.38749e-86	3.69826e-87
GO:0044260	cellular macromolecule metabolic process	147	393	6.134e-103	5.99906e-100	1.94662e-100
GO:0043170	macromolecule metabolic process	152	1	2.72161e-241	2.66173e-238	1.98651e-237
