# Supplementary material for: Global DNA Methylation Patterns Can Play a Role in Defining Terroir in Grapevine (Vitis vinifera cv. Shiraz)
Source: Front Plant Sci. 2017 Oct 30;8:1860. doi: 10.3389/fpls.2017.01860 (PMC5670326; doi:10.3389/fpls.2017.01860)
Supplement: Supplementary file 9 [file Table_5.XLSX]

## Sheet: Hypermethylated  Genes
Hypermethylated genes in plants growing in Central Grounds vineyards compared to plants in Southern Grounds vineyards
GeneID	meth_logFC	FDR	Distance2DMM
VIT_04s0043g01000	0.469833	0.00641434	-1990
VIT_05s0049g00140	0.391466	0.000111	-1978
VIT_08s0007g08050	0.70758	6.48e-07	-1977
VIT_05s0020g02370	0.429158	0.000766	-1932
VIT_03s0091g00690	0.272355	0.0050472	-1896
VIT_08s0007g08270	0.498824	0.00289779	-1894
VIT_01s0011g03740	0.479293	1.9e-06	-1876
VIT_02s0154g00270	0.675428	0.00262263	-1861
VIT_02s0154g00200	0.567514	0.00105734	-1854
VIT_02s0025g00190	0.707005	2.84e-11	-1851
VIT_02s0154g00080	0.633786	2.83e-08	-1847
VIT_08s0007g03770	0.406424	0.000489	-1846
VIT_04s0008g01210	0.487513	0.00213406	-1802
VIT_08s0007g03800	0.594666	0.00916591	-1785
VIT_06s0004g00720	0.370826	0.000388	-1777
VIT_08s0007g06130	0.479488	1.18e-06	-1772
VIT_05s0020g00800	0.448947	0.00061	-1759
VIT_05s0020g03060	0.518929	3.19e-05	-1726
VIT_01s0026g01550	0.28898	0.00340088	-1726
VIT_06s0061g00770	0.486867	0.00351673	-1722
VIT_04s0008g05850	0.666813	0.000197	-1715
VIT_08s0007g03230	0.320835	0.00657942	-1714
VIT_01s0011g00990	0.386856	0.00752725	-1708
VIT_04s0023g00160	0.773477	0.00989658	-1704
VIT_01s0011g02860	0.630109	1.71e-05	-1677
VIT_08s0007g05360	0.54279	1.53e-09	-1672
VIT_04s0023g01150	0.373402	0.00286065	-1667
VIT_05s0077g00660	0.767674	0.000127	-1659
VIT_03s0110g00330	0.325322	0.00148499	-1637
VIT_06s0004g03550	0.602025	0.000514	-1598
VIT_01s0010g02940	0.263677	0.00235739	-1579
VIT_05s0029g01530	0.834047	0.00821393	-1556
VIT_09s0002g01970	0.35817	0.000502	-1544
VIT_02s0025g00840	0.324265	0.00563866	-1506
VIT_08s0007g02510	0.572203	1.27e-05	-1500
VIT_04s0008g04810	0.505056	0.00795672	-1479
VIT_05s0077g01070	0.424866	1.27e-05	-1471
VIT_05s0020g03980	0.366274	0.00544861	-1436
VIT_06s0004g04250	0.543824	0.000105	-1435
VIT_08s0007g01470	0.626976	0.00896348	-1424
VIT_03s0038g04560	0.273258	0.00418986	-1419
VIT_07s0104g00680	0.417447	0.00594072	-1364
VIT_06s0004g04160	0.417041	0.00431118	-1355
VIT_02s0241g00060	0.373654	0.00284409	-1338
VIT_07s0104g01380	0.428328	0.0018755	-1319
VIT_04s0008g01800	0.484011	0.00296472	-1284
VIT_08s0007g00040	0.703848	0.0021056	-1269
VIT_02s0012g00660	0.319361	0.00456387	-1261
VIT_05s0020g03470	0.378606	0.00150268	-1237
VIT_08s0007g07750	0.433294	8.85e-05	-1235
VIT_07s0129g00640	0.594045	0.00256727	-1226
VIT_06s0004g04850	0.664737	3.7e-05	-1225
VIT_06s0004g03860	0.381028	0.00161888	-1217
VIT_08s0007g04140	0.63297	2.11e-05	-1178
VIT_07s0129g00650	0.502343	0.00446197	-1145
VIT_05s0020g04050	0.330207	0.000938	-1101
VIT_08s0007g02030	0.59606	1.18e-05	-1095
VIT_01s0011g02890	0.49295	2.4e-07	-1087
VIT_07s0129g01090	0.44982	0.000581	-1068
VIT_08s0007g08690	0.356209	0.00536031	-1029
VIT_08s0058g00980	0.377352	0.00973245	-1020
VIT_07s0005g00870	0.487174	2.17e-05	-1014
VIT_08s0007g03260	0.636099	3.71e-06	-1013
VIT_01s0011g02400	0.702206	6.49e-12	-1011
VIT_02s0025g03460	0.654388	0.00215399	-998
VIT_05s0049g00170	0.723924	0.00103768	-958
VIT_07s0104g00100	0.381877	0.00535186	-935
VIT_08s0058g00570	0.446832	0.000684	-918
VIT_04s0023g02360	0.43483	0.0093777	-901
VIT_06s0004g01570	0.473877	5.88e-05	-870
VIT_04s0008g04460	0.444308	3.1e-06	-868
VIT_02s0025g02990	0.498251	3.37e-06	-866
VIT_09s0002g02050	0.464436	1.28e-07	-859
VIT_06s0004g04030	0.717969	0.00170805	-850
VIT_04s0008g04230	0.471521	1.15e-05	-849
VIT_06s0004g07640	0.314055	0.00560361	-826
VIT_06s0004g01060	0.409023	4.48e-05	-815
VIT_03s0038g03400	0.522146	0.000395	-791
VIT_08s0007g06140	0.497667	0.00495275	-782
VIT_07s0104g01330	0.39946	0.000639	-775
VIT_07s0005g01500	0.371751	0.00333575	-764
VIT_06s0004g05010	0.66797	0.000688	-740
VIT_01s0011g06340	0.948262	7.73e-05	-705
VIT_08s0007g05540	0.393147	0.00415785	-690
VIT_08s0007g03540	0.512642	1.54e-07	-684
VIT_02s0025g04700	0.398121	0.00519361	-683
VIT_04s0008g01390	0.434152	8.43e-05	-680
VIT_02s0012g01280	0.399945	5.36e-05	-676
VIT_08s0007g08520	0.707326	0.00180976	-670
VIT_02s0025g04430	0.392761	7.57e-05	-663
VIT_06s0004g03570	0.371744	0.000529	-639
VIT_02s0025g02000	0.518406	1.71e-05	-621
VIT_08s0040g01860	0.642538	2.99e-10	-607
VIT_05s0020g01580	1.01554	1.16e-07	-595
VIT_08s0007g00950	0.508538	0.000876	-583
VIT_07s0005g01130	0.455899	0.00306628	-567
VIT_02s0025g00160	4.68002	2.16e-22	-555
VIT_04s0008g00860	0.67689	0.00756692	-550
VIT_08s0007g05070	0.423335	0.000541	-547
VIT_04s0008g05130	0.316048	0.00149609	-541
VIT_08s0040g01640	0.534977	2.67e-06	-513
VIT_02s0025g02700	0.481943	1.82e-05	-508
VIT_09s0002g04500	0.311843	0.000544	-506
VIT_02s0025g01880	0.357257	0.00413863	-505
VIT_09s0002g03500	0.34905	0.00277762	-504
VIT_01s0127g00480	0.459133	0.00264899	-491
VIT_05s0020g03650	0.460881	0.00211538	-490
VIT_04s0023g01020	0.524953	0.00617414	-489
VIT_02s0025g02720	0.417182	0.000535	-481
VIT_07s0129g00340	0.762521	0.00159438	-465
VIT_02s0025g05120	0.562206	0.000726	-444
VIT_04s0008g03520	0.396273	0.00388724	-433
VIT_06s0004g06030	0.290365	0.00376438	-420
VIT_03s0180g00070	0.542181	0.00395783	-419
VIT_08s0040g00260	0.514954	0.00775208	-409
VIT_06s0004g05160	0.307306	0.0079965	-392
VIT_08s0007g01430	0.610911	0.000588	-391
VIT_09s0002g00670	0.946002	4.39e-07	-390
VIT_05s0020g04540	0.360772	8.49e-05	-389
VIT_07s0005g00840	0.493376	0.00716304	-378
VIT_04s0008g00290	0.951315	1.22e-05	-342
VIT_05s0020g01760	0.516177	0.000539	-338
VIT_08s0007g01690	0.585504	0.000367	-333
VIT_07s0005g02670	0.773444	0.00362378	-331
VIT_02s0012g01240	0.395277	0.000208	-328
VIT_05s0020g01500	3.93062	2.17e-38	-318
VIT_05s0077g01230	0.529539	0.00015	-309
VIT_04s0044g01970	0.310409	0.00462198	-306
VIT_01s0127g00760	0.297988	0.0082639	-301
VIT_06s0061g00580	0.344225	0.00600289	-300
VIT_04s0023g02680	0.574141	0.00201598	-285
VIT_07s0031g00990	0.461269	0.00595935	-275
VIT_07s0005g02110	0.580794	0.00383093	-270
VIT_01s0011g06200	0.710993	0.000139	-256
VIT_03s0038g03580	0.385443	5.62e-05	-231
VIT_03s0038g04120	0.368921	0.00178366	-229
VIT_01s0244g00130	0.665909	0.000147	-227
VIT_08s0040g02850	0.454814	1.51e-07	-216
VIT_07s0104g01810	0.637506	2.82e-17	-211
VIT_07s0031g00590	0.51506	2.21e-07	-211
VIT_03s0063g01980	0.427633	0.000532	-210
VIT_08s0007g05830	0.669673	1.41e-05	-209
VIT_08s0007g06750	0.69945	6.91e-06	-203
VIT_08s0007g08500	0.419221	0.000242	-198
VIT_05s0020g04820	0.876827	0.000719	-188
VIT_02s0025g05000	0.398036	0.000184	-175
VIT_06s0004g02120	0.389397	0.00458678	-173
VIT_08s0058g01280	0.441622	2.96e-06	-172
VIT_01s0011g00710	0.446673	2.22e-06	-161
VIT_06s0080g00730	0.93227	2.9e-08	-153
VIT_05s0020g01200	0.660069	0.00171842	-148
VIT_05s0020g00610	0.328428	0.0091971	-143
VIT_07s0031g01240	0.602276	5.29e-08	-141
VIT_01s0011g03610	0.494639	2.6e-05	-141
VIT_07s0129g00810	0.324354	0.00166341	-131
VIT_08s0007g02340	0.757885	0.00091	-129
VIT_06s0004g06440	0.373511	0.00130467	-126
VIT_07s0129g00400	0.385905	0.00215653	-125
VIT_07s0104g01500	0.357253	0.000201	-122
VIT_08s0040g03180	0.481375	1.2e-06	-112
VIT_01s0011g04600	0.334106	0.000581	-109
VIT_01s0146g00490	0.330685	0.00157123	-109
VIT_02s0012g01330	0.460256	5.11e-09	-108
VIT_06s0004g07000	0.548623	0.00723063	-107
VIT_08s0007g08120	0.482534	6.24e-07	-102
VIT_02s0025g00960	0.380223	0.00520973	-98
VIT_08s0040g02970	0.51496	1.42e-05	-92
VIT_08s0007g02210	0.46172	0.00151483	-75
VIT_07s0205g00080	0.484622	9.77e-05	-73
VIT_04s0008g06240	0.398375	0.00320976	-62
VIT_07s0031g02060	0.430132	0.000132	-55
VIT_08s0007g05970	0.430594	0.00118019	-54
VIT_05s0020g04100	0.500046	0.000118	-53
VIT_06s0061g01060	0.458124	1.02e-06	-52
VIT_03s0088g00990	0.28303	0.000213	-51
VIT_04s0008g03620	0.52311	1.17e-06	-49
VIT_07s0031g01580	0.483657	1.5e-05	-48
VIT_07s0005g02600	0.477176	9.81e-05	-40
VIT_08s0007g02360	0.590671	3e-05	-37
VIT_06s0004g06880	0.395802	0.000266	-34
VIT_02s0025g00140	0.430314	0.00139514	-27
VIT_09s0070g00170	1.09942	0.00769673	-26
VIT_09s0002g03960	0.414131	0.00345348	-25
VIT_07s0031g00540	0.48675	0.00150412	-21
VIT_01s0011g03010	0.446068	0.000742	-13
VIT_08s0007g09000	0.424798	0.00312956	-8
VIT_03s0063g00050	5.95376	2.7e-78	0
VIT_02s0025g00710	1.95281	9.64e-57	0
VIT_07s0031g01850	4.5119	7.93e-55	0
VIT_07s0129g00180	5.25582	7.01e-54	0
VIT_09s0002g03620	3.81192	5.7e-46	0
VIT_05s0020g04770	4.17602	1.81e-45	0
VIT_01s0011g04180	4.02972	5.21e-45	0
VIT_05s0020g04950	3.91651	7.5e-45	0
VIT_01s0011g01490	4.12634	2.6e-39	0
VIT_02s0025g03320	4.98515	1.38e-37	0
VIT_04s0044g00600	4.62842	2.92e-35	0
VIT_03s0038g04270	3.31077	4.64e-35	0
VIT_06s0004g02880	2.76469	9.21e-33	0
VIT_05s0077g00960	4.68634	1.2e-30	0
VIT_08s0007g07070	4.60955	3.36e-30	0
VIT_09s0002g06830	4.07429	1.41e-29	0
VIT_07s0129g00250	3.49592	5.13e-28	0
VIT_01s0010g03400	3.87714	6.49e-28	0
VIT_07s0005g05880	4.2236	3.79e-27	0
VIT_05s0020g02640	3.17825	5.7e-27	0
VIT_04s0008g00770	4.62117	7.23e-27	0
VIT_05s0124g00060	3.90922	6.12e-26	0
VIT_04s0008g00200	1.69904	4.02e-25	0
VIT_08s0007g08540	3.803	7.89e-25	0
VIT_08s0040g01750	4.91032	2.85e-24	0
VIT_08s0040g02740	3.97997	3.76e-24	0
VIT_02s0025g00440	4.15026	7.31e-23	0
VIT_06s0004g01160	3.33317	3.74e-22	0
VIT_01s0137g00270	3.42489	7.36e-22	0
VIT_04s0008g02340	1.13852	1.36e-21	0
VIT_03s0038g04130	3.6057	2.2e-21	0
VIT_04s0008g07010	3.84254	1.02e-20	0
VIT_09s0018g00440	3.23244	1.19e-20	0
VIT_07s0031g02720	3.97311	1.39e-20	0
VIT_07s0031g02630	4.30044	1.51e-20	0
VIT_05s0077g00630	0.700161	2.28e-20	0
VIT_04s0008g04270	3.00446	3.38e-20	0
VIT_06s0061g01230	4.87521	8.39e-20	0
VIT_07s0104g01230	1.23574	1.33e-18	0
VIT_01s0010g00690	1.70567	1.85e-18	0
VIT_06s0080g00040	3.84211	7.14e-18	0
VIT_03s0038g02170	0.652805	1.12e-17	0
VIT_09s0002g02990	3.39114	1.78e-17	0
VIT_08s0007g06680	0.654968	4.66e-17	0
VIT_06s0004g05120	0.626863	5.45e-17	0
VIT_01s0011g02350	0.689892	8.52e-17	0
VIT_08s0040g00010	3.40754	1.52e-16	0
VIT_08s0007g04100	0.578854	5.33e-16	0
VIT_03s0063g01890	0.696853	1.48e-15	0
VIT_02s0025g04260	0.617604	1.58e-15	0
VIT_03s0038g00940	0.621242	1.78e-15	0
VIT_07s0031g00060	0.687908	2.59e-15	0
VIT_04s0023g03630	3.42904	2.79e-15	0
VIT_08s0007g01930	0.646052	3e-15	0
VIT_01s0011g05280	0.603789	6.07e-15	0
VIT_05s0020g01560	0.559261	7.7e-15	0
VIT_08s0007g07240	2.54527	7.84e-15	0
VIT_01s0011g06630	2.85072	1.51e-14	0
VIT_02s0025g01550	0.727486	1.55e-14	0
VIT_02s0012g01670	1.05664	3.32e-14	0
VIT_08s0007g00960	0.654949	3.71e-14	0
VIT_01s0011g02960	0.649634	4.09e-14	0
VIT_08s0040g02360	3.16142	4.09e-14	0
VIT_08s0007g02020	0.587373	7.36e-14	0
VIT_06s0004g01780	0.59225	1.01e-13	0
VIT_06s0004g06940	0.691095	1.27e-13	0
VIT_08s0040g03250	0.736808	1.72e-13	0
VIT_07s0129g01070	0.564616	2.65e-13	0
VIT_07s0005g05600	1.22655	2.74e-13	0
VIT_05s0020g02720	0.645006	3.45e-13	0
VIT_07s0129g00240	0.688878	3.89e-13	0
VIT_02s0025g01610	0.574792	7.55e-13	0
VIT_08s0056g01170	0.647778	1.23e-12	0
VIT_08s0056g00070	2.96577	1.31e-12	0
VIT_08s0007g08540	0.6126	1.52e-12	0
VIT_01s0011g01130	2.3979	1.52e-12	0
VIT_03s0038g02300	0.636189	1.55e-12	0
VIT_01s0137g00280	0.636062	2.04e-12	0
VIT_01s0011g00450	2.24712	2.74e-12	0
VIT_07s0031g00180	0.593481	3.16e-12	0
VIT_06s0009g02780	0.590683	6.82e-12	0
VIT_03s0063g00880	0.679027	7.11e-12	0
VIT_08s0040g01360	0.529843	7.18e-12	0
VIT_08s0007g07060	0.565242	9.03e-12	0
VIT_07s0129g00550	0.618884	1.03e-11	0
VIT_01s0011g01310	0.705974	1.81e-11	0
VIT_04s0023g01250	1.09379	1.95e-11	0
VIT_07s0104g00660	0.715209	2.03e-11	0
VIT_07s0005g02570	0.490393	2.25e-11	0
VIT_08s0007g07640	0.650748	2.27e-11	0
VIT_07s0129g00990	0.502869	2.74e-11	0
VIT_08s0007g04120	0.661953	2.8e-11	0
VIT_07s0005g00760	0.534311	2.92e-11	0
VIT_02s0025g04230	0.549598	3.39e-11	0
VIT_01s0011g02410	0.670004	3.8e-11	0
VIT_01s0011g06270	0.583548	4.61e-11	0
VIT_02s0025g00700	0.817798	5.06e-11	0
VIT_08s0007g05180	0.560161	5.52e-11	0
VIT_02s0154g00310	0.614335	6.22e-11	0
VIT_07s0104g00300	2.53359	6.27e-11	0
VIT_08s0007g06720	0.835682	6.73e-11	0
VIT_04s0008g02020	0.61155	7.16e-11	0
VIT_02s0025g00220	0.557354	7.42e-11	0
VIT_02s0025g00820	0.561495	7.55e-11	0
VIT_08s0007g06680	0.714431	8.04e-11	0
VIT_02s0025g02550	0.722924	8.77e-11	0
VIT_04s0023g01290	1.35041	1.17e-10	0
VIT_09s0002g01360	0.581096	1.6e-10	0
VIT_07s0104g00780	0.590643	1.66e-10	0
VIT_04s0008g02050	0.552444	1.99e-10	0
VIT_01s0011g04140	0.522346	2.11e-10	0
VIT_07s0031g00750	0.453336	2.41e-10	0
VIT_08s0056g00430	1.03601	2.41e-10	0
VIT_03s0038g03810	2.86205	2.41e-10	0
VIT_04s0210g00030	1.23599	2.58e-10	0
VIT_07s0005g01300	0.539045	2.6e-10	0
VIT_08s0007g00570	0.600436	3.21e-10	0
VIT_01s0146g00390	1.58849	3.5e-10	0
VIT_02s0025g00810	0.578652	3.59e-10	0
VIT_07s0005g01030	0.577142	3.89e-10	0
VIT_02s0025g02560	0.554306	4.09e-10	0
VIT_05s0020g02390	0.487102	4.5e-10	0
VIT_08s0007g08320	0.596517	4.54e-10	0
VIT_02s0025g01430	0.654243	4.8e-10	0
VIT_03s0091g00440	0.525003	4.98e-10	0
VIT_08s0007g06650	0.7327	4.98e-10	0
VIT_06s0004g06390	0.569904	6.01e-10	0
VIT_03s0038g03530	0.479103	7.9e-10	0
VIT_04s0023g02020	0.475178	9.27e-10	0
VIT_01s0011g01690	1.61246	9.4e-10	0
VIT_03s0038g02230	0.592824	1.19e-09	0
VIT_04s0023g01710	0.563549	1.25e-09	0
VIT_02s0025g01430	0.637369	1.28e-09	0
VIT_09s0002g00900	0.616579	1.75e-09	0
VIT_04s0008g02370	0.635187	1.86e-09	0
VIT_08s0007g08230	0.609692	2.03e-09	0
VIT_01s0011g02420	0.631233	2.07e-09	0
VIT_03s0038g02780	1.19511	2.26e-09	0
VIT_03s0038g04040	0.524848	2.61e-09	0
VIT_08s0040g01930	0.518551	2.96e-09	0
VIT_06s0004g04600	0.511867	3.36e-09	0
VIT_08s0040g02670	0.623814	3.85e-09	0
VIT_01s0011g06640	0.583867	3.9e-09	0
VIT_04s0008g02660	0.568954	3.95e-09	0
VIT_04s0008g01880	0.581473	4.02e-09	0
VIT_01s0011g00620	0.542005	4.39e-09	0
VIT_06s0004g02820	0.502842	5.42e-09	0
VIT_02s0025g01190	0.48211	5.46e-09	0
VIT_08s0007g04540	0.569279	5.52e-09	0
VIT_08s0007g04230	0.527077	6.16e-09	0
VIT_06s0004g03900	0.676105	6.33e-09	0
VIT_08s0040g01940	0.51747	6.94e-09	0
VIT_01s0137g00810	0.527695	6.98e-09	0
VIT_02s0025g03500	1.12184	8.25e-09	0
VIT_01s0011g04680	0.484543	8.9e-09	0
VIT_06s0061g01230	0.462604	9.55e-09	0
VIT_02s0025g04380	0.530476	1.16e-08	0
VIT_04s0008g02200	0.542111	1.27e-08	0
VIT_05s0020g03460	0.455103	1.28e-08	0
VIT_08s0007g01850	0.589408	1.38e-08	0
VIT_05s0020g02440	0.494524	1.42e-08	0
VIT_01s0011g06640	0.610403	1.47e-08	0
VIT_08s0007g01810	0.502641	1.48e-08	0
VIT_07s0104g00930	0.760642	1.48e-08	0
VIT_07s0005g00070	0.439184	1.52e-08	0
VIT_03s0063g02660	0.470466	1.56e-08	0
VIT_05s0020g01490	0.629952	1.57e-08	0
VIT_09s0002g03450	0.475468	1.91e-08	0
VIT_04s0008g01280	0.581034	1.92e-08	0
VIT_06s0004g02780	1.65576	1.94e-08	0
VIT_07s0005g00180	0.477042	2.07e-08	0
VIT_04s0008g05690	0.47661	2.3e-08	0
VIT_08s0007g00500	0.599098	2.36e-08	0
VIT_08s0007g04040	0.587736	2.42e-08	0
VIT_02s0025g01410	0.603244	2.78e-08	0
VIT_06s0004g01210	0.480364	3.09e-08	0
VIT_02s0025g01280	0.480673	3.31e-08	0
VIT_08s0007g04330	0.537404	3.31e-08	0
VIT_02s0025g04620	0.588184	3.35e-08	0
VIT_03s0038g03160	0.511578	3.44e-08	0
VIT_07s0205g00030	0.587289	3.47e-08	0
VIT_06s0004g02750	0.425399	3.88e-08	0
VIT_04s0043g00740	1.31081	3.89e-08	0
VIT_08s0007g00820	0.58256	4.1e-08	0
VIT_05s0020g02700	0.491015	4.12e-08	0
VIT_08s0007g04160	0.623429	4.17e-08	0
VIT_08s0007g01850	0.523024	4.52e-08	0
VIT_07s0031g00560	0.497876	4.54e-08	0
VIT_07s0031g00030	1.9427	4.67e-08	0
VIT_04s0043g00340	0.534719	5.49e-08	0
VIT_08s0007g00830	0.514384	5.72e-08	0
VIT_05s0020g01290	0.4663	5.97e-08	0
VIT_08s0007g07240	0.55941	6.03e-08	0
VIT_08s0007g03660	0.45488	6.19e-08	0
VIT_01s0011g05960	0.491208	8.92e-08	0
VIT_08s0007g08250	0.667836	8.95e-08	0
VIT_08s0007g05060	1.0817	9.18e-08	0
VIT_08s0007g04850	0.597429	9.88e-08	0
VIT_06s0004g06310	1.48641	9.93e-08	0
VIT_07s0104g00860	0.588227	1.06e-07	0
VIT_08s0007g02460	0.475908	1.13e-07	0
VIT_01s0011g06210	0.539542	1.14e-07	0
VIT_03s0063g02640	0.590412	1.19e-07	0
VIT_07s0031g02140	0.439257	1.2e-07	0
VIT_01s0011g04550	0.463237	1.2e-07	0
VIT_04s0008g01070	0.508025	1.2e-07	0
VIT_01s0011g05070	0.461966	1.22e-07	0
VIT_08s0040g02620	0.485711	1.27e-07	0
VIT_07s0005g00180	0.509997	1.31e-07	0
VIT_02s0025g01200	0.547871	1.33e-07	0
VIT_04s0023g01140	0.434768	1.52e-07	0
VIT_08s0007g03510	0.479784	1.57e-07	0
VIT_05s0094g00110	0.524578	1.57e-07	0
VIT_07s0005g01420	0.476773	1.63e-07	0
VIT_09s0002g08340	1.10851	1.71e-07	0
VIT_09s0002g04540	0.993544	1.72e-07	0
VIT_03s0038g03080	0.442282	1.82e-07	0
VIT_05s0020g03910	0.474523	1.83e-07	0
VIT_02s0025g00220	0.456186	1.91e-07	0
VIT_02s0012g00630	0.403768	1.93e-07	0
VIT_01s0011g00900	0.492765	1.97e-07	0
VIT_01s0026g01450	0.403606	2.1e-07	0
VIT_08s0007g07230	0.48344	2.43e-07	0
VIT_09s0002g08330	0.877432	2.46e-07	0
VIT_02s0025g00210	0.513196	2.47e-07	0
VIT_06s0004g04620	0.529633	2.56e-07	0
VIT_07s0005g05510	0.38573	2.6e-07	0
VIT_04s0023g02090	0.403565	2.62e-07	0
VIT_02s0025g03410	0.436443	2.63e-07	0
VIT_08s0007g01290	0.484741	2.69e-07	0
VIT_08s0007g01390	0.575901	2.9e-07	0
VIT_02s0025g02600	0.592188	2.9e-07	0
VIT_08s0007g03510	0.500231	3.07e-07	0
VIT_08s0007g03630	0.672143	3.17e-07	0
VIT_07s0031g00090	0.438751	3.31e-07	0
VIT_02s0025g03410	0.525433	3.78e-07	0
VIT_08s0007g01540	0.617274	3.88e-07	0
VIT_01s0011g01230	0.576899	4.35e-07	0
VIT_03s0038g02780	1.05013	4.53e-07	0
VIT_03s0063g00530	0.446634	4.58e-07	0
VIT_02s0025g05090	0.47962	4.6e-07	0
VIT_09s0002g08340	0.991663	4.73e-07	0
VIT_08s0007g08250	0.554743	4.92e-07	0
VIT_01s0011g03980	0.846712	5.23e-07	0
VIT_08s0007g03690	0.479874	5.34e-07	0
VIT_08s0007g05100	0.651312	5.42e-07	0
VIT_08s0007g05610	0.533811	5.43e-07	0
VIT_03s0038g02160	0.459336	5.91e-07	0
VIT_08s0007g05650	0.476217	5.92e-07	0
VIT_02s0025g00510	0.481207	6e-07	0
VIT_04s0008g01360	0.468908	6.05e-07	0
VIT_03s0063g00170	0.460425	6.12e-07	0
VIT_06s0004g00690	0.481194	6.6e-07	0
VIT_09s0002g01000	0.540481	6.66e-07	0
VIT_01s0026g01530	0.411982	6.73e-07	0
VIT_07s0005g01800	0.421543	7.05e-07	0
VIT_06s0009g03540	0.429977	7.08e-07	0
VIT_01s0011g03070	0.474899	7.29e-07	0
VIT_01s0011g06040	0.452062	7.32e-07	0
VIT_09s0002g08340	1.01199	7.63e-07	0
VIT_07s0104g01120	0.500443	7.66e-07	0
VIT_03s0038g00630	0.52233	7.7e-07	0
VIT_02s0025g04260	0.622571	7.97e-07	0
VIT_08s0058g01110	0.440153	8.22e-07	0
VIT_08s0007g04550	0.564343	8.34e-07	0
VIT_05s0077g01090	0.517947	8.38e-07	0
VIT_08s0007g03220	0.528083	8.42e-07	0
VIT_06s0004g05020	0.566426	8.82e-07	0
VIT_02s0025g01770	0.558344	9.38e-07	0
VIT_04s0008g04920	0.420729	9.72e-07	0
VIT_07s0005g02180	0.794903	9.8e-07	0
VIT_04s0008g02670	0.447128	9.82e-07	0
VIT_03s0063g00020	0.454893	9.94e-07	0
VIT_02s0025g03280	0.594766	9.94e-07	0
VIT_01s0146g00130	0.370528	1.06e-06	0
VIT_09s0002g00920	0.443794	1.11e-06	0
VIT_08s0007g02420	0.542358	1.12e-06	0
VIT_06s0004g02810	0.46801	1.13e-06	0
VIT_04s0008g02780	0.456766	1.15e-06	0
VIT_04s0079g00620	0.860871	1.17e-06	0
VIT_02s0025g03440	0.434914	1.19e-06	0
VIT_08s0007g01850	0.581281	1.21e-06	0
VIT_07s0129g00140	0.568535	1.23e-06	0
VIT_06s0004g04610	0.568861	1.29e-06	0
VIT_06s0004g04450	0.42371	1.32e-06	0
VIT_09s0002g04540	0.974152	1.32e-06	0
VIT_07s0005g01430	0.4844	1.35e-06	0
VIT_02s0025g04250	1.28708	1.4e-06	0
VIT_08s0040g00820	0.462807	1.41e-06	0
VIT_06s0004g03410	0.586193	1.41e-06	0
VIT_08s0007g04240	0.450834	1.52e-06	0
VIT_01s0011g06410	0.469593	1.59e-06	0
VIT_08s0007g00270	0.486047	1.61e-06	0
VIT_07s0005g01310	0.455369	1.63e-06	0
VIT_09s0002g08330	0.954697	1.68e-06	0
VIT_08s0040g03320	0.462196	1.76e-06	0
VIT_07s0005g00830	0.466557	1.76e-06	0
VIT_04s0008g02910	0.415429	1.78e-06	0
VIT_08s0007g00790	0.428271	1.93e-06	0
VIT_01s0011g03700	0.714382	2.01e-06	0
VIT_07s0104g00550	0.542736	2.02e-06	0
VIT_02s0025g04250	0.600711	2.14e-06	0
VIT_06s0004g01560	0.445563	2.15e-06	0
VIT_01s0011g05670	0.467515	2.2e-06	0
VIT_01s0011g03650	0.663034	2.32e-06	0
VIT_09s0002g00900	0.407559	2.43e-06	0
VIT_01s0011g04440	0.4109	2.47e-06	0
VIT_01s0011g05960	0.457653	2.51e-06	0
VIT_05s0020g03130	0.497496	2.53e-06	0
VIT_07s0031g00270	0.481089	2.55e-06	0
VIT_02s0025g04170	1.28689	2.56e-06	0
VIT_08s0007g07490	0.457853	2.59e-06	0
VIT_06s0004g02840	0.568758	2.6e-06	0
VIT_03s0038g04110	0.488454	2.62e-06	0
VIT_05s0077g01900	0.434783	2.64e-06	0
VIT_06s0004g01090	0.387517	2.67e-06	0
VIT_01s0011g02830	0.487575	2.72e-06	0
VIT_04s0008g00670	0.521612	2.72e-06	0
VIT_02s0025g01480	0.5349	2.87e-06	0
VIT_02s0025g00360	0.511332	3.03e-06	0
VIT_08s0007g04280	0.622631	3.1e-06	0
VIT_05s0094g00920	0.448612	3.21e-06	0
VIT_02s0025g04300	0.625558	3.28e-06	0
VIT_02s0025g00500	0.732566	3.34e-06	0
VIT_02s0025g01680	0.410008	3.36e-06	0
VIT_08s0007g05740	0.463382	3.36e-06	0
VIT_04s0023g03830	0.363453	3.37e-06	0
VIT_06s0004g03540	0.467905	3.46e-06	0
VIT_01s0011g01320	0.509766	3.49e-06	0
VIT_06s0004g06680	0.449457	3.58e-06	0
VIT_08s0007g03860	0.69066	3.59e-06	0
VIT_07s0031g00860	0.708322	3.6e-06	0
VIT_07s0031g02240	0.420624	3.68e-06	0
VIT_04s0008g03240	0.464939	3.74e-06	0
VIT_03s0038g03140	0.521526	3.84e-06	0
VIT_07s0031g00870	0.434492	3.87e-06	0
VIT_07s0005g01200	0.592009	3.89e-06	0
VIT_09s0002g08340	0.912476	3.91e-06	0
VIT_02s0025g04420	0.508697	3.97e-06	0
VIT_08s0040g02410	0.472831	4.13e-06	0
VIT_04s0008g05220	0.400692	4.17e-06	0
VIT_08s0040g01930	0.436473	4.18e-06	0
VIT_04s0008g01990	1.07097	4.23e-06	0
VIT_08s0007g04540	0.474247	4.32e-06	0
VIT_05s0077g01280	0.428915	4.35e-06	0
VIT_05s0077g00600	0.400506	4.4e-06	0
VIT_01s0137g00280	0.402207	4.48e-06	0
VIT_08s0007g03180	0.434837	4.51e-06	0
VIT_02s0241g00120	0.419063	4.72e-06	0
VIT_02s0154g00060	0.490971	4.76e-06	0
VIT_04s0008g01960	1.91888	4.92e-06	0
VIT_02s0025g04610	0.449289	4.95e-06	0
VIT_07s0129g00220	0.530137	5.02e-06	0
VIT_07s0005g01900	0.85113	5.05e-06	0
VIT_08s0007g06610	0.500789	5.13e-06	0
VIT_01s0011g03950	0.454811	5.14e-06	0
VIT_03s0091g00290	0.774236	5.21e-06	0
VIT_01s0011g04210	0.451486	5.26e-06	0
VIT_01s0011g05950	0.39652	5.32e-06	0
VIT_03s0063g02410	0.431341	5.37e-06	0
VIT_08s0007g02330	0.460663	5.37e-06	0
VIT_08s0007g05050	0.625247	5.5e-06	0
VIT_01s0011g06080	0.411904	5.58e-06	0
VIT_02s0025g04030	0.591784	5.61e-06	0
VIT_09s0002g03440	0.44202	5.62e-06	0
VIT_07s0185g00040	0.951768	5.66e-06	0
VIT_03s0038g00570	0.624259	5.67e-06	0
VIT_02s0025g05050	0.619644	5.82e-06	0
VIT_07s0005g01490	0.522267	5.86e-06	0
VIT_05s0020g03130	0.569517	5.98e-06	0
VIT_03s0038g03180	0.405491	6.11e-06	0
VIT_09s0002g01520	0.427337	6.25e-06	0
VIT_01s0137g00460	0.487477	6.27e-06	0
VIT_02s0154g00520	0.440308	6.33e-06	0
VIT_02s0154g00150	0.483148	6.79e-06	0
VIT_07s0129g00590	0.407036	6.8e-06	0
VIT_01s0011g02940	0.498448	6.83e-06	0
VIT_02s0154g00330	0.43392	7.22e-06	0
VIT_04s0008g00480	0.429114	7.3e-06	0
VIT_08s0007g00900	0.561801	7.3e-06	0
VIT_08s0040g02760	0.635215	7.91e-06	0
VIT_05s0020g00630	0.39972	7.92e-06	0
VIT_06s0004g00880	0.397667	7.98e-06	0
VIT_08s0007g07730	0.49923	8e-06	0
VIT_08s0007g01630	0.541419	8.01e-06	0
VIT_08s0007g06460	0.539338	8.04e-06	0
VIT_01s0011g06310	0.434774	8.11e-06	0
VIT_07s0129g00430	0.453271	8.12e-06	0
VIT_08s0040g00210	0.382972	8.22e-06	0
VIT_08s0040g01400	0.820081	8.25e-06	0
VIT_01s0011g01320	0.555487	8.38e-06	0
VIT_04s0079g00620	0.782173	8.41e-06	0
VIT_07s0129g00550	0.499757	8.57e-06	0
VIT_08s0007g00830	0.464461	8.66e-06	0
VIT_03s0038g02120	0.444813	8.67e-06	0
VIT_08s0007g05930	0.511097	8.7e-06	0
VIT_04s0008g03380	0.430486	8.73e-06	0
VIT_07s0129g00040	0.503787	8.76e-06	0
VIT_02s0025g00790	0.524919	8.78e-06	0
VIT_07s0129g00730	0.417627	9.06e-06	0
VIT_02s0241g00120	0.560756	9.07e-06	0
VIT_02s0025g04690	0.686191	9.18e-06	0
VIT_07s0005g00680	0.423526	9.23e-06	0
VIT_09s0002g08340	0.880409	9.3e-06	0
VIT_06s0004g04270	0.426608	9.68e-06	0
VIT_06s0061g00760	0.559328	9.76e-06	0
VIT_08s0007g03970	0.609496	9.82e-06	0
VIT_07s0005g00410	1.23632	9.83e-06	0
VIT_08s0007g05810	0.474887	9.98e-06	0
VIT_04s0023g03750	0.435607	1e-05	0
VIT_01s0026g00980	0.511718	1.01e-05	0
VIT_07s0005g00730	0.614731	1.01e-05	0
VIT_01s0011g02130	0.737012	1.01e-05	0
VIT_01s0011g06300	0.432586	1.03e-05	0
VIT_02s0025g03310	0.425172	1.05e-05	0
VIT_07s0129g00040	0.545419	1.06e-05	0
VIT_07s0129g00480	0.454745	1.08e-05	0
VIT_06s0004g00230	0.474336	1.08e-05	0
VIT_06s0004g04600	0.489076	1.1e-05	0
VIT_08s0007g04050	0.768366	1.1e-05	0
VIT_04s0044g00210	0.424507	1.12e-05	0
VIT_06s0004g04900	0.410855	1.13e-05	0
VIT_07s0197g00040	0.478627	1.16e-05	0
VIT_02s0025g01020	0.54193	1.16e-05	0
VIT_01s0011g05580	1.17715	1.21e-05	0
VIT_09s0002g00900	0.410508	1.22e-05	0
VIT_08s0007g04040	0.512474	1.22e-05	0
VIT_08s0007g07250	0.923576	1.25e-05	0
VIT_07s0031g00750	0.44489	1.28e-05	0
VIT_04s0008g01910	0.43325	1.29e-05	0
VIT_01s0011g02880	0.444121	1.31e-05	0
VIT_04s0008g01270	0.476852	1.34e-05	0
VIT_07s0129g00610	0.579248	1.34e-05	0
VIT_06s0004g01350	0.439739	1.35e-05	0
VIT_04s0008g04780	0.422174	1.36e-05	0
VIT_08s0007g02380	0.422602	1.36e-05	0
VIT_03s0038g03140	0.439832	1.36e-05	0
VIT_04s0008g02660	0.483528	1.38e-05	0
VIT_01s0146g00370	0.391146	1.39e-05	0
VIT_09s0002g00690	0.542564	1.39e-05	0
VIT_04s0008g03050	0.615817	1.43e-05	0
VIT_01s0011g05340	0.386844	1.48e-05	0
VIT_07s0031g02090	0.779713	1.49e-05	0
VIT_05s0020g02440	0.378303	1.52e-05	0
VIT_07s0031g01290	0.446034	1.54e-05	0
VIT_09s0002g06480	0.379237	1.56e-05	0
VIT_01s0150g00070	0.466104	1.56e-05	0
VIT_08s0007g01100	0.426541	1.58e-05	0
VIT_06s0004g06680	0.40136	1.59e-05	0
VIT_09s0002g04340	0.405008	1.65e-05	0
VIT_07s0005g01200	0.4546	1.66e-05	0
VIT_08s0007g08590	0.504751	1.69e-05	0
VIT_06s0004g06430	0.380976	1.7e-05	0
VIT_06s0004g04830	0.429486	1.74e-05	0
VIT_01s0011g01990	0.42188	1.75e-05	0
VIT_01s0011g04480	0.479685	1.76e-05	0
VIT_01s0011g01580	0.441787	1.77e-05	0
VIT_01s0011g03490	1.08096	1.77e-05	0
VIT_08s0040g02280	0.444736	1.81e-05	0
VIT_06s0004g06290	0.373937	1.84e-05	0
VIT_07s0151g00640	0.473018	1.85e-05	0
VIT_02s0025g04680	0.426502	1.87e-05	0
VIT_06s0004g04980	0.447402	1.87e-05	0
VIT_02s0012g00170	0.388761	1.89e-05	0
VIT_07s0031g00030	0.46442	1.92e-05	0
VIT_03s0038g02860	0.402146	1.94e-05	0
VIT_03s0038g04690	0.522777	1.95e-05	0
VIT_05s0102g00030	0.331657	1.97e-05	0
VIT_09s0002g08340	0.866239	1.99e-05	0
VIT_07s0129g00220	0.459052	2.05e-05	0
VIT_02s0025g00860	0.466077	2.05e-05	0
VIT_08s0007g04360	0.402648	2.17e-05	0
VIT_01s0011g02740	0.397099	2.2e-05	0
VIT_02s0025g00430	1.01276	2.21e-05	0
VIT_03s0063g00710	1.07807	2.21e-05	0
VIT_08s0007g03660	0.416554	2.24e-05	0
VIT_06s0004g06140	0.493407	2.24e-05	0
VIT_07s0005g03090	0.744762	2.24e-05	0
VIT_04s0008g02120	0.690281	2.28e-05	0
VIT_02s0025g00810	0.400291	2.3e-05	0
VIT_05s0020g03880	0.402289	2.31e-05	0
VIT_06s0004g03100	0.488603	2.31e-05	0
VIT_05s0020g02670	0.41741	2.32e-05	0
VIT_04s0023g01420	0.498682	2.32e-05	0
VIT_04s0023g03170	0.567267	2.33e-05	0
VIT_05s0020g02880	0.393064	2.34e-05	0
VIT_08s0007g01390	0.468732	2.35e-05	0
VIT_08s0040g02620	0.376085	2.38e-05	0
VIT_06s0004g02610	0.42496	2.43e-05	0
VIT_07s0005g02420	1.03095	2.43e-05	0
VIT_09s0002g02490	1.6266	2.43e-05	0
VIT_04s0008g02620	0.436459	2.44e-05	0
VIT_07s0129g00180	0.465639	2.44e-05	0
VIT_08s0007g04190	0.506207	2.44e-05	0
VIT_09s0002g04050	0.357947	2.45e-05	0
VIT_02s0025g04680	0.400165	2.46e-05	0
VIT_06s0004g00770	0.410102	2.46e-05	0
VIT_01s0011g05010	0.764744	2.48e-05	0
VIT_05s0077g00900	0.53125	2.59e-05	0
VIT_06s0004g01580	0.365343	2.6e-05	0
VIT_04s0008g02270	0.953462	2.62e-05	0
VIT_08s0007g05920	0.575578	2.63e-05	0
VIT_01s0010g01260	0.598536	2.63e-05	0
VIT_04s0008g03270	1.0813	2.63e-05	0
VIT_06s0080g00090	0.353214	2.66e-05	0
VIT_01s0137g00410	0.38638	2.67e-05	0
VIT_06s0004g07370	0.398658	2.72e-05	0
VIT_04s0008g00640	0.524686	2.72e-05	0
VIT_02s0025g04360	0.421315	2.73e-05	0
VIT_04s0023g01870	0.438288	2.74e-05	0
VIT_08s0007g01550	0.526652	2.74e-05	0
VIT_06s0004g06670	0.404259	2.8e-05	0
VIT_07s0005g00620	0.460278	2.8e-05	0
VIT_06s0004g06620	0.450399	2.85e-05	0
VIT_01s0011g03850	0.560053	3e-05	0
VIT_08s0040g00990	1.00891	3e-05	0
VIT_08s0007g04160	0.43192	3.06e-05	0
VIT_03s0038g03180	0.616084	3.06e-05	0
VIT_04s0023g01170	0.79725	3.08e-05	0
VIT_09s0002g08330	0.922994	3.11e-05	0
VIT_01s0011g02020	0.398923	3.29e-05	0
VIT_03s0063g02630	0.408972	3.34e-05	0
VIT_06s0004g01670	0.369677	3.35e-05	0
VIT_08s0007g00880	0.40182	3.35e-05	0
VIT_02s0025g02480	0.510007	3.45e-05	0
VIT_07s0031g02180	0.367586	3.46e-05	0
VIT_07s0005g01660	0.62316	3.51e-05	0
VIT_07s0031g01020	0.454455	3.54e-05	0
VIT_01s0011g03960	0.520097	3.56e-05	0
VIT_04s0008g04700	0.389805	3.57e-05	0
VIT_08s0007g03210	0.691858	3.78e-05	0
VIT_08s0007g03500	0.379964	3.87e-05	0
VIT_04s0008g01170	0.418781	3.87e-05	0
VIT_08s0058g00690	0.459721	3.9e-05	0
VIT_05s0136g00100	1.22198	3.95e-05	0
VIT_05s0020g01560	0.379798	4.02e-05	0
VIT_07s0104g00460	0.405992	4.14e-05	0
VIT_07s0031g00940	0.397782	4.17e-05	0
VIT_01s0150g00230	0.847106	4.19e-05	0
VIT_08s0007g07160	0.420009	4.23e-05	0
VIT_06s0004g06900	0.447616	4.23e-05	0
VIT_01s0127g00700	0.516679	4.27e-05	0
VIT_02s0025g01680	0.498415	4.3e-05	0
VIT_08s0007g01640	0.439948	4.36e-05	0
VIT_01s0011g02880	0.528687	4.38e-05	0
VIT_08s0007g08700	0.412916	4.45e-05	0
VIT_08s0058g01360	0.552171	4.48e-05	0
VIT_06s0004g04680	0.788492	4.56e-05	0
VIT_01s0011g04340	0.551605	4.65e-05	0
VIT_05s0020g03350	0.381554	4.67e-05	0
VIT_09s0002g02220	0.43315	4.71e-05	0
VIT_04s0023g02810	0.356704	4.74e-05	0
VIT_02s0025g04690	0.39327	4.77e-05	0
VIT_01s0011g02080	0.390682	4.89e-05	0
VIT_09s0002g00390	0.384016	4.98e-05	0
VIT_08s0058g01390	0.702353	4.99e-05	0
VIT_01s0011g04610	0.666422	5.18e-05	0
VIT_09s0002g08340	0.76442	5.18e-05	0
VIT_07s0141g00190	0.408844	5.22e-05	0
VIT_06s0004g04940	0.507416	5.22e-05	0
VIT_07s0005g01730	0.516553	5.25e-05	0
VIT_08s0040g02340	0.476071	5.29e-05	0
VIT_01s0011g04140	0.434459	5.35e-05	0
VIT_07s0031g00460	0.366198	5.38e-05	0
VIT_02s0012g01320	0.380892	5.46e-05	0
VIT_04s0023g01710	0.500394	5.53e-05	0
VIT_02s0025g04060	0.989251	5.6e-05	0
VIT_08s0040g02210	0.422323	5.63e-05	0
VIT_08s0007g06080	0.487425	5.69e-05	0
VIT_06s0004g01710	0.611328	5.73e-05	0
VIT_03s0063g01990	0.34572	5.8e-05	0
VIT_07s0104g00390	0.349403	5.86e-05	0
VIT_06s0004g04690	0.37198	5.89e-05	0
VIT_07s0151g00910	0.400135	5.9e-05	0
VIT_08s0007g05720	0.601124	5.93e-05	0
VIT_05s0020g01860	0.492759	5.99e-05	0
VIT_05s0020g04240	0.370449	6.03e-05	0
VIT_01s0011g00750	0.420599	6.04e-05	0
VIT_08s0007g07600	0.476722	6.13e-05	0
VIT_04s0008g02350	0.841087	6.13e-05	0
VIT_06s0061g01160	0.36669	6.14e-05	0
VIT_02s0025g04250	0.513502	6.27e-05	0
VIT_05s0077g00740	1.44502	6.28e-05	0
VIT_06s0004g05770	0.420403	6.37e-05	0
VIT_02s0025g00500	0.448457	6.43e-05	0
VIT_08s0007g06650	1.11856	6.5e-05	0
VIT_08s0007g07680	0.895502	6.57e-05	0
VIT_08s0007g06260	0.547703	6.58e-05	0
VIT_07s0129g00310	0.551984	6.58e-05	0
VIT_08s0007g01110	0.678231	6.58e-05	0
VIT_03s0038g02180	0.50834	6.62e-05	0
VIT_05s0077g01990	0.951386	6.65e-05	0
VIT_02s0025g00650	0.622609	6.76e-05	0
VIT_07s0129g00120	0.455678	6.81e-05	0
VIT_06s0004g04430	0.849431	6.88e-05	0
VIT_07s0005g01490	0.429509	7.03e-05	0
VIT_08s0007g05570	0.374125	7.05e-05	0
VIT_02s0025g05130	0.821813	7.21e-05	0
VIT_06s0080g01230	0.31171	7.37e-05	0
VIT_04s0008g03540	0.368443	7.38e-05	0
VIT_07s0191g00040	0.613401	7.41e-05	0
VIT_01s0011g04300	0.416013	7.52e-05	0
VIT_07s0151g00830	0.454738	7.52e-05	0
VIT_07s0129g00140	0.742145	7.52e-05	0
VIT_08s0007g01930	0.835501	7.52e-05	0
VIT_01s0011g03910	0.642644	7.54e-05	0
VIT_04s0008g03640	0.38929	7.59e-05	0
VIT_04s0023g01250	0.488089	7.59e-05	0
VIT_02s0012g01090	0.371545	7.6e-05	0
VIT_07s0129g00250	0.394275	7.79e-05	0
VIT_08s0007g01670	0.453903	7.85e-05	0
VIT_02s0025g00250	0.370324	7.96e-05	0
VIT_07s0129g00030	0.518165	7.96e-05	0
VIT_06s0004g00130	0.340952	7.99e-05	0
VIT_04s0008g02120	0.371502	8.04e-05	0
VIT_03s0038g04080	0.378843	8.11e-05	0
VIT_07s0031g00030	0.402949	8.14e-05	0
VIT_07s0104g00620	0.38906	8.24e-05	0
VIT_07s0005g05600	0.655004	8.3e-05	0
VIT_08s0040g02840	0.402043	8.36e-05	0
VIT_02s0025g04330	0.530023	8.44e-05	0
VIT_08s0040g01900	0.481276	8.98e-05	0
VIT_04s0008g04870	0.367343	9e-05	0
VIT_07s0141g00140	1.33239	9.01e-05	0
VIT_07s0129g00060	0.673227	9.05e-05	0
VIT_07s0031g01470	0.405319	9.06e-05	0
VIT_03s0091g01020	1.6134	9.08e-05	0
VIT_08s0007g05930	0.403957	9.09e-05	0
VIT_09s0002g01030	0.411888	9.14e-05	0
VIT_01s0127g00870	0.31648	9.22e-05	0
VIT_07s0129g01070	0.427728	9.3e-05	0
VIT_07s0005g01900	0.386282	9.37e-05	0
VIT_08s0007g05090	0.60455	9.37e-05	0
VIT_08s0040g02930	0.44438	9.4e-05	0
VIT_07s0005g00960	0.574095	9.44e-05	0
VIT_07s0129g00790	0.671241	9.52e-05	0
VIT_02s0025g04230	0.497747	9.83e-05	0
VIT_06s0004g00580	0.427108	9.89e-05	0
VIT_01s0011g03920	0.475663	0.000101	0
VIT_02s0025g04390	0.542239	0.000101	0
VIT_01s0146g00480	0.363843	0.000102	0
VIT_07s0005g00450	0.913317	0.000103	0
VIT_04s0023g03920	0.36944	0.000104	0
VIT_03s0180g00180	0.618718	0.000104	0
VIT_09s0002g04170	0.405143	0.000105	0
VIT_05s0020g02860	0.57456	0.000105	0
VIT_05s0020g01990	0.362309	0.000106	0
VIT_07s0005g01770	0.34234	0.000108	0
VIT_05s0077g00550	0.704215	0.000108	0
VIT_02s0025g04370	0.412783	0.000109	0
VIT_07s0104g00050	0.474778	0.000109	0
VIT_08s0007g00840	0.540221	0.000109	0
VIT_08s0007g06000	0.540771	0.000111	0
VIT_06s0004g01770	1.02917	0.000111	0
VIT_02s0025g00510	0.552774	0.000113	0
VIT_05s0020g04020	0.479073	0.000114	0
VIT_01s0011g04760	0.530839	0.000115	0
VIT_01s0026g02070	0.375938	0.000116	0
VIT_06s0004g03600	0.420941	0.000116	0
VIT_05s0077g02060	0.54934	0.000116	0
VIT_01s0011g04500	0.7365	0.000118	0
VIT_06s0004g04240	0.405496	0.000119	0
VIT_08s0007g03890	0.466573	0.000119	0
VIT_03s0038g04000	0.466756	0.000119	0
VIT_08s0007g01660	0.51394	0.000119	0
VIT_08s0007g04290	0.375804	0.00012	0
VIT_01s0010g02670	0.330691	0.000121	0
VIT_04s0008g05890	1.12984	0.000122	0
VIT_02s0025g04580	0.464491	0.000123	0
VIT_07s0031g00470	0.3683	0.000124	0
VIT_04s0023g03730	0.412127	0.000125	0
VIT_02s0025g02830	0.418002	0.000125	0
VIT_05s0020g02020	0.326381	0.000126	0
VIT_02s0025g04290	0.520589	0.000126	0
VIT_06s0004g05500	0.409264	0.000128	0
VIT_03s0063g00080	0.505696	0.000129	0
VIT_08s0040g02210	0.527594	0.000129	0
VIT_04s0008g03240	0.577229	0.000129	0
VIT_06s0004g04170	0.497987	0.00013	0
VIT_07s0031g00060	0.6928	0.00013	0
VIT_02s0025g00390	0.401984	0.000132	0
VIT_01s0011g00690	0.533528	0.000132	0
VIT_07s0151g00740	0.417775	0.000133	0
VIT_07s0031g01860	0.442407	0.000134	0
VIT_07s0129g00540	0.374745	0.000136	0
VIT_06s0004g02780	1.22024	0.000137	0
VIT_02s0025g01600	0.387448	0.000138	0
VIT_03s0063g02600	0.407462	0.000138	0
VIT_08s0007g07890	0.496985	0.000138	0
VIT_08s0007g06850	0.520843	0.000138	0
VIT_04s0023g02830	0.409593	0.00014	0
VIT_01s0011g01300	0.403076	0.000141	0
VIT_01s0011g04350	0.444274	0.000142	0
VIT_05s0020g02520	0.482049	0.000142	0
VIT_07s0151g01130	0.623198	0.000143	0
VIT_08s0007g02110	0.506436	0.000146	0
VIT_04s0023g00430	0.89623	0.000146	0
VIT_04s0008g06280	0.914092	0.000147	0
VIT_07s0129g00920	0.380762	0.000148	0
VIT_07s0191g00240	0.414819	0.000148	0
VIT_06s0004g07040	0.357946	0.000149	0
VIT_03s0038g02200	0.375098	0.00015	0
VIT_01s0137g00300	0.901491	0.00015	0
VIT_07s0005g00770	0.523277	0.000151	0
VIT_02s0025g02390	0.527558	0.000152	0
VIT_03s0038g03960	0.494459	0.000153	0
VIT_05s0077g00730	0.522724	0.000153	0
VIT_05s0077g01090	0.418546	0.000154	0
VIT_05s0077g01800	0.759096	0.000154	0
VIT_08s0007g02610	0.350618	0.000155	0
VIT_02s0025g02360	0.450693	0.000155	0
VIT_03s0038g04210	0.778975	0.000159	0
VIT_01s0127g00060	0.343007	0.00016	0
VIT_04s0044g01000	0.341191	0.000162	0
VIT_07s0104g01490	0.536964	0.000162	0
VIT_08s0007g02470	0.403675	0.000163	0
VIT_03s0038g04370	0.439273	0.000163	0
VIT_03s0063g00040	0.44247	0.000163	0
VIT_06s0080g00020	0.749877	0.000164	0
VIT_02s0025g01050	0.352436	0.000166	0
VIT_08s0040g00800	0.363627	0.000166	0
VIT_08s0007g08360	0.352385	0.000167	0
VIT_05s0020g01290	0.413389	0.000167	0
VIT_08s0007g02990	0.571892	0.000168	0
VIT_01s0150g00400	0.419681	0.000169	0
VIT_02s0025g04560	0.612576	0.00017	0
VIT_05s0020g03080	0.388277	0.000171	0
VIT_08s0007g06720	0.625715	0.000172	0
VIT_01s0011g00900	0.423977	0.000174	0
VIT_08s0007g05100	0.419936	0.000175	0
VIT_04s0008g01700	0.402766	0.000179	0
VIT_07s0031g00470	0.452665	0.000179	0
VIT_07s0005g00940	0.453334	0.000179	0
VIT_06s0004g01680	0.35851	0.00018	0
VIT_02s0025g02400	0.347674	0.000183	0
VIT_09s0002g01400	0.348558	0.000184	0
VIT_08s0007g03750	0.434833	0.000184	0
VIT_08s0007g03650	0.5736	0.000184	0
VIT_08s0007g05750	0.430469	0.000185	0
VIT_05s0020g00180	0.280368	0.000187	0
VIT_05s0049g00150	0.3305	0.000187	0
VIT_09s0002g00140	0.313038	0.000189	0
VIT_01s0011g03810	0.506774	0.000189	0
VIT_02s0025g03240	0.502846	0.000191	0
VIT_07s0104g01790	0.384143	0.000193	0
VIT_08s0007g04890	0.48691	0.000193	0
VIT_07s0031g00570	0.496822	0.000193	0
VIT_05s0020g02960	0.610923	0.000193	0
VIT_08s0040g01810	0.346821	0.000194	0
VIT_05s0020g02820	0.608275	0.000197	0
VIT_01s0011g00880	0.382827	0.000199	0
VIT_04s0008g02370	0.55534	0.000202	0
VIT_08s0007g08320	0.398862	0.000203	0
VIT_01s0011g04800	0.497445	0.000203	0
VIT_07s0129g00520	0.413887	0.000204	0
VIT_07s0151g00810	0.375184	0.000205	0
VIT_08s0040g02750	0.430007	0.000205	0
VIT_06s0004g01250	0.379837	0.000206	0
VIT_06s0004g06790	0.381778	0.000207	0
VIT_08s0007g06450	0.380287	0.00021	0
VIT_03s0063g00920	0.331206	0.000211	0
VIT_08s0040g00820	0.424183	0.000211	0
VIT_01s0011g04360	0.49836	0.000212	0
VIT_01s0011g01100	0.399669	0.000214	0
VIT_02s0012g01190	0.829773	0.000214	0
VIT_06s0004g02690	0.368373	0.000215	0
VIT_06s0004g06170	0.431399	0.000215	0
VIT_07s0005g05600	0.62136	0.000215	0
VIT_02s0025g04090	0.632562	0.000215	0
VIT_02s0012g00290	0.816795	0.000215	0
VIT_02s0012g02970	0.452362	0.000217	0
VIT_06s0004g04980	0.470191	0.000217	0
VIT_08s0007g05580	0.605383	0.000219	0
VIT_09s0002g02400	0.870257	0.000219	0
VIT_07s0005g00960	0.497045	0.000221	0
VIT_01s0011g02240	0.359365	0.000222	0
VIT_04s0008g01060	0.40704	0.000222	0
VIT_07s0005g01030	0.427644	0.000224	0
VIT_07s0151g00840	0.457598	0.000224	0
VIT_08s0007g00020	0.496868	0.000224	0
VIT_07s0104g01120	0.519334	0.000225	0
VIT_04s0008g01720	0.675943	0.000225	0
VIT_08s0007g02660	0.424349	0.000228	0
VIT_08s0007g04230	0.40204	0.000236	0
VIT_08s0040g03380	0.441182	0.000236	0
VIT_01s0011g02800	0.850981	0.000237	0
VIT_08s0007g05030	0.56667	0.000238	0
VIT_07s0031g00210	0.422652	0.00024	0
VIT_02s0025g01660	0.588622	0.00024	0
VIT_08s0007g05100	0.494857	0.000241	0
VIT_06s0009g03800	0.528784	0.000241	0
VIT_01s0011g00600	0.389401	0.000242	0
VIT_08s0007g05530	0.658793	0.000242	0
VIT_04s0023g02000	0.418594	0.000245	0
VIT_07s0031g01660	0.401146	0.000246	0
VIT_03s0063g02090	0.555108	0.000247	0
VIT_07s0104g00970	0.432016	0.000249	0
VIT_01s0011g00760	0.529734	0.000249	0
VIT_02s0025g04300	0.476673	0.000254	0
VIT_08s0007g06250	0.35195	0.000256	0
VIT_07s0151g00620	0.373168	0.000256	0
VIT_07s0005g01770	0.552815	0.000256	0
VIT_08s0007g00940	0.507015	0.000257	0
VIT_06s0061g01260	0.358376	0.000259	0
VIT_07s0191g00150	0.373268	0.000259	0
VIT_08s0007g07810	0.544097	0.000259	0
VIT_01s0244g00110	0.451093	0.00026	0
VIT_04s0008g06210	0.380875	0.000262	0
VIT_03s0038g04600	0.371732	0.000264	0
VIT_01s0127g00850	0.345493	0.000268	0
VIT_04s0023g00370	0.759003	0.00027	0
VIT_05s0020g00620	0.800641	0.000271	0
VIT_01s0011g05540	0.353943	0.000272	0
VIT_05s0020g03600	0.402282	0.000272	0
VIT_02s0025g02780	0.632921	0.000273	0
VIT_07s0005g01770	0.400682	0.000277	0
VIT_03s0038g04320	0.447474	0.000277	0
VIT_06s0061g01010	0.848516	0.00028	0
VIT_06s0004g03270	0.342669	0.000285	0
VIT_05s0020g01820	0.404221	0.000285	0
VIT_06s0061g01110	0.358332	0.000286	0
VIT_04s0008g01900	0.489703	0.000286	0
VIT_03s0038g02890	0.661058	0.000286	0
VIT_04s0008g03240	0.965003	0.000287	0
VIT_01s0127g00210	0.401125	0.000288	0
VIT_03s0038g03160	0.542073	0.000289	0
VIT_08s0058g00010	0.349355	0.000291	0
VIT_07s0005g00590	0.356232	0.000292	0
VIT_07s0151g00640	0.491768	0.000294	0
VIT_07s0031g01150	0.352917	0.000295	0
VIT_01s0011g05180	0.359063	0.000296	0
VIT_03s0038g00920	0.363626	0.000299	0
VIT_03s0038g03260	0.443901	0.000302	0
VIT_04s0008g02180	0.459942	0.000302	0
VIT_02s0025g04960	0.429144	0.000303	0
VIT_06s0004g04060	0.393339	0.000304	0
VIT_08s0007g01750	0.438305	0.000305	0
VIT_07s0005g01790	0.372217	0.000306	0
VIT_01s0026g01120	0.310955	0.000308	0
VIT_02s0025g05150	0.351505	0.000308	0
VIT_04s0044g01750	0.368826	0.000312	0
VIT_09s0002g01640	0.394859	0.000317	0
VIT_06s0004g04110	0.328569	0.000318	0
VIT_06s0061g00530	0.34593	0.000318	0
VIT_06s0004g05130	0.452717	0.000318	0
VIT_01s0150g00390	0.319575	0.000321	0
VIT_08s0007g06820	0.368311	0.000329	0
VIT_03s0038g02760	0.339653	0.000331	0
VIT_03s0038g03940	0.308718	0.000333	0
VIT_05s0020g00790	0.341078	0.000334	0
VIT_06s0004g02780	0.907178	0.000334	0
VIT_01s0011g04140	0.4938	0.000335	0
VIT_01s0146g00280	0.524972	0.000341	0
VIT_06s0004g06620	0.343793	0.000342	0
VIT_08s0007g05690	0.452263	0.000343	0
VIT_02s0025g00510	0.660769	0.000343	0
VIT_02s0025g00680	0.725158	0.000343	0
VIT_07s0005g05600	0.590052	0.000344	0
VIT_03s0038g00630	0.40773	0.000345	0
VIT_02s0025g02840	0.409285	0.000346	0
VIT_08s0007g05530	0.452821	0.000347	0
VIT_01s0011g00750	0.405298	0.000349	0
VIT_08s0007g03400	0.347684	0.000354	0
VIT_01s0011g06460	0.454615	0.000354	0
VIT_09s0002g04260	0.360005	0.000356	0
VIT_07s0151g00590	0.46214	0.000356	0
VIT_01s0011g00390	0.429542	0.000359	0
VIT_08s0007g08180	0.900205	0.000361	0
VIT_03s0038g02230	0.422048	0.000366	0
VIT_06s0004g03100	0.472433	0.000367	0
VIT_08s0007g03780	0.561767	0.000369	0
VIT_08s0056g00360	0.694419	0.000369	0
VIT_05s0020g00420	0.371939	0.000372	0
VIT_07s0031g00470	0.364924	0.000373	0
VIT_06s0004g03980	0.341652	0.000378	0
VIT_04s0023g01630	0.430031	0.000381	0
VIT_07s0129g00890	0.471216	0.000383	0
VIT_08s0007g01550	0.353066	0.000388	0
VIT_08s0040g02730	0.46177	0.000394	0
VIT_04s0044g00870	0.404788	0.000396	0
VIT_03s0038g04090	1.30197	0.000396	0
VIT_03s0091g00160	0.351281	0.000397	0
VIT_08s0007g04770	0.397796	0.000397	0
VIT_01s0011g04780	0.751716	0.000398	0
VIT_01s0026g00590	1.10706	0.000398	0
VIT_03s0063g01930	0.390405	0.000403	0
VIT_01s0146g00090	0.485011	0.000403	0
VIT_07s0191g00200	0.316326	0.000404	0
VIT_03s0038g00630	0.451409	0.000408	0
VIT_03s0038g03570	0.45047	0.000414	0
VIT_03s0063g02490	0.307863	0.000421	0
VIT_01s0026g00630	0.380702	0.000425	0
VIT_08s0040g00760	0.808915	0.000426	0
VIT_02s0236g00160	0.992521	0.000426	0
VIT_05s0020g04500	0.479539	0.000427	0
VIT_02s0025g04580	0.380764	0.00043	0
VIT_08s0007g03010	0.539885	0.00043	0
VIT_01s0011g02020	0.354272	0.000431	0
VIT_08s0007g07660	0.388658	0.000431	0
VIT_07s0031g00770	0.446102	0.000433	0
VIT_05s0020g03590	0.393526	0.000434	0
VIT_06s0004g06840	0.346794	0.000436	0
VIT_02s0025g04420	0.888936	0.000443	0
VIT_01s0146g00100	0.329459	0.000447	0
VIT_05s0094g00800	0.316841	0.00045	0
VIT_01s0011g05280	0.494458	0.00045	0
VIT_08s0040g03140	0.971404	0.00045	0
VIT_01s0011g06090	0.319688	0.000454	0
VIT_07s0005g01370	0.35453	0.000454	0
VIT_01s0011g03700	0.339493	0.000456	0
VIT_08s0040g00660	0.332882	0.000465	0
VIT_06s0004g02670	0.608397	0.000465	0
VIT_06s0004g00480	0.371785	0.000467	0
VIT_01s0011g05150	0.351959	0.000468	0
VIT_07s0151g00630	0.41873	0.000468	0
VIT_09s0002g06480	0.904751	0.000471	0
VIT_07s0005g00780	0.657162	0.00048	0
VIT_04s0008g02250	0.501922	0.000486	0
VIT_01s0011g06560	0.33064	0.000487	0
VIT_05s0020g02310	0.348249	0.000488	0
VIT_04s0008g05200	0.334075	0.000489	0
VIT_05s0077g01780	0.366718	0.000491	0
VIT_05s0020g04270	0.562949	0.000491	0
VIT_04s0008g03560	0.486661	0.000492	0
VIT_08s0007g02820	0.393437	0.000505	0
VIT_03s0180g00080	0.366144	0.000506	0
VIT_07s0031g00330	0.528567	0.000506	0
VIT_04s0008g05300	0.389292	0.000519	0
VIT_01s0137g00510	0.489799	0.00052	0
VIT_05s0020g02660	0.396943	0.000521	0
VIT_05s0020g03140	0.588445	0.000524	0
VIT_02s0154g00380	0.467023	0.000527	0
VIT_04s0023g03590	0.770784	0.000528	0
VIT_07s0031g01780	0.33596	0.000529	0
VIT_04s0008g05320	0.351567	0.00053	0
VIT_08s0007g06250	0.671338	0.000538	0
VIT_07s0141g00590	0.321847	0.00054	0
VIT_03s0038g02940	0.386668	0.00054	0
VIT_04s0008g00670	0.445298	0.000548	0
VIT_04s0008g01280	0.584261	0.00055	0
VIT_07s0129g00140	0.600038	0.000551	0
VIT_09s0002g02420	0.657311	0.000553	0
VIT_02s0154g00350	0.732102	0.000561	0
VIT_08s0058g01020	0.324179	0.000564	0
VIT_02s0241g00090	0.579155	0.000565	0
VIT_04s0008g02450	0.721037	0.00057	0
VIT_08s0040g02680	0.489674	0.000573	0
VIT_05s0020g04300	0.55757	0.000581	0
VIT_06s0004g03660	0.305861	0.000582	0
VIT_06s0004g04430	0.325886	0.000587	0
VIT_08s0007g02300	0.494461	0.000587	0
VIT_08s0007g07820	0.452588	0.000592	0
VIT_01s0011g06040	0.871629	0.000593	0
VIT_07s0005g01110	0.56754	0.000595	0
VIT_08s0007g06680	0.43416	0.000596	0
VIT_04s0008g00730	0.484018	0.000598	0
VIT_07s0005g01930	0.387889	0.000605	0
VIT_05s0020g01220	0.503133	0.000608	0
VIT_02s0025g01400	0.467047	0.000611	0
VIT_09s0002g01480	0.424872	0.000612	0
VIT_02s0025g00650	0.556497	0.000623	0
VIT_07s0129g00820	0.385704	0.000627	0
VIT_06s0004g04310	0.673221	0.000643	0
VIT_02s0154g00490	0.386769	0.000649	0
VIT_01s0010g02680	0.301494	0.00065	0
VIT_01s0011g05830	0.321185	0.000651	0
VIT_02s0025g01940	0.368331	0.000651	0
VIT_07s0005g03680	0.742403	0.000657	0
VIT_01s0011g06410	0.928078	0.000657	0
VIT_06s0004g05790	0.343063	0.000667	0
VIT_04s0008g01320	0.42588	0.000672	0
VIT_03s0038g02330	0.474438	0.000672	0
VIT_09s0002g03460	0.525587	0.000675	0
VIT_04s0008g02190	0.468036	0.000676	0
VIT_07s0005g01840	0.450498	0.000677	0
VIT_08s0058g00670	0.405346	0.000679	0
VIT_03s0038g02780	0.376769	0.000682	0
VIT_08s0007g00630	0.525348	0.000683	0
VIT_02s0025g01100	0.394698	0.000684	0
VIT_01s0011g01300	0.678636	0.000684	0
VIT_02s0025g03680	0.934052	0.000684	0
VIT_07s0129g00010	0.549856	0.000685	0
VIT_04s0008g02180	0.368676	0.000686	0
VIT_08s0058g01360	0.329207	0.000695	0
VIT_02s0012g01010	0.369003	0.000697	0
VIT_06s0004g04580	0.387454	0.000701	0
VIT_07s0104g01260	0.426835	0.000703	0
VIT_01s0127g00420	0.670221	0.000703	0
VIT_04s0008g05830	0.3936	0.000704	0
VIT_08s0040g02750	0.645788	0.000704	0
VIT_07s0129g00460	0.605495	0.000705	0
VIT_08s0007g06560	0.397896	0.000711	0
VIT_07s0104g00930	0.494282	0.000713	0
VIT_04s0008g01750	0.464914	0.000716	0
VIT_01s0127g00260	0.484541	0.000718	0
VIT_01s0011g01810	0.734612	0.000718	0
VIT_08s0007g02100	0.380968	0.000726	0
VIT_01s0011g00150	0.294498	0.000727	0
VIT_01s0026g00750	0.962687	0.000734	0
VIT_03s0038g02990	0.398683	0.000737	0
VIT_01s0244g00120	0.874715	0.000737	0
VIT_07s0031g00920	0.372031	0.00074	0
VIT_07s0005g01910	0.425335	0.00074	0
VIT_01s0150g00070	0.342808	0.00075	0
VIT_04s0023g02060	0.423705	0.000752	0
VIT_08s0007g06200	0.378609	0.000753	0
VIT_06s0004g03170	0.336557	0.00076	0
VIT_07s0005g00390	0.383808	0.000761	0
VIT_05s0020g03200	0.439171	0.000764	0
VIT_09s0002g00740	0.53435	0.000766	0
VIT_06s0004g04460	0.340024	0.000775	0
VIT_01s0011g03700	0.825139	0.000779	0
VIT_03s0091g00480	0.34999	0.00078	0
VIT_05s0020g01470	0.343681	0.000783	0
VIT_08s0007g05900	0.430085	0.000786	0
VIT_06s0061g01460	0.354573	0.000793	0
VIT_06s0004g04960	0.39506	0.000798	0
VIT_09s0002g01830	0.334395	0.000799	0
VIT_01s0011g03320	0.327907	0.0008	0
VIT_03s0038g03530	0.358884	0.000802	0
VIT_08s0040g01960	0.432356	0.000816	0
VIT_07s0129g01060	0.677152	0.000816	0
VIT_04s0023g01710	0.392332	0.000824	0
VIT_04s0008g00560	0.313382	0.000827	0
VIT_07s0005g02610	0.537735	0.000829	0
VIT_08s0007g02940	0.371415	0.000834	0
VIT_01s0010g02000	0.827918	0.000851	0
VIT_06s0061g01030	1.30705	0.000857	0
VIT_05s0020g03850	0.469109	0.000862	0
VIT_03s0038g02950	0.349336	0.000865	0
VIT_02s0025g04520	0.544851	0.000868	0
VIT_04s0008g01220	0.880242	0.000868	0
VIT_08s0007g00310	0.490453	0.000869	0
VIT_08s0007g08470	0.446021	0.000871	0
VIT_05s0020g04270	0.425586	0.000873	0
VIT_01s0010g01850	0.643993	0.000875	0
VIT_09s0002g04450	0.407404	0.000877	0
VIT_03s0038g00610	0.351326	0.00088	0
VIT_04s0008g01730	0.376446	0.000881	0
VIT_04s0008g05600	0.392921	0.000882	0
VIT_06s0004g01630	0.40538	0.000884	0
VIT_09s0002g05370	1.15019	0.000886	0
VIT_06s0004g00860	0.305393	0.000892	0
VIT_08s0040g02520	0.391146	0.000894	0
VIT_03s0038g02950	0.38404	0.000901	0
VIT_06s0004g02070	0.295889	0.000903	0
VIT_06s0004g03930	0.386278	0.000907	0
VIT_07s0031g00680	0.51293	0.000914	0
VIT_08s0105g00420	0.316051	0.000919	0
VIT_08s0007g01290	0.414882	0.00092	0
VIT_08s0007g04970	0.488104	0.000924	0
VIT_07s0104g00390	0.605476	0.000936	0
VIT_07s0197g00090	0.431453	0.000937	0
VIT_08s0007g04480	1.07897	0.000937	0
VIT_09s0002g02950	1.34528	0.000942	0
VIT_04s0008g04790	1.326	0.000955	0
VIT_08s0007g01320	0.502057	0.000958	0
VIT_04s0008g03220	0.687808	0.000961	0
VIT_01s0011g02970	0.363872	0.000965	0
VIT_09s0002g05660	0.420021	0.000968	0
VIT_06s0061g01210	0.347345	0.000969	0
VIT_08s0007g03690	0.413726	0.000981	0
VIT_09s0002g00710	0.971517	0.000982	0
VIT_08s0007g01630	0.548224	0.000988	0
VIT_08s0058g00660	0.30045	0.00100443	0
VIT_06s0004g06840	0.401465	0.00102127	0
VIT_05s0077g00640	0.723364	0.00102307	0
VIT_08s0007g01560	0.424751	0.00102594	0
VIT_07s0129g00460	0.518949	0.00103527	0
VIT_02s0025g01040	0.388632	0.00103793	0
VIT_07s0104g01620	0.328144	0.00103877	0
VIT_08s0007g07810	0.336561	0.00105158	0
VIT_07s0129g00950	0.41399	0.00105458	0
VIT_03s0063g02660	0.840276	0.00105458	0
VIT_08s0007g06480	0.393878	0.00105756	0
VIT_05s0049g00060	0.315371	0.00106434	0
VIT_02s0025g04410	0.654213	0.00107188	0
VIT_07s0129g01070	0.651913	0.00108366	0
VIT_05s0020g01770	0.61383	0.00108425	0
VIT_03s0063g01530	0.309694	0.00108693	0
VIT_04s0023g01250	0.640424	0.00108711	0
VIT_09s0002g01040	0.378215	0.00109288	0
VIT_06s0009g03350	0.317816	0.00109624	0
VIT_02s0012g01010	0.36958	0.0011001	0
VIT_05s0077g02090	0.344687	0.00110477	0
VIT_08s0007g08250	0.41892	0.00111344	0
VIT_05s0020g01570	0.471532	0.00111749	0
VIT_08s0007g07260	0.898272	0.00112484	0
VIT_01s0011g05950	0.33358	0.00112636	0
VIT_04s0008g04750	0.317621	0.00112711	0
VIT_04s0008g02590	0.413729	0.00112711	0
VIT_07s0031g00570	0.614131	0.0011323	0
VIT_08s0040g00870	0.534066	0.00113749	0
VIT_08s0040g03270	0.432731	0.00114623	0
VIT_07s0031g02390	0.890326	0.00115352	0
VIT_01s0011g03710	0.530737	0.00115782	0
VIT_05s0020g01280	0.478416	0.00116391	0
VIT_06s0061g01030	0.84549	0.00116716	0
VIT_05s0020g04220	0.617025	0.00117671	0
VIT_06s0004g04970	0.556985	0.00119377	0
VIT_04s0023g03420	0.419232	0.0012015	0
VIT_08s0007g08360	0.638425	0.00120278	0
VIT_07s0104g01240	0.652397	0.00120278	0
VIT_05s0094g00820	0.371296	0.00120319	0
VIT_04s0008g01980	1.26753	0.00120969	0
VIT_06s0004g02890	0.336838	0.00121272	0
VIT_06s0004g06690	0.327643	0.00121498	0
VIT_01s0150g00040	0.521172	0.00121498	0
VIT_02s0241g00050	0.500075	0.00122062	0
VIT_04s0008g03640	0.407275	0.00122253	0
VIT_05s0020g03290	0.441575	0.00122287	0
VIT_02s0087g00330	0.294682	0.00122787	0
VIT_03s0091g00370	0.644027	0.00123145	0
VIT_02s0087g00320	0.345402	0.00123395	0
VIT_08s0007g04220	0.338185	0.00123865	0
VIT_01s0011g05950	0.370937	0.00124306	0
VIT_07s0005g00720	0.480883	0.00124372	0
VIT_01s0011g06410	0.38146	0.001257	0
VIT_08s0007g04880	0.660899	0.001258	0
VIT_08s0007g00960	0.410825	0.0012609	0
VIT_08s0007g05240	0.438397	0.0012609	0
VIT_05s0077g00740	0.405738	0.00127135	0
VIT_08s0007g02290	0.492276	0.00127876	0
VIT_05s0077g02020	0.740367	0.0012897	0
VIT_08s0040g02980	0.477162	0.00129469	0
VIT_05s0049g00060	0.335036	0.00130791	0
VIT_06s0004g07420	0.314743	0.00132301	0
VIT_02s0025g02570	0.964687	0.00132859	0
VIT_08s0040g00870	0.289105	0.00132874	0
VIT_02s0087g00320	0.295605	0.00133048	0
VIT_01s0011g02220	0.505933	0.00133476	0
VIT_08s0007g08540	0.344735	0.0013464	0
VIT_05s0077g02040	0.362624	0.00134881	0
VIT_01s0011g04050	0.396901	0.00134881	0
VIT_01s0011g06430	0.471884	0.00134949	0
VIT_01s0026g00820	0.313381	0.00135145	0
VIT_06s0004g07490	0.266787	0.00135735	0
VIT_08s0007g05330	0.352694	0.00137083	0
VIT_07s0129g00120	0.42011	0.00137722	0
VIT_06s0004g05130	0.305068	0.00138846	0
VIT_08s0007g03730	1.01419	0.00138889	0
VIT_02s0025g00980	0.550996	0.00139369	0
VIT_06s0004g05340	0.313112	0.00140268	0
VIT_04s0008g05510	0.46678	0.00140268	0
VIT_07s0104g00950	0.599217	0.00140268	0
VIT_04s0023g01610	0.32474	0.00140886	0
VIT_08s0007g08710	0.559456	0.00141905	0
VIT_09s0002g03210	0.316309	0.00142067	0
VIT_07s0005g03810	0.85793	0.0014231	0
VIT_08s0007g07510	0.566415	0.00142939	0
VIT_06s0004g04980	0.493274	0.00143806	0
VIT_08s0007g00750	0.778182	0.00144055	0
VIT_09s0002g00750	0.287255	0.00145169	0
VIT_04s0210g00200	0.357405	0.00145289	0
VIT_01s0182g00050	0.56241	0.00145289	0
VIT_05s0094g00110	0.466883	0.00146431	0
VIT_09s0002g03680	0.378511	0.00146677	0
VIT_07s0129g00860	0.393847	0.00147031	0
VIT_01s0011g05390	0.383991	0.00147058	0
VIT_07s0005g04490	0.93987	0.00148213	0
VIT_02s0025g04300	0.860065	0.00148873	0
VIT_08s0007g06200	0.365337	0.00149116	0
VIT_06s0004g01510	0.859298	0.00149803	0
VIT_02s0025g00210	0.356221	0.00150412	0
VIT_08s0007g04630	0.358152	0.00150959	0
VIT_08s0007g01740	0.43512	0.00153019	0
VIT_09s0002g02140	0.348024	0.00153036	0
VIT_03s0038g04170	0.714938	0.00153626	0
VIT_03s0038g00610	0.368863	0.00153806	0
VIT_08s0056g00530	0.272415	0.00154181	0
VIT_05s0020g01930	0.414854	0.00154679	0
VIT_08s0007g05810	0.395147	0.0015564	0
VIT_08s0007g04430	0.627785	0.00155666	0
VIT_01s0026g00820	0.301839	0.00156137	0
VIT_03s0038g04400	0.382375	0.00156483	0
VIT_08s0007g08320	0.503437	0.00156486	0
VIT_06s0061g00250	0.438324	0.00156502	0
VIT_07s0197g00060	0.298569	0.00156958	0
VIT_02s0025g04330	0.439707	0.00157108	0
VIT_02s0012g01180	0.307678	0.00157228	0
VIT_01s0011g05400	0.517608	0.00157228	0
VIT_04s0008g03210	0.493975	0.00157932	0
VIT_01s0011g04620	0.41226	0.00158763	0
VIT_03s0038g00610	0.448517	0.00158973	0
VIT_01s0011g03760	0.626443	0.00160392	0
VIT_07s0005g01230	0.341683	0.00160482	0
VIT_01s0011g02080	0.37046	0.00162148	0
VIT_06s0004g06690	0.62497	0.00162584	0
VIT_04s0023g02390	0.276696	0.00162836	0
VIT_06s0004g04650	0.440941	0.0016317	0
VIT_06s0061g01490	0.276294	0.0016319	0
VIT_07s0031g01440	0.477384	0.00163257	0
VIT_05s0020g01160	0.347389	0.00165747	0
VIT_08s0007g04890	0.4163	0.00166141	0
VIT_08s0007g01330	0.624959	0.00166165	0
VIT_06s0080g00050	0.22083	0.0016666	0
VIT_02s0025g04360	0.885591	0.00167056	0
VIT_08s0007g05340	0.753048	0.00167086	0
VIT_06s0004g03590	0.569254	0.00167556	0
VIT_03s0038g03050	0.352531	0.00167859	0
VIT_04s0044g00140	0.273351	0.0016851	0
VIT_04s0023g03750	0.43405	0.00168708	0
VIT_03s0063g00180	0.813398	0.00169669	0
VIT_08s0007g01840	0.597888	0.00170303	0
VIT_06s0004g01200	1.01336	0.00170337	0
VIT_01s0011g06310	0.358208	0.00170404	0
VIT_08s0007g08540	0.357517	0.00174449	0
VIT_07s0129g01050	0.565932	0.00174798	0
VIT_06s0004g03450	0.39573	0.00175574	0
VIT_08s0007g01270	0.43221	0.00176324	0
VIT_08s0007g06740	0.562784	0.00177169	0
VIT_01s0127g00850	0.28144	0.00178054	0
VIT_01s0011g03640	0.476149	0.00179149	0
VIT_01s0011g03750	0.34988	0.00179202	0
VIT_08s0007g07510	0.379873	0.00180701	0
VIT_07s0005g00450	0.384327	0.00181685	0
VIT_04s0008g01170	0.672884	0.00182023	0
VIT_04s0023g02800	0.335406	0.00182121	0
VIT_07s0005g01200	0.397014	0.00182228	0
VIT_05s0094g00900	0.350637	0.00183109	0
VIT_06s0004g05200	0.30028	0.00183343	0
VIT_05s0077g00950	0.423229	0.00183393	0
VIT_07s0129g00210	0.322651	0.00184127	0
VIT_06s0004g01160	0.304308	0.00184229	0
VIT_03s0038g04170	0.407322	0.00184358	0
VIT_04s0008g02460	0.986909	0.00185757	0
VIT_01s0026g01030	0.301144	0.00185797	0
VIT_04s0023g02160	0.293578	0.00186413	0
VIT_06s0004g03790	0.359431	0.00186487	0
VIT_08s0007g07490	0.478842	0.00186516	0
VIT_02s0025g02500	0.506817	0.00186553	0
VIT_06s0004g03510	0.346528	0.00188032	0
VIT_08s0040g00780	0.457225	0.00188548	0
VIT_09s0002g03420	0.422773	0.0018862	0
VIT_07s0031g01810	0.288749	0.00188658	0
VIT_08s0007g01460	0.352798	0.00188913	0
VIT_04s0044g01150	0.346015	0.00190733	0
VIT_08s0058g01190	0.306529	0.00191	0
VIT_05s0020g01060	0.427162	0.00191517	0
VIT_08s0040g01750	0.453973	0.00191519	0
VIT_07s0005g00940	0.456358	0.00192301	0
VIT_02s0087g00630	0.439758	0.00194117	0
VIT_06s0004g00310	0.294902	0.00195483	0
VIT_09s0002g03460	0.296315	0.00195567	0
VIT_04s0023g01580	0.315618	0.00195643	0
VIT_08s0007g02050	0.992294	0.00195917	0
VIT_01s0010g02360	0.513986	0.00197168	0
VIT_01s0010g03950	0.426488	0.00198281	0
VIT_04s0023g02940	0.353691	0.00198621	0
VIT_03s0038g00860	0.382852	0.00198782	0
VIT_07s0031g01560	0.787173	0.00199707	0
VIT_05s0020g00680	0.311894	0.00199938	0
VIT_06s0004g02530	0.542044	0.00200553	0
VIT_02s0025g01130	0.421169	0.00200687	0
VIT_02s0025g03450	0.458384	0.00201115	0
VIT_05s0077g00970	0.370387	0.00201523	0
VIT_01s0137g00190	0.324454	0.0020327	0
VIT_03s0038g03100	0.414902	0.00203456	0
VIT_04s0044g00390	0.380603	0.00204333	0
VIT_01s0011g03690	0.445168	0.00204529	0
VIT_04s0008g04800	0.644482	0.00205264	0
VIT_08s0007g08040	0.363587	0.00205373	0
VIT_04s0023g01930	0.782718	0.00205373	0
VIT_07s0104g00780	0.568927	0.00205545	0
VIT_08s0007g05400	0.592295	0.00205653	0
VIT_07s0005g00970	0.266581	0.00206656	0
VIT_02s0025g04390	0.416762	0.0020838	0
VIT_08s0007g03750	0.828851	0.00209273	0
VIT_01s0010g02860	0.333894	0.00210092	0
VIT_03s0038g00650	0.376062	0.00210212	0
VIT_06s0004g02920	0.479933	0.00211637	0
VIT_02s0025g01850	0.559398	0.00212027	0
VIT_07s0005g01370	0.39569	0.00212621	0
VIT_08s0007g07380	0.405963	0.00213453	0
VIT_01s0127g00060	0.317149	0.00215002	0
VIT_03s0110g00190	0.764223	0.00215399	0
VIT_05s0020g02550	0.375456	0.00216225	0
VIT_06s0080g00060	1.2987	0.00216225	0
VIT_05s0020g00830	0.381156	0.00216246	0
VIT_07s0205g00150	0.63053	0.00216475	0
VIT_01s0011g00800	0.602504	0.00216543	0
VIT_03s0038g01880	0.751835	0.0021763	0
VIT_04s0008g00480	0.359726	0.00217785	0
VIT_03s0038g04420	0.530486	0.002187	0
VIT_05s0020g00940	0.434608	0.00219135	0
VIT_08s0040g02590	0.291687	0.00220242	0
VIT_08s0007g07310	0.635571	0.0022184	0
VIT_04s0008g02460	0.314014	0.00223635	0
VIT_03s0038g02200	0.908703	0.00223661	0
VIT_08s0007g06190	0.612319	0.00223703	0
VIT_03s0038g03950	0.352324	0.00223719	0
VIT_01s0244g00070	0.385632	0.00224831	0
VIT_06s0004g03360	0.427737	0.00225239	0
VIT_07s0031g00130	0.50342	0.00225628	0
VIT_02s0025g01320	0.494153	0.00225786	0
VIT_02s0087g00470	0.312507	0.00227581	0
VIT_07s0005g01610	0.289935	0.00228698	0
VIT_08s0007g03500	0.429725	0.00229907	0
VIT_07s0031g01810	0.356345	0.00230785	0
VIT_07s0031g01660	0.812947	0.00231097	0
VIT_04s0008g01250	0.394028	0.00232118	0
VIT_06s0004g02890	0.595022	0.00232922	0
VIT_06s0080g00050	0.489092	0.00232929	0
VIT_04s0023g03240	0.426916	0.00233941	0
VIT_03s0038g01310	0.277639	0.00235679	0
VIT_08s0007g07660	0.458784	0.00235739	0
VIT_02s0154g00190	0.383965	0.00237338	0
VIT_02s0025g04280	0.371037	0.00238761	0
VIT_03s0038g00700	0.543927	0.00239142	0
VIT_08s0007g04630	0.362578	0.00241044	0
VIT_09s0002g00730	0.348143	0.00242219	0
VIT_08s0007g03890	1.11271	0.00242915	0
VIT_04s0008g01760	0.527244	0.00243785	0
VIT_01s0010g03410	0.260592	0.00244061	0
VIT_04s0008g02580	0.342652	0.00245397	0
VIT_07s0031g00830	0.383316	0.00246668	0
VIT_08s0007g01250	0.329882	0.00247585	0
VIT_01s0011g02130	0.327009	0.00247966	0
VIT_06s0004g06870	0.785997	0.00248309	0
VIT_08s0007g07490	0.455733	0.00248452	0
VIT_07s0005g00590	0.461564	0.00248835	0
VIT_04s0023g03580	0.408813	0.00250304	0
VIT_06s0004g01400	0.447136	0.00251759	0
VIT_02s0025g01240	0.687291	0.0025238	0
VIT_01s0010g03950	0.372858	0.00253487	0
VIT_01s0026g01190	0.30503	0.00255494	0
VIT_01s0011g02830	0.697869	0.00256358	0
VIT_09s0002g02230	0.519245	0.00256612	0
VIT_08s0007g00340	0.446528	0.00257676	0
VIT_06s0004g05890	0.343363	0.00258736	0
VIT_06s0004g04360	0.499289	0.00262929	0
VIT_08s0007g05260	0.325928	0.00263197	0
VIT_04s0023g00770	0.292842	0.00263906	0
VIT_08s0040g00970	0.415815	0.00264028	0
VIT_08s0007g01800	0.398022	0.00265138	0
VIT_05s0094g01300	0.310457	0.00265938	0
VIT_07s0151g00630	0.350886	0.00265938	0
VIT_04s0008g03850	0.364232	0.00267109	0
VIT_04s0023g02110	0.359558	0.00267119	0
VIT_05s0077g02010	0.324456	0.0026717	0
VIT_05s0094g00800	0.342862	0.0026717	0
VIT_05s0020g02130	0.41272	0.00269997	0
VIT_08s0007g00010	0.395107	0.00270322	0
VIT_07s0129g00310	0.541709	0.00272572	0
VIT_07s0031g02090	0.574549	0.00273727	0
VIT_03s0063g02440	0.351504	0.00274152	0
VIT_04s0008g05600	0.524718	0.0027444	0
VIT_02s0234g00090	0.323489	0.00274796	0
VIT_01s0137g00300	0.289862	0.00275376	0
VIT_01s0011g04080	0.493428	0.00277163	0
VIT_02s0025g04590	0.527304	0.00278059	0
VIT_06s0004g07810	0.283343	0.00278651	0
VIT_01s0010g01260	0.446983	0.00278672	0
VIT_04s0023g03880	0.42708	0.0027935	0
VIT_02s0025g00510	0.371085	0.00279894	0
VIT_02s0012g00640	0.360628	0.00280034	0
VIT_02s0025g01000	0.317967	0.00280145	0
VIT_08s0007g03750	0.47185	0.00280399	0
VIT_03s0063g02450	0.825973	0.00280413	0
VIT_05s0020g01800	0.345787	0.00280797	0
VIT_04s0008g05420	0.610404	0.00281158	0
VIT_07s0129g00870	0.432903	0.00281847	0
VIT_07s0255g00120	0.300956	0.00283262	0
VIT_07s0197g00250	0.344849	0.00283825	0
VIT_03s0038g04480	0.321595	0.00284003	0
VIT_01s0011g03130	0.295587	0.00285012	0
VIT_03s0038g04090	0.323667	0.00285915	0
VIT_04s0023g01270	0.416569	0.00286716	0
VIT_04s0008g02380	0.30228	0.00290057	0
VIT_07s0129g00830	0.433099	0.00290057	0
VIT_02s0025g01590	0.409918	0.00290155	0
VIT_01s0011g05810	0.431301	0.00290155	0
VIT_06s0004g01890	0.256483	0.00290409	0
VIT_03s0038g03410	0.462905	0.00290534	0
VIT_08s0007g01710	0.325037	0.00290535	0
VIT_01s0011g05570	0.366243	0.002929	0
VIT_03s0063g00040	0.361661	0.00293452	0
VIT_09s0002g02430	0.404002	0.00293452	0
VIT_02s0025g04330	0.466028	0.00294045	0
VIT_08s0040g02640	0.466964	0.00296782	0
VIT_01s0137g00600	0.327787	0.00297867	0
VIT_06s0004g02900	0.409293	0.0029826	0
VIT_08s0007g04480	0.444586	0.00298662	0
VIT_04s0008g02070	0.326174	0.00299072	0
VIT_07s0104g01120	0.413274	0.00299072	0
VIT_08s0007g06090	0.888669	0.0029939	0
VIT_05s0077g00950	0.379658	0.0029941	0
VIT_01s0011g03720	0.395433	0.00299843	0
VIT_07s0031g02290	0.362942	0.00302957	0
VIT_03s0038g02340	0.382865	0.00303135	0
VIT_02s0025g01400	0.640094	0.00303214	0
VIT_06s0004g07100	0.308402	0.00306628	0
VIT_03s0038g02890	0.41361	0.00307676	0
VIT_01s0011g04360	0.589616	0.00309343	0
VIT_09s0002g01390	0.441422	0.00309652	0
VIT_08s0007g00060	0.416603	0.00313037	0
VIT_08s0007g04050	0.745792	0.00313863	0
VIT_07s0129g00910	0.347766	0.00314012	0
VIT_08s0007g06730	0.56178	0.00314286	0
VIT_03s0063g02310	0.376444	0.00315006	0
VIT_02s0025g04530	0.47986	0.00315627	0
VIT_06s0009g03610	0.268949	0.00316503	0
VIT_08s0040g02710	0.659642	0.00317446	0
VIT_06s0004g01400	0.295037	0.00318133	0
VIT_06s0004g03990	0.338175	0.0031883	0
VIT_07s0129g00300	0.417896	0.00318969	0
VIT_04s0008g04270	0.350171	0.00322246	0
VIT_02s0025g03870	0.276419	0.00323052	0
VIT_01s0011g06410	0.367472	0.0032494	0
VIT_04s0008g02240	0.42982	0.00327021	0
VIT_04s0008g02580	0.403861	0.00327045	0
VIT_01s0011g04170	0.413693	0.00327058	0
VIT_06s0004g03930	0.441532	0.00327974	0
VIT_03s0038g02330	0.334083	0.00328163	0
VIT_01s0011g05110	0.479043	0.00328516	0
VIT_06s0061g00950	1.09885	0.00330027	0
VIT_03s0038g02870	0.287376	0.00330367	0
VIT_06s0080g00360	0.30234	0.00330367	0
VIT_08s0040g02750	0.517084	0.00332554	0
VIT_05s0020g03460	0.306819	0.00333528	0
VIT_08s0058g00710	0.724317	0.00334058	0
VIT_01s0137g00610	0.293526	0.0033413	0
VIT_07s0104g00040	0.598994	0.00335305	0
VIT_06s0004g01720	0.849477	0.00337605	0
VIT_03s0091g01020	0.584392	0.00337818	0
VIT_08s0007g07810	0.633696	0.00338206	0
VIT_03s0038g00640	0.550926	0.0033984	0
VIT_06s0004g01270	0.429883	0.00340506	0
VIT_06s0009g03660	0.353756	0.00340544	0
VIT_02s0241g00100	0.324322	0.0034281	0
VIT_08s0007g06850	0.521877	0.00344366	0
VIT_06s0004g03910	0.71201	0.00345015	0
VIT_05s0020g02500	0.329902	0.00345484	0
VIT_05s0077g01120	0.471386	0.00345599	0
VIT_08s0058g00950	0.357523	0.0034567	0
VIT_03s0180g00120	0.537254	0.00345685	0
VIT_08s0007g03060	0.343662	0.0034648	0
VIT_01s0011g01120	0.413984	0.00346973	0
VIT_02s0154g00590	0.617609	0.00347865	0
VIT_06s0004g03540	0.346222	0.00348337	0
VIT_08s0007g03210	0.839719	0.00349331	0
VIT_08s0007g02450	0.355159	0.00350016	0
VIT_02s0025g04310	0.327172	0.00350237	0
VIT_02s0025g03450	0.336612	0.00350845	0
VIT_04s0008g04830	0.651007	0.00352438	0
VIT_07s0031g02350	0.564963	0.00353377	0
VIT_07s0031g00950	0.516439	0.00353617	0
VIT_02s0025g05130	0.304441	0.00356064	0
VIT_08s0007g02570	0.765954	0.00356321	0
VIT_08s0007g00510	0.320898	0.00356631	0
VIT_04s0008g02170	0.317284	0.00357248	0
VIT_07s0129g00220	0.764716	0.00357642	0
VIT_07s0129g00990	0.836243	0.00358236	0
VIT_07s0141g00190	0.388654	0.00360781	0
VIT_03s0038g04140	0.694658	0.00360894	0
VIT_05s0020g03880	0.81204	0.00361618	0
VIT_02s0025g03270	0.500273	0.00361929	0
VIT_07s0005g04770	0.262679	0.00362294	0
VIT_07s0005g00490	0.989492	0.00362798	0
VIT_09s0002g06730	0.358518	0.0036307	0
VIT_07s0005g03220	0.295833	0.00364064	0
VIT_09s0002g00590	0.29879	0.00364924	0
VIT_06s0004g06920	0.305933	0.00367439	0
VIT_01s0010g03640	0.469266	0.0036761	0
VIT_01s0011g06190	0.613572	0.00369689	0
VIT_08s0007g04530	0.34605	0.00373896	0
VIT_05s0020g01060	0.403565	0.0037505	0
VIT_06s0004g02700	0.674803	0.00376013	0
VIT_08s0007g00010	0.776706	0.00376132	0
VIT_01s0011g01580	0.476391	0.0037769	0
VIT_05s0020g04270	0.41509	0.00377704	0
VIT_06s0004g02030	0.761561	0.00377982	0
VIT_05s0020g01470	0.74251	0.00380404	0
VIT_07s0031g00030	0.300975	0.0038079	0
VIT_09s0002g02780	0.312494	0.0038224	0
VIT_02s0025g03930	0.393357	0.0038224	0
VIT_06s0004g04110	0.480141	0.00386365	0
VIT_08s0007g02910	0.304933	0.00387176	0
VIT_09s0002g03620	0.310621	0.00388106	0
VIT_07s0031g03220	0.408115	0.00388794	0
VIT_02s0154g00330	0.680016	0.00390211	0
VIT_01s0150g00020	0.519039	0.00390422	0
VIT_08s0007g02630	0.638206	0.0039654	0
VIT_01s0137g00510	0.381636	0.00396862	0
VIT_07s0031g01990	0.370472	0.00397124	0
VIT_07s0005g01680	0.437595	0.00397448	0
VIT_05s0077g01780	0.340305	0.00398335	0
VIT_01s0026g00950	0.323354	0.00398561	0
VIT_02s0012g00650	0.377329	0.00399489	0
VIT_05s0020g03260	0.321516	0.00399862	0
VIT_01s0150g00440	0.543693	0.00399862	0
VIT_07s0005g00570	0.518846	0.00400615	0
VIT_08s0058g01110	0.513612	0.00401465	0
VIT_08s0040g01270	0.367713	0.00402868	0
VIT_02s0025g01330	0.452701	0.00403274	0
VIT_07s0031g01250	0.689262	0.00403842	0
VIT_06s0004g08230	0.288748	0.00404011	0
VIT_01s0011g01230	0.372636	0.00404685	0
VIT_02s0025g04810	0.319815	0.00405624	0
VIT_04s0023g02600	0.352016	0.00405624	0
VIT_06s0004g04960	0.402867	0.00409451	0
VIT_06s0061g00410	0.346871	0.00409582	0
VIT_06s0009g01890	0.27026	0.00411091	0
VIT_04s0023g01630	0.351264	0.0041283	0
VIT_04s0008g01900	0.51737	0.0041283	0
VIT_03s0038g02230	0.353514	0.00412887	0
VIT_07s0031g00200	0.364404	0.00415551	0
VIT_08s0007g05050	0.769373	0.00415551	0
VIT_02s0025g03420	0.666815	0.00416006	0
VIT_07s0005g01350	0.452886	0.00416689	0
VIT_06s0004g01670	0.312088	0.00417006	0
VIT_07s0129g00350	0.52988	0.00418211	0
VIT_01s0011g00890	0.306888	0.00418405	0
VIT_01s0010g02010	0.851618	0.004217	0
VIT_02s0025g00510	0.628353	0.00423653	0
VIT_04s0008g02750	0.378964	0.00425536	0
VIT_06s0004g00310	0.352537	0.00426087	0
VIT_02s0025g03020	0.429246	0.00427785	0
VIT_02s0025g01040	0.461504	0.00428758	0
VIT_02s0025g00290	0.423971	0.00431118	0
VIT_07s0005g01380	0.271794	0.00432716	0
VIT_08s0040g00510	0.337595	0.00433302	0
VIT_05s0020g02310	0.605479	0.00435238	0
VIT_07s0104g01820	0.763346	0.00436296	0
VIT_07s0104g01660	0.323632	0.00439301	0
VIT_03s0038g03170	0.56663	0.00439301	0
VIT_05s0077g01970	0.367437	0.004404	0
VIT_07s0151g01070	0.372237	0.00441478	0
VIT_07s0005g04390	0.319962	0.00442851	0
VIT_04s0044g00590	0.47007	0.00445021	0
VIT_03s0091g00240	0.492244	0.00448125	0
VIT_05s0020g04360	0.288005	0.00448841	0
VIT_08s0007g04520	0.357274	0.00450026	0
VIT_01s0011g01480	0.330748	0.00450839	0
VIT_01s0011g00730	0.358212	0.00451782	0
VIT_02s0154g00240	0.327466	0.00451986	0
VIT_04s0008g03820	0.259674	0.00453964	0
VIT_01s0011g02820	0.387345	0.0045458	0
VIT_08s0007g07320	0.663917	0.00454912	0
VIT_02s0241g00110	0.569922	0.0045523	0
VIT_04s0023g03180	0.438332	0.00455683	0
VIT_01s0026g00330	0.689844	0.00456008	0
VIT_03s0038g01480	0.765986	0.00456057	0
VIT_08s0040g02590	0.398472	0.00456219	0
VIT_04s0008g01300	0.654244	0.00456243	0
VIT_04s0008g03470	0.398143	0.00460743	0
VIT_09s0002g00740	0.444476	0.00461805	0
VIT_01s0011g03760	0.514636	0.00461805	0
VIT_05s0020g01310	0.463763	0.0046288	0
VIT_08s0058g01120	0.282834	0.00466469	0
VIT_09s0002g09140	0.958578	0.00467424	0
VIT_08s0007g03090	0.645686	0.00467446	0
VIT_05s0020g02810	0.552703	0.00467548	0
VIT_01s0011g04370	0.482659	0.00470242	0
VIT_06s0004g06090	0.313538	0.00471256	0
VIT_09s0002g02320	0.849381	0.00471773	0
VIT_03s0038g02540	0.400578	0.00472333	0
VIT_02s0025g01240	0.610131	0.00474324	0
VIT_03s0038g03530	0.349332	0.00476335	0
VIT_05s0077g00750	0.706265	0.00476411	0
VIT_01s0011g00930	0.291986	0.00476446	0
VIT_08s0056g01640	0.435411	0.00479516	0
VIT_08s0040g00870	1.05878	0.00480898	0
VIT_08s0007g02310	0.425852	0.00481878	0
VIT_07s0031g02120	0.300523	0.00481883	0
VIT_05s0020g01120	0.338141	0.00483792	0
VIT_02s0025g02620	0.512872	0.00485172	0
VIT_05s0020g01970	0.34616	0.00489731	0
VIT_02s0025g01560	0.505616	0.0048977	0
VIT_02s0025g03560	0.536312	0.00490165	0
VIT_09s0002g04020	0.324593	0.00491056	0
VIT_02s0025g00220	0.302076	0.00491644	0
VIT_03s0088g00490	0.255706	0.00492445	0
VIT_07s0129g00050	0.682519	0.00492671	0
VIT_02s0025g03100	0.328311	0.00494322	0
VIT_06s0004g03670	0.267848	0.00497908	0
VIT_02s0025g04180	0.329581	0.00500211	0
VIT_02s0025g04060	0.489819	0.00501684	0
VIT_03s0038g03180	0.321741	0.00501882	0
VIT_07s0197g00020	0.325086	0.0050472	0
VIT_02s0012g01440	0.418547	0.00504827	0
VIT_01s0150g00020	0.370097	0.00504983	0
VIT_06s0061g00900	0.285825	0.00505326	0
VIT_01s0011g03500	0.5276	0.00507259	0
VIT_01s0011g04790	0.4416	0.00508848	0
VIT_08s0040g01330	0.469907	0.00509764	0
VIT_02s0025g00650	0.360905	0.00512378	0
VIT_09s0002g08340	0.500238	0.00513116	0
VIT_04s0008g03110	0.278782	0.00514163	0
VIT_07s0104g00900	1.0846	0.00515242	0
VIT_01s0011g03750	0.509244	0.00516429	0
VIT_06s0004g04290	0.306475	0.00517627	0
VIT_06s0061g01480	0.263296	0.00518314	0
VIT_02s0025g00820	0.337155	0.00519487	0
VIT_07s0005g01020	0.601137	0.00520068	0
VIT_07s0031g00880	0.392572	0.00523018	0
VIT_08s0007g03510	0.375266	0.00524489	0
VIT_07s0005g04670	0.516467	0.00524489	0
VIT_07s0005g01790	0.339433	0.0052549	0
VIT_08s0040g00980	0.332427	0.00525957	0
VIT_07s0031g01410	0.31522	0.00526548	0
VIT_08s0007g03840	0.383033	0.00529449	0
VIT_02s0025g04890	0.427503	0.00529563	0
VIT_02s0025g02090	0.337107	0.00529609	0
VIT_08s0007g03250	0.850226	0.00531195	0
VIT_04s0008g06320	0.362905	0.00532376	0
VIT_06s0004g01270	0.379779	0.00533995	0
VIT_08s0040g00710	0.74057	0.00534503	0
VIT_04s0008g05880	0.298233	0.0054151	0
VIT_05s0124g00060	0.845474	0.00543177	0
VIT_02s0025g03450	0.456871	0.00544196	0
VIT_06s0004g02920	0.394999	0.00546941	0
VIT_04s0044g01010	0.288647	0.00548277	0
VIT_07s0031g01750	0.551321	0.00548284	0
VIT_02s0025g04600	0.475064	0.0054913	0
VIT_06s0004g00770	0.32378	0.00549776	0
VIT_05s0020g04800	0.38107	0.00549776	0
VIT_08s0007g05900	0.304374	0.00549861	0
VIT_04s0008g02040	0.686235	0.00550255	0
VIT_06s0004g04460	0.521329	0.00551132	0
VIT_08s0040g01930	0.442454	0.00554042	0
VIT_05s0020g04190	0.335507	0.00554242	0
VIT_02s0012g01320	0.302462	0.00554925	0
VIT_05s0094g00100	0.395219	0.00556694	0
VIT_03s0038g03090	0.325112	0.00556912	0
VIT_01s0011g00390	0.601321	0.00558647	0
VIT_08s0007g05810	0.358869	0.00559598	0
VIT_07s0031g00600	0.369048	0.00559923	0
VIT_01s0244g00140	0.40504	0.00560758	0
VIT_08s0007g08960	0.540688	0.00561275	0
VIT_07s0005g02170	0.551169	0.00561647	0
VIT_01s0150g00140	0.40052	0.00562452	0
VIT_01s0011g03790	0.388435	0.00563296	0
VIT_07s0005g03690	0.294661	0.00563576	0
VIT_03s0091g00400	0.302232	0.00563576	0
VIT_03s0180g00010	0.410134	0.00566578	0
VIT_04s0008g00340	0.675809	0.00568658	0
VIT_05s0020g04780	0.24521	0.00568974	0
VIT_02s0025g04010	0.275771	0.00570327	0
VIT_04s0023g01440	0.97978	0.0057059	0
VIT_08s0007g05740	0.787955	0.00574039	0
VIT_06s0004g02580	0.25157	0.00575859	0
VIT_08s0007g01290	0.575747	0.0057735	0
VIT_08s0040g00880	0.306059	0.00578529	0
VIT_03s0038g03830	0.294207	0.00578682	0
VIT_06s0004g04980	0.381134	0.00581319	0
VIT_06s0004g06090	0.386653	0.00581794	0
VIT_02s0025g03020	0.262416	0.00582202	0
VIT_09s0002g03680	0.269706	0.00582352	0
VIT_08s0040g00870	0.47115	0.00582352	0
VIT_08s0007g04630	0.323022	0.00584843	0
VIT_01s0011g00740	0.565063	0.005849	0
VIT_09s0002g03350	0.357426	0.00590766	0
VIT_02s0025g01130	0.372471	0.00593189	0
VIT_07s0129g00370	0.554862	0.00596476	0
VIT_05s0020g00620	0.33029	0.00599272	0
VIT_06s0004g04500	0.804694	0.00599467	0
VIT_05s0077g00710	0.467523	0.00601405	0
VIT_06s0004g07490	0.526698	0.00612298	0
VIT_02s0025g04290	0.687648	0.00613095	0
VIT_03s0038g02770	0.314724	0.00614434	0
VIT_05s0077g01880	0.45416	0.00614599	0
VIT_04s0008g03010	0.385732	0.00614703	0
VIT_02s0025g02070	0.439596	0.00615502	0
VIT_05s0020g04920	0.660341	0.00618383	0
VIT_08s0007g06460	0.640548	0.0061985	0
VIT_06s0009g02080	0.665006	0.0062514	0
VIT_08s0007g06570	0.423761	0.00625219	0
VIT_07s0005g01000	0.477116	0.00625219	0
VIT_05s0020g00500	0.299424	0.00626517	0
VIT_07s0005g00100	0.733998	0.00632125	0
VIT_08s0040g00520	0.271168	0.00632178	0
VIT_01s0011g00250	0.410519	0.00632178	0
VIT_04s0008g02950	0.284738	0.00633789	0
VIT_05s0077g00960	0.614307	0.00634852	0
VIT_01s0011g02440	0.479	0.00635956	0
VIT_01s0011g03710	0.580673	0.0064028	0
VIT_04s0008g05740	0.309891	0.00640426	0
VIT_04s0008g01140	0.2894	0.00643269	0
VIT_08s0040g01480	0.338397	0.00646024	0
VIT_08s0007g01780	0.545836	0.00650266	0
VIT_03s0038g02660	0.316424	0.00650391	0
VIT_01s0010g03780	0.318884	0.00653934	0
VIT_05s0049g01050	0.307489	0.00654804	0
VIT_07s0031g01480	0.495262	0.00655414	0
VIT_06s0061g01590	0.222292	0.00656651	0
VIT_07s0104g01620	0.315813	0.00660606	0
VIT_06s0004g03540	0.389901	0.00661194	0
VIT_01s0011g05270	1.16088	0.00661981	0
VIT_07s0031g02010	0.398446	0.00662174	0
VIT_06s0004g03410	0.410811	0.00664004	0
VIT_02s0154g00450	0.377208	0.00665138	0
VIT_08s0007g01550	0.359813	0.00667109	0
VIT_06s0004g07270	0.719044	0.00667975	0
VIT_01s0011g05960	0.281594	0.00668399	0
VIT_04s0008g01780	0.344306	0.00672325	0
VIT_07s0104g00850	0.467191	0.00676795	0
VIT_06s0004g00180	0.301392	0.00680456	0
VIT_06s0004g00350	0.811954	0.0068139	0
VIT_02s0025g01720	0.684034	0.00684082	0
VIT_02s0025g01070	0.376731	0.0068551	0
VIT_07s0104g00660	0.790971	0.006858	0
VIT_05s0020g04850	0.365133	0.00685876	0
VIT_07s0031g01930	0.285151	0.00692714	0
VIT_01s0244g00150	0.346375	0.00692848	0
VIT_07s0031g01990	0.660507	0.0069295	0
VIT_01s0011g03750	0.330531	0.00694561	0
VIT_05s0020g04870	0.481067	0.00695462	0
VIT_01s0011g04480	0.450919	0.00697613	0
VIT_01s0011g02520	0.415164	0.00698021	0
VIT_07s0005g03100	0.736233	0.00701435	0
VIT_07s0005g01460	0.457504	0.00701847	0
VIT_04s0008g02190	0.404585	0.00701989	0
VIT_01s0146g00460	0.504722	0.00703399	0
VIT_04s0008g03590	0.64411	0.00705151	0
VIT_05s0020g01850	0.486733	0.0070713	0
VIT_04s0023g02780	0.53993	0.00707355	0
VIT_05s0020g04440	0.333186	0.00708688	0
VIT_05s0094g01300	0.826543	0.00712607	0
VIT_01s0026g00310	0.275031	0.00714312	0
VIT_04s0008g01400	0.718826	0.00714434	0
VIT_02s0236g00130	0.499648	0.00717894	0
VIT_02s0025g00490	0.539227	0.00718585	0
VIT_01s0011g04080	0.385177	0.00720324	0
VIT_06s0004g00570	0.398443	0.00722261	0
VIT_03s0180g00140	0.379756	0.00723058	0
VIT_08s0040g00870	0.337405	0.00725308	0
VIT_01s0026g00210	0.311045	0.00726679	0
VIT_09s0002g01120	0.257492	0.00726956	0
VIT_09s0002g03630	0.55896	0.00727387	0
VIT_06s0004g06920	0.363779	0.00732048	0
VIT_01s0011g05000	0.662826	0.00733132	0
VIT_07s0005g02470	0.736736	0.00734103	0
VIT_04s0023g01240	0.640795	0.00735186	0
VIT_01s0010g00930	0.240209	0.00739354	0
VIT_01s0127g00680	0.393092	0.00739784	0
VIT_08s0058g00710	0.772864	0.00740153	0
VIT_09s0002g01120	0.48027	0.00742665	0
VIT_01s0010g03930	0.310627	0.00743023	0
VIT_05s0020g02530	0.331276	0.0074327	0
VIT_06s0004g02710	0.39609	0.00743455	0
VIT_07s0104g01240	0.492339	0.00743594	0
VIT_04s0008g05960	0.311181	0.00744222	0
VIT_02s0025g00810	0.499629	0.00748431	0
VIT_05s0020g03330	0.558024	0.00752383	0
VIT_04s0008g04940	1.10737	0.00754446	0
VIT_08s0040g01950	0.441509	0.00754665	0
VIT_08s0007g01630	0.425367	0.00754976	0
VIT_02s0025g00900	0.341284	0.00755435	0
VIT_06s0004g01200	0.856711	0.00756058	0
VIT_01s0010g03700	0.328177	0.00760542	0
VIT_02s0025g02020	0.291375	0.00761713	0
VIT_06s0061g01570	0.445565	0.00763055	0
VIT_05s0020g03510	0.441565	0.00763093	0
VIT_06s0004g06670	0.660267	0.00764647	0
VIT_03s0038g03100	0.337852	0.00766864	0
VIT_04s0023g02780	0.310951	0.00768287	0
VIT_04s0008g01850	0.336853	0.00768357	0
VIT_08s0007g07870	0.499706	0.00768897	0
VIT_01s0127g00620	0.309009	0.00771548	0
VIT_01s0011g01910	0.319448	0.0077183	0
VIT_07s0205g00030	0.397218	0.00772752	0
VIT_08s0007g01780	0.479022	0.00776903	0
VIT_05s0020g01160	0.41534	0.0077831	0
VIT_01s0137g00640	0.58461	0.00780155	0
VIT_01s0011g00120	0.299055	0.00786953	0
VIT_06s0061g00450	0.593523	0.00790605	0
VIT_01s0011g05330	0.960819	0.00790605	0
VIT_07s0005g04020	0.456219	0.00791408	0
VIT_06s0004g02600	0.504172	0.00792349	0
VIT_04s0044g00820	0.28762	0.00793854	0
VIT_03s0063g00600	0.326024	0.00797956	0
VIT_07s0151g01040	0.391086	0.00799018	0
VIT_03s0063g01940	0.36749	0.00799161	0
VIT_08s0007g07420	0.379594	0.00799479	0
VIT_08s0007g01720	0.463914	0.0079965	0
VIT_08s0007g04150	0.484365	0.0079985	0
VIT_03s0180g00280	0.329998	0.00800459	0
VIT_02s0025g02780	0.342901	0.00801901	0
VIT_01s0150g00250	0.26629	0.00802921	0
VIT_01s0011g04650	0.425441	0.00803013	0
VIT_07s0141g00190	0.357764	0.00803507	0
VIT_08s0007g03250	0.567027	0.00803525	0
VIT_08s0007g01480	0.382624	0.00806791	0
VIT_07s0104g01470	0.294621	0.00808305	0
VIT_06s0004g05720	0.587424	0.00809199	0
VIT_04s0023g02650	0.657143	0.00810278	0
VIT_05s0020g03830	0.677281	0.00810474	0
VIT_06s0004g03990	0.434082	0.00811041	0
VIT_06s0004g00940	0.562544	0.00813853	0
VIT_02s0025g02890	0.431694	0.00814801	0
VIT_04s0008g00770	0.38785	0.00821185	0
VIT_05s0020g03380	0.364212	0.00821776	0
VIT_01s0244g00140	0.330892	0.0082228	0
VIT_07s0005g01980	0.619331	0.00824189	0
VIT_09s0002g01470	0.722175	0.00824766	0
VIT_09s0002g02550	0.50259	0.00827607	0
VIT_01s0011g05800	0.352822	0.00829628	0
VIT_05s0020g02930	0.490038	0.00830492	0
VIT_03s0180g00160	0.315758	0.00833221	0
VIT_07s0005g01090	0.486234	0.00836374	0
VIT_07s0005g01180	0.381159	0.00840231	0
VIT_03s0063g01210	0.291059	0.00843232	0
VIT_02s0025g00150	0.402988	0.00843401	0
VIT_04s0023g03470	0.363526	0.00844136	0
VIT_08s0007g08950	0.315134	0.00845597	0
VIT_04s0008g05100	0.382932	0.00851863	0
VIT_06s0061g00740	0.359334	0.00854498	0
VIT_06s0004g01410	0.284043	0.00858305	0
VIT_08s0007g01780	0.332134	0.00858394	0
VIT_01s0011g03890	0.447692	0.00858486	0
VIT_04s0043g00970	0.665295	0.00858617	0
[truncated: 256 more rows]

## Sheet: Hypermethylated  GO terms
GO terms containing hypermethylated genes in plants growing in Central Grounds vineyards compared to plants in Southern Grounds vineyards
Term	Description	DMGCount	notDMGCount	p	adjP	FDR
GO:1901658	glycosyl compound catabolic process	2	3126	2.1387e-189	3.64862e-186	6.64995e-187
GO:0070297	regulation of phosphorelay signal transduction system	2	2861	1.12067e-171	1.91187e-168	2.68983e-169
GO:0009683	indoleacetic acid metabolic process	2	2651	1.30573e-157	2.22758e-154	2.70665e-155
GO:0031349	positive regulation of defense response	2	1768	2.77735e-101	4.73816e-98	3.87727e-99
GO:0046108	uridine metabolic process	2	1008	3.45556e-55	5.89519e-52	3.15173e-53
GO:0046112	nucleobase biosynthetic process	2	979	1.912e-53	3.26187e-50	1.70969e-51
GO:0045862	positive regulation of proteolysis	2	480	9.07886e-25	1.54885e-21	4.21047e-23
GO:0016646	oxidoreductase activity, acting on the CH-NH group of donors, NAD or NADP as acceptor	2	452	4.04983e-23	6.909e-20	1.77016e-21
GO:0016713	oxidoreductase activity, acting on paired donors, with incorporation or reduction of molecular oxygen, reduced iron-sulfur protein as one donor, and incorporation of one atom of oxygen	2	393	7.1799e-20	1.22489e-16	2.72858e-18
GO:0030261	chromosome condensation	2	370	1.29918e-18	2.2164e-15	4.65295e-17
GO:0019104	DNA N-glycosylase activity	2	323	6.60379e-16	1.12661e-12	2.06744e-14
GO:1901800	positive regulation of proteasomal protein catabolic process	2	311	2.14483e-15	3.65907e-12	6.62384e-14
GO:0016553	base conversion or substitution editing	2	296	1.67334e-14	2.85471e-11	4.98761e-13
GO:0031407	oxylipin metabolic process	2	285	5.63632e-14	9.61557e-11	1.63371e-12
GO:0009851	auxin biosynthetic process	2	278	2.06171e-13	3.51729e-10	5.86415e-12
GO:0015925	galactosidase activity	2	255	3.47005e-12	5.91991e-09	8.94053e-11
GO:0043189	H4/H2A histone acetyltransferase complex	2	250	4.90469e-12	8.36741e-09	1.25424e-10
GO:0034250	positive regulation of cellular amide metabolic process	2	216	4.36088e-10	7.43966e-07	1.0078e-08
GO:0000502	proteasome complex	2	204	1.36151e-09	2.32273e-06	3.06364e-08
GO:0045089	positive regulation of innate immune response	2	182	2.22601e-08	3.79758e-05	4.67091e-07
GO:0012506	vesicle membrane	2	177	5.21713e-08	8.90043e-05	1.068e-06
GO:0072583	clathrin-mediated endocytosis	2	172	7.26837e-08	0.000123998	1.45379e-06
GO:0050263	ribosylpyrimidine nucleosidase activity	2	151	1.22359e-06	0.00208745	2.26831e-05
GO:0016796	exonuclease activity, active with either ribo- or deoxyribonucleic acids and producing 5'-phosphomonoesters	2	126	1.72094e-05	0.0293592	0.000291752
GO:0045271	respiratory chain complex I	3	1833	2.32287e-103	3.96281e-100	3.31036e-101
GO:0043406	positive regulation of MAP kinase activity	3	1736	2.45002e-97	4.17973e-94	3.28617e-95
GO:0000398	mRNA splicing, via spliceosome	3	384	3.57957e-18	6.10674e-15	1.26544e-16
GO:0060918	auxin transport	3	383	5.88256e-18	1.00357e-14	2.06359e-16
GO:0045010	actin nucleation	3	356	1.44517e-16	2.46546e-13	4.69633e-15
GO:0016769	transferase activity, transferring nitrogenous groups	3	324	8.50539e-15	1.45102e-11	2.55183e-13
GO:0031935	regulation of chromatin silencing	3	311	4.26398e-14	7.27436e-11	1.24119e-12
GO:0007265	Ras protein signal transduction	3	296	1.98368e-13	3.38415e-10	5.65395e-12
GO:0060968	regulation of gene silencing	3	285	1.05628e-12	1.80202e-09	2.83912e-11
GO:0051262	protein tetramerization	3	265	1.12433e-11	1.9181e-08	2.84326e-10
GO:0097472	cyclin-dependent protein kinase activity	3	262	1.69622e-11	2.89375e-08	4.18129e-10
GO:0022803	passive transmembrane transporter activity	3	258	2.43253e-11	4.14989e-08	5.95343e-10
GO:0016843	amine-lyase activity	3	255	3.656e-11	6.23714e-08	8.90004e-10
GO:0048284	organelle fusion	3	239	2.67627e-10	4.56571e-07	6.24818e-09
GO:0015926	glucosidase activity	3	230	5.51093e-10	9.40165e-07	1.26503e-08
GO:0051259	protein oligomerization	3	220	1.7846e-09	3.04453e-06	3.98944e-08
GO:0016725	oxidoreductase activity, acting on CH or CH2 groups	3	215	3.96963e-09	6.77219e-06	8.70337e-08
GO:0043408	regulation of MAPK cascade	3	206	1.31872e-08	2.24974e-05	2.7885e-07
GO:0009074	aromatic amino acid family catabolic process	3	191	5.87844e-08	0.000100286	1.17923e-06
GO:1902533	positive regulation of intracellular signal transduction	3	165	1.26214e-06	0.0021532	2.32715e-05
GO:0008544	epidermis development	3	158	2.67757e-06	0.00456794	4.8713e-05
GO:0015645	fatty acid ligase activity	3	160	2.84309e-06	0.00485031	5.12355e-05
GO:0016857	racemase and epimerase activity, acting on carbohydrates and derivatives	3	155	3.92153e-06	0.00669013	6.94061e-05
GO:0016591	DNA-directed RNA polymerase II, holoenzyme	3	150	8.76649e-06	0.0149556	0.00015259
GO:0061572	actin filament bundle organization	3	143	1.82249e-05	0.0310916	0.000308585
GO:0010074	maintenance of meristem identity	4	1568	2.30295e-85	3.92883e-82	2.76376e-83
GO:0045333	cellular respiration	4	1543	1.0087e-83	1.72085e-80	1.1663e-81
GO:0051275	beta-glucan catabolic process	4	1326	8.90981e-71	1.52001e-67	9.37664e-69
GO:0019187	beta-1,4-mannosyltransferase activity	4	1028	2.69772e-53	4.60232e-50	2.39662e-51
GO:0009124	nucleoside monophosphate biosynthetic process	4	586	6.37197e-28	1.08706e-24	3.22873e-26
GO:0007131	reciprocal meiotic recombination	4	345	5.10609e-15	8.71099e-12	1.5421e-13
GO:1901661	quinone metabolic process	4	274	3.03142e-11	5.1716e-08	7.39273e-10
GO:0043574	peroxisomal transport	4	234	3.0724e-09	5.24151e-06	6.81262e-08
GO:0042559	pteridine-containing compound biosynthetic process	4	223	9.51847e-09	1.62385e-05	2.03156e-07
GO:0042402	cellular biogenic amine catabolic process	4	221	1.41989e-08	2.42233e-05	2.99778e-07
GO:0009832	plant-type cell wall biogenesis	4	214	3.00277e-08	5.12273e-05	6.28155e-07
GO:0000723	telomere maintenance	4	186	5.98138e-07	0.00102042	1.12407e-05
GO:0032200	telomere organization	4	159	1.13541e-05	0.0193702	0.000197379
GO:0097164	ammonium ion metabolic process	4	162	1.19332e-05	0.020358	0.000205876
GO:0008170	N-methyltransferase activity	5	616	2.05672e-28	3.50877e-25	1.0699e-26
GO:0045165	cell fate commitment	5	319	1.06372e-12	1.8147e-09	2.8535e-11
GO:0008037	cell recognition	5	249	3.21288e-09	5.48117e-06	7.11259e-08
GO:0010498	proteasomal protein catabolic process	5	209	2.75193e-07	0.000469479	5.32524e-06
GO:0010393	galacturonan metabolic process	5	193	1.71316e-06	0.00292265	3.15026e-05
GO:0006997	nucleus organization	5	189	2.42849e-06	0.004143	4.42402e-05
GO:0046129	purine ribonucleoside biosynthetic process	5	181	4.96098e-06	0.00846343	8.75765e-05
GO:0009694	jasmonic acid metabolic process	6	2305	8.81747e-128	1.50426e-124	1.48929e-125
GO:0048442	sepal development	6	2260	5.85484e-125	9.98836e-122	9.6507e-123
GO:0042558	pteridine-containing compound metabolic process	6	641	8.86814e-29	1.5129e-25	4.66639e-27
GO:0098562	cytoplasmic side of membrane	6	389	2.57007e-15	4.38453e-12	7.88372e-14
GO:0009438	methylglyoxal metabolic process	6	346	3.91865e-13	6.68521e-10	1.08088e-11
GO:0042579	microbody	6	307	2.48243e-11	4.23503e-08	6.06472e-10
GO:0031410	cytoplasmic vesicle	6	253	1.45728e-08	2.48612e-05	3.07199e-07
GO:0010256	endomembrane system organization	6	187	1.22142e-05	0.0208374	0.000210194
GO:0004673	protein histidine kinase activity	6	1	2.06993e-05	0.035313	0.000342016
GO:0006089	lactate metabolic process	6	1	2.06993e-05	0.035313	0.000342016
GO:0008081	phosphoric diester hydrolase activity	6	1	2.06993e-05	0.035313	0.000342016
GO:0008320	protein transmembrane transporter activity	6	1	2.06993e-05	0.035313	0.000342016
GO:0009064	glutamine family amino acid metabolic process	6	1	2.06993e-05	0.035313	0.000342016
GO:0009142	nucleoside triphosphate biosynthetic process	6	1	2.06993e-05	0.035313	0.000342016
GO:0009967	positive regulation of signal transduction	6	1	2.06993e-05	0.035313	0.000342016
GO:0015988	energy coupled proton transmembrane transport, against electrochemical gradient	6	1	2.06993e-05	0.035313	0.000342016
GO:0016860	intramolecular oxidoreductase activity	6	1	2.06993e-05	0.035313	0.000342016
GO:0031669	cellular response to nutrient levels	6	1	2.06993e-05	0.035313	0.000342016
GO:0043478	pigment accumulation in response to UV light	6	1	2.06993e-05	0.035313	0.000342016
GO:0043479	pigment accumulation in tissues in response to UV light	6	1	2.06993e-05	0.035313	0.000342016
GO:0048236	plant-type spore development	6	1	2.06993e-05	0.035313	0.000342016
GO:0048581	negative regulation of post-embryonic development	6	1	2.06993e-05	0.035313	0.000342016
GO:0051049	regulation of transport	6	1	2.06993e-05	0.035313	0.000342016
GO:0090662	ATP hydrolysis coupled transmembrane transport	6	1	2.06993e-05	0.035313	0.000342016
GO:1901990	regulation of mitotic cell cycle phase transition	6	1	2.06993e-05	0.035313	0.000342016
GO:0009067	aspartate family amino acid biosynthetic process	7	2575	2.1567e-143	3.67932e-140	3.88237e-141
GO:0005783	endoplasmic reticulum	7	2237	9.77827e-122	1.66817e-118	1.57386e-119
GO:2000280	regulation of root development	7	371	1.31233e-13	2.23884e-10	3.7561e-12
GO:0048464	flower calyx development	7	233	4.52976e-07	0.000772777	8.5579e-06
GO:0045859	regulation of protein kinase activity	7	235	4.78248e-07	0.000815892	9.01236e-06
GO:0000305	response to oxygen radical	7	1	2.87614e-06	0.0049067	5.12355e-05
GO:0004812	aminoacyl-tRNA ligase activity	7	1	2.87614e-06	0.0049067	5.12355e-05
GO:0006220	pyrimidine nucleotide metabolic process	7	1	2.87614e-06	0.0049067	5.12355e-05
GO:0008135	translation factor activity, RNA binding	7	1	2.87614e-06	0.0049067	5.12355e-05
GO:0009179	purine ribonucleoside diphosphate metabolic process	7	1	2.87614e-06	0.0049067	5.12355e-05
GO:0010118	stomatal movement	7	1	2.87614e-06	0.0049067	5.12355e-05
GO:0015804	neutral amino acid transport	7	1	2.87614e-06	0.0049067	5.12355e-05
GO:0034504	protein localization to nucleus	7	1	2.87614e-06	0.0049067	5.12355e-05
GO:0043549	regulation of kinase activity	7	1	2.87614e-06	0.0049067	5.12355e-05
GO:0044432	endoplasmic reticulum part	7	1	2.87614e-06	0.0049067	5.12355e-05
GO:0048449	floral organ formation	7	1	2.87614e-06	0.0049067	5.12355e-05
GO:0051170	nuclear import	7	1	2.87614e-06	0.0049067	5.12355e-05
GO:1903293	phosphatase complex	7	1	2.87614e-06	0.0049067	5.12355e-05
GO:0006757	ATP generation from ADP	7	209	5.10287e-06	0.0087055	8.99652e-05
GO:0004527	exonuclease activity	7	2	1.15655e-05	0.0197308	0.000199785
GO:0009135	purine nucleoside diphosphate metabolic process	7	2	1.15655e-05	0.0197308	0.000199785
GO:0016835	carbon-oxygen lyase activity	7	2	1.15655e-05	0.0197308	0.000199785
GO:0043038	amino acid activation	7	2	1.15655e-05	0.0197308	0.000199785
GO:0071496	cellular response to external stimulus	7	2	1.15655e-05	0.0197308	0.000199785
GO:0051338	regulation of transferase activity	7	191	2.76352e-05	0.0471457	0.000454971
GO:0048193	Golgi vesicle transport	8	3162	3.10492e-180	5.29699e-177	8.32916e-178
GO:0043401	steroid hormone mediated signaling pathway	8	1574	1.4382e-79	2.45357e-76	1.61281e-77
GO:0015298	solute:cation antiporter activity	8	522	1.83181e-20	3.12506e-17	7.22224e-19
GO:0009066	aspartate family amino acid metabolic process	8	524	1.94387e-20	3.31625e-17	7.57675e-19
GO:0009756	carbohydrate mediated signaling	8	1	3.93459e-07	0.000671241	7.47634e-06
GO:0015980	energy derivation by oxidation of organic compounds	8	1	3.93459e-07	0.000671241	7.47634e-06
GO:0016128	phytosteroid metabolic process	8	1	3.93459e-07	0.000671241	7.47634e-06
GO:0016129	phytosteroid biosynthetic process	8	1	3.93459e-07	0.000671241	7.47634e-06
GO:0016131	brassinosteroid metabolic process	8	1	3.93459e-07	0.000671241	7.47634e-06
GO:0016144	S-glycoside biosynthetic process	8	1	3.93459e-07	0.000671241	7.47634e-06
GO:0031968	organelle outer membrane	8	1	3.93459e-07	0.000671241	7.47634e-06
GO:0044772	mitotic cell cycle phase transition	8	1	3.93459e-07	0.000671241	7.47634e-06
GO:0051187	cofactor catabolic process	8	1	3.93459e-07	0.000671241	7.47634e-06
GO:0070001	aspartic-type peptidase activity	8	1	3.93459e-07	0.000671241	7.47634e-06
GO:0071367	cellular response to brassinosteroid stimulus	8	1	3.93459e-07	0.000671241	7.47634e-06
GO:1902531	regulation of intracellular signal transduction	8	1	3.93459e-07	0.000671241	7.47634e-06
GO:1903825	organic acid transmembrane transport	8	1	3.93459e-07	0.000671241	7.47634e-06
GO:0009132	nucleoside diphosphate metabolic process	8	2	1.75465e-06	0.00299343	3.2136e-05
GO:0034284	response to monosaccharide	8	2	1.75465e-06	0.00299343	3.2136e-05
GO:0036293	response to decreased oxygen levels	8	2	1.75465e-06	0.00299343	3.2136e-05
GO:0006787	porphyrin-containing compound catabolic process	8	3	5.73934e-06	0.00979131	0.000100539
GO:0046903	secretion	8	3	5.73934e-06	0.00979131	0.000100539
GO:0048441	petal development	8	3	5.73934e-06	0.00979131	0.000100539
GO:0071383	cellular response to steroid hormone stimulus	8	3	5.73934e-06	0.00979131	0.000100539
GO:0033015	tetrapyrrole catabolic process	8	4	1.53626e-05	0.0262085	0.00026109
GO:0048545	response to steroid hormone	8	4	1.53626e-05	0.0262085	0.00026109
GO:0070482	response to oxygen levels	8	4	1.53626e-05	0.0262085	0.00026109
GO:0071470	cellular response to osmotic stress	8	4	1.53626e-05	0.0262085	0.00026109
GO:0016679	oxidoreductase activity, acting on diphenols and related substances as donors	9	732	1.92746e-30	3.28825e-27	1.05903e-28
GO:0045143	homologous chromosome segregation	9	618	1.64334e-24	2.80354e-21	7.56996e-23
GO:0070192	chromosome organization involved in meiotic cell cycle	9	467	1.10345e-16	1.88249e-13	3.5944e-15
GO:0018377	protein myristoylation	9	298	1.02459e-08	1.74795e-05	2.18002e-07
GO:0004888	transmembrane signaling receptor activity	9	1	5.31615e-08	9.06935e-05	1.068e-06
GO:0005840	ribosome	9	1	5.31615e-08	9.06935e-05	1.068e-06
GO:0007005	mitochondrion organization	9	1	5.31615e-08	9.06935e-05	1.068e-06
GO:0009561	megagametogenesis	9	1	5.31615e-08	9.06935e-05	1.068e-06
GO:0009733	response to auxin	9	1	5.31615e-08	9.06935e-05	1.068e-06
GO:0015992	proton transport	9	1	5.31615e-08	9.06935e-05	1.068e-06
GO:0016143	S-glycoside metabolic process	9	1	5.31615e-08	9.06935e-05	1.068e-06
GO:0016682	oxidoreductase activity, acting on diphenols and related substances as donors, oxygen as acceptor	9	1	5.31615e-08	9.06935e-05	1.068e-06
GO:0031365	N-terminal protein amino acid modification	9	1	5.31615e-08	9.06935e-05	1.068e-06
GO:0032270	positive regulation of cellular protein metabolic process	9	1	5.31615e-08	9.06935e-05	1.068e-06
GO:0034728	nucleosome organization	9	1	5.31615e-08	9.06935e-05	1.068e-06
GO:0042158	lipoprotein biosynthetic process	9	1	5.31615e-08	9.06935e-05	1.068e-06
GO:0065002	intracellular protein transmembrane transport	9	1	5.31615e-08	9.06935e-05	1.068e-06
GO:0065004	protein-DNA complex assembly	9	1	5.31615e-08	9.06935e-05	1.068e-06
GO:0071824	protein-DNA complex subunit organization	9	1	5.31615e-08	9.06935e-05	1.068e-06
GO:0042157	lipoprotein metabolic process	9	2	2.60392e-07	0.000444229	5.04597e-06
GO:0098797	plasma membrane protein complex	9	2	2.60392e-07	0.000444229	5.04597e-06
GO:0044724	single-organism carbohydrate catabolic process	9	260	4.49638e-07	0.000767083	8.50837e-06
GO:0009404	toxin metabolic process	9	3	9.27727e-07	0.0015827	1.7245e-05
GO:0019395	fatty acid oxidation	9	3	9.27727e-07	0.0015827	1.7245e-05
GO:0034440	lipid oxidation	9	3	9.27727e-07	0.0015827	1.7245e-05
GO:0046271	phenylpropanoid catabolic process	9	3	9.27727e-07	0.0015827	1.7245e-05
GO:0071365	cellular response to auxin stimulus	9	4	2.68598e-06	0.00458228	4.8801e-05
GO:0007292	female gamete generation	9	5	6.7008e-06	0.0114316	0.000117081
GO:0044106	cellular amine metabolic process	9	5	6.7008e-06	0.0114316	0.000117081
GO:0045132	meiotic chromosome segregation	9	6	1.4928e-05	0.0254672	0.000254971
GO:0005342	organic acid transmembrane transporter activity	10	3125	2.87949e-174	4.9124e-171	7.43295e-172
GO:0009909	regulation of flower development	10	510	3.48326e-18	5.94244e-15	1.23458e-16
GO:0000377	RNA splicing, via transesterification reactions with bulged adenosine as nucleophile	10	1	7.11032e-09	1.21302e-05	1.52951e-07
GO:0006816	calcium ion transport	10	1	7.11032e-09	1.21302e-05	1.52951e-07
GO:0009553	embryo sac development	10	1	7.11032e-09	1.21302e-05	1.52951e-07
GO:0031226	intrinsic component of plasma membrane	10	1	7.11032e-09	1.21302e-05	1.52951e-07
GO:0050657	nucleic acid transport	10	1	7.11032e-09	1.21302e-05	1.52951e-07
GO:0050658	RNA transport	10	1	7.11032e-09	1.21302e-05	1.52951e-07
GO:0098656	anion transmembrane transport	10	1	7.11032e-09	1.21302e-05	1.52951e-07
GO:1903409	reactive oxygen species biosynthetic process	10	1	7.11032e-09	1.21302e-05	1.52951e-07
GO:0000375	RNA splicing, via transesterification reactions	10	2	3.7947e-08	6.47375e-05	7.88993e-07
GO:0000725	recombinational repair	10	2	3.7947e-08	6.47375e-05	7.88993e-07
GO:0000041	transition metal ion transport	10	3	1.46282e-07	0.000249557	2.86309e-06
GO:0015297	antiporter activity	10	3	1.46282e-07	0.000249557	2.86309e-06
GO:0016410	N-acyltransferase activity	10	3	1.46282e-07	0.000249557	2.86309e-06
GO:0071427	mRNA-containing ribonucleoprotein complex export from nucleus	10	3	1.46282e-07	0.000249557	2.86309e-06
GO:0090305	nucleic acid phosphodiester bond hydrolysis	10	3	1.46282e-07	0.000249557	2.86309e-06
GO:0051028	mRNA transport	10	269	7.21302e-07	0.00123054	1.35181e-05
GO:0009932	cell tip growth	10	6	2.88575e-06	0.00492309	5.12731e-05
GO:0044786	cell cycle DNA replication	10	6	2.88575e-06	0.00492309	5.12731e-05
GO:0000819	sister chromatid segregation	10	8	1.24937e-05	0.0213142	0.000214195
GO:0046785	microtubule polymerization	10	8	1.24937e-05	0.0213142	0.000214195
GO:0051236	establishment of RNA localization	10	8	1.24937e-05	0.0213142	0.000214195
GO:0009664	plant-type cell wall organization	10	9	2.34823e-05	0.0400608	0.000387532
GO:0008514	organic anion transmembrane transporter activity	11	563	5.38658e-20	9.1895e-17	2.05277e-18
GO:0006694	steroid biosynthetic process	11	432	1.21304e-13	2.06944e-10	3.47919e-12
GO:0000226	microtubule cytoskeleton organization	11	1	9.42987e-10	1.60874e-06	2.1289e-08
GO:0006534	cysteine metabolic process	11	1	9.42987e-10	1.60874e-06	2.1289e-08
GO:0007276	gamete generation	11	1	9.42987e-10	1.60874e-06	2.1289e-08
GO:0070035	purine NTP-dependent helicase activity	11	1	9.42987e-10	1.60874e-06	2.1289e-08
GO:2000377	regulation of reactive oxygen species metabolic process	11	1	9.42987e-10	1.60874e-06	2.1289e-08
GO:0044815	DNA packaging complex	11	2	5.4465e-09	9.29173e-06	1.19223e-07
GO:0042446	hormone biosynthetic process	11	3	2.25875e-08	3.85343e-05	4.73235e-07
GO:0006006	glucose metabolic process	11	4	7.5282e-08	0.000128431	1.49267e-06
GO:0006575	cellular modified amino acid metabolic process	11	4	7.5282e-08	0.000128431	1.49267e-06
GO:0009808	lignin metabolic process	11	4	7.5282e-08	0.000128431	1.49267e-06
GO:0016109	tetraterpenoid biosynthetic process	11	4	7.5282e-08	0.000128431	1.49267e-06
GO:0072527	pyrimidine-containing compound metabolic process	11	4	7.5282e-08	0.000128431	1.49267e-06
GO:0099600	transmembrane receptor activity	11	4	7.5282e-08	0.000128431	1.49267e-06
GO:0010876	lipid localization	11	5	2.14131e-07	0.000365308	4.17316e-06
GO:0010383	cell wall polysaccharide metabolic process	11	7	1.23304e-06	0.00210356	2.27657e-05
GO:0010410	hemicellulose metabolic process	11	7	1.23304e-06	0.00210356	2.27657e-05
GO:0071322	cellular response to carbohydrate stimulus	11	9	5.1458e-06	0.00877873	9.06053e-05
GO:0016407	acetyltransferase activity	11	11	1.70976e-05	0.0291685	0.000290216
GO:0006333	chromatin assembly or disassembly	11	12	2.91527e-05	0.0497344	0.000479376
GO:0031406	carboxylic acid binding	12	1746	1.74922e-84	2.98416e-81	2.0454e-82
GO:0019827	stem cell population maintenance	12	430	6.74343e-13	1.15043e-09	1.8378e-11
GO:0005740	mitochondrial envelope	12	1	1.24166e-10	2.11828e-07	2.92885e-09
GO:0016859	cis-trans isomerase activity	12	1	1.24166e-10	2.11828e-07	2.92885e-09
GO:0034620	cellular response to unfolded protein	12	1	1.24166e-10	2.11828e-07	2.92885e-09
GO:0043177	organic acid binding	12	1	1.24166e-10	2.11828e-07	2.92885e-09
GO:0043543	protein acylation	12	1	1.24166e-10	2.11828e-07	2.92885e-09
GO:0031966	mitochondrial membrane	12	363	7.6627e-10	1.30726e-06	1.74724e-08
GO:0098791	Golgi subcompartment	12	2	7.71673e-10	1.31647e-06	1.75663e-08
GO:0007127	meiosis I	12	3	3.42589e-09	5.84457e-06	7.57189e-08
GO:0030422	production of siRNA involved in RNA interference	12	4	1.21687e-08	2.07598e-05	2.57711e-07
GO:0035825	reciprocal DNA recombination	12	4	1.21687e-08	2.07598e-05	2.57711e-07
GO:0009063	cellular amino acid catabolic process	12	5	3.67429e-08	6.26834e-05	7.66287e-07
GO:0009651	response to salt stress	12	6	9.7901e-08	0.000167019	1.93554e-06
GO:0006397	mRNA processing	12	7	2.36035e-07	0.000402677	4.58697e-06
GO:0006399	tRNA metabolic process	12	9	1.08666e-06	0.00185383	2.01719e-05
GO:0000272	polysaccharide catabolic process	12	10	2.12412e-06	0.00362375	3.87472e-05
GO:0016759	cellulose synthase activity	12	10	2.12412e-06	0.00362375	3.87472e-05
GO:0044003	modification by symbiont of host morphology or physiology	12	276	3.01324e-06	0.00514058	5.34688e-05
GO:0016116	carotenoid metabolic process	12	11	3.94661e-06	0.00673292	6.97598e-05
GO:0044403	symbiosis, encompassing mutualism through parasitism	12	12	7.01471e-06	0.0119671	0.00012241
GO:1901606	alpha-amino acid catabolic process	12	13	1.19897e-05	0.0204544	0.00020659
GO:0042180	cellular ketone metabolic process	12	14	1.97926e-05	0.0337662	0.000334303
GO:1901659	glycosyl compound biosynthetic process	13	2858	3.98461e-152	6.79774e-149	7.90057e-150
GO:0051168	nuclear export	13	2320	4.27697e-118	7.29651e-115	6.80392e-116
GO:0006402	mRNA catabolic process	13	1145	6.32249e-49	1.07862e-45	5.24235e-47
GO:0009615	response to virus	13	1	1.62487e-11	2.77203e-08	4.01265e-10
GO:0009943	adaxial/abaxial axis specification	13	1	1.62487e-11	2.77203e-08	4.01265e-10
GO:0033037	polysaccharide localization	13	1	1.62487e-11	2.77203e-08	4.01265e-10
GO:0051156	glucose 6-phosphate metabolic process	13	1	1.62487e-11	2.77203e-08	4.01265e-10
GO:0065001	specification of axis polarity	13	1	1.62487e-11	2.77203e-08	4.01265e-10
GO:0006779	porphyrin-containing compound biosynthetic process	13	2	1.08118e-10	1.8445e-07	2.57697e-09
GO:0016298	lipase activity	13	2	1.08118e-10	1.8445e-07	2.57697e-09
GO:0009798	axis specification	13	3	5.11624e-10	8.72831e-07	1.1764e-08
GO:0071166	ribonucleoprotein complex localization	13	3	5.11624e-10	8.72831e-07	1.1764e-08
GO:0044093	positive regulation of molecular function	13	5	6.16386e-09	1.05155e-05	1.34281e-07
GO:0006986	response to unfolded protein	13	6	1.73226e-08	2.95524e-05	3.64044e-07
GO:0071369	cellular response to ethylene stimulus	13	6	1.73226e-08	2.95524e-05	3.64044e-07
GO:0009648	photoperiodism	13	7	4.39278e-08	7.49409e-05	9.10579e-07
GO:0035967	cellular response to topologically incorrect protein	13	8	1.02353e-07	0.000174614	2.02064e-06
GO:0009411	response to UV	13	9	2.221e-07	0.000378903	4.32231e-06
GO:0071426	ribonucleoprotein complex export from nucleus	13	10	4.53506e-07	0.000773682	8.5579e-06
GO:0046488	phosphatidylinositol metabolic process	13	11	8.78511e-07	0.00149874	1.64194e-05
GO:0009723	response to ethylene	13	299	1.22969e-06	0.00209785	2.27653e-05
GO:0009955	adaxial/abaxial pattern specification	13	15	8.19629e-06	0.0139829	0.000142846
GO:0070589	cellular component macromolecule biosynthetic process	13	17	2.06874e-05	0.0352927	0.000342016
GO:0000097	sulfur amino acid biosynthetic process	14	1	2.11492e-12	3.60806e-09	5.50086e-11
GO:0003774	motor activity	14	1	2.11492e-12	3.60806e-09	5.50086e-11
GO:0004674	protein serine/threonine kinase activity	14	1	2.11492e-12	3.60806e-09	5.50086e-11
GO:0009100	glycoprotein metabolic process	14	1	2.11492e-12	3.60806e-09	5.50086e-11
GO:0070918	production of small RNA involved in gene silencing by RNA	14	1	2.11492e-12	3.60806e-09	5.50086e-11
GO:0005984	disaccharide metabolic process	14	2	1.50016e-11	2.55927e-08	3.7384e-10
GO:0009941	chloroplast envelope	14	2	1.50016e-11	2.55927e-08	3.7384e-10
GO:0031050	dsRNA fragmentation	14	2	1.50016e-11	2.55927e-08	3.7384e-10
GO:0051644	plastid localization	14	2	1.50016e-11	2.55927e-08	3.7384e-10
GO:1901699	cellular response to nitrogen compound	14	2	1.50016e-11	2.55927e-08	3.7384e-10
GO:0009606	tropism	14	429	1.76165e-11	3.00538e-08	4.33478e-10
GO:0009642	response to light intensity	14	3	7.53782e-11	1.28595e-07	1.8029e-09
GO:0035195	gene silencing by miRNA	14	3	7.53782e-11	1.28595e-07	1.8029e-09
GO:0006401	RNA catabolic process	14	4	3.00794e-10	5.13155e-07	6.98676e-09
GO:0015036	disulfide oxidoreductase activity	14	4	3.00794e-10	5.13155e-07	6.98676e-09
GO:0016616	oxidoreductase activity, acting on the CH-OH group of donors, NAD or NADP as acceptor	14	5	1.01367e-09	1.72931e-06	2.28469e-08
GO:0051667	establishment of plastid localization	14	383	1.42613e-09	2.43297e-06	3.19329e-08
GO:0046474	glycerophospholipid biosynthetic process	14	6	2.99672e-09	5.11241e-06	6.65561e-08
GO:0042170	plastid membrane	14	9	4.40955e-08	7.52269e-05	9.12672e-07
GO:0019750	chloroplast localization	14	316	6.84804e-07	0.00116828	1.28517e-05
GO:0042545	cell wall modification	14	15	2.04278e-06	0.00348498	3.7363e-05
GO:0031969	chloroplast membrane	14	282	1.47284e-05	0.0251267	0.000251877
GO:0072509	divalent inorganic cation transmembrane transporter activity	15	1761	1.08509e-81	1.85117e-78	1.22688e-79
GO:0009123	nucleoside monophosphate metabolic process	15	581	6.42327e-18	1.09581e-14	2.24177e-16
GO:0009698	phenylpropanoid metabolic process	15	572	1.94219e-17	3.31338e-14	6.57707e-16
GO:0005654	nucleoplasm	15	1	2.73975e-13	4.67401e-10	7.6652e-12
GO:0005739	mitochondrion	15	1	2.73975e-13	4.67401e-10	7.6652e-12
GO:0009205	purine ribonucleoside triphosphate metabolic process	15	1	2.73975e-13	4.67401e-10	7.6652e-12
GO:0009966	regulation of signal transduction	15	1	2.73975e-13	4.67401e-10	7.6652e-12
GO:0016747	transferase activity, transferring acyl groups other than amino-acyl groups	15	1	2.73975e-13	4.67401e-10	7.6652e-12
GO:0004518	nuclease activity	15	2	2.06372e-12	3.5207e-09	5.42961e-11
GO:0015078	hydrogen ion transmembrane transporter activity	15	2	2.06372e-12	3.5207e-09	5.42961e-11
GO:0035303	regulation of dephosphorylation	15	2	2.06372e-12	3.5207e-09	5.42961e-11
GO:0048466	androecium development	15	2	2.06372e-12	3.5207e-09	5.42961e-11
GO:0060548	negative regulation of cell death	15	2	2.06372e-12	3.5207e-09	5.42961e-11
GO:0009161	ribonucleoside monophosphate metabolic process	15	3	1.09736e-11	1.87209e-08	2.78536e-10
GO:0016879	ligase activity, forming carbon-nitrogen bonds	15	3	1.09736e-11	1.87209e-08	2.78536e-10
GO:0005794	Golgi apparatus	15	441	2.0823e-11	3.5524e-08	5.11457e-10
GO:0044431	Golgi apparatus part	15	4	4.61971e-11	7.88123e-08	1.11863e-09
GO:0044437	vacuolar part	15	4	4.61971e-11	7.88123e-08	1.11863e-09
GO:0009126	purine nucleoside monophosphate metabolic process	15	5	1.63785e-10	2.79417e-07	3.84351e-09
GO:0009167	purine ribonucleoside monophosphate metabolic process	15	7	1.41562e-09	2.41505e-06	3.17497e-08
GO:0044429	mitochondrial part	15	7	1.41562e-09	2.41505e-06	3.17497e-08
GO:0009415	response to water	15	8	3.60801e-09	6.15526e-06	7.94873e-08
GO:0008168	methyltransferase activity	15	9	8.52994e-09	1.45521e-05	1.82914e-07
GO:0044451	nucleoplasm part	15	9	8.52994e-09	1.45521e-05	1.82914e-07
GO:0043632	modification-dependent macromolecule catabolic process	15	12	7.90594e-08	0.000134875	1.5653e-06
GO:0009799	specification of symmetry	15	13	1.51006e-07	0.000257617	2.95134e-06
GO:0045017	glycerolipid biosynthetic process	15	16	8.45675e-07	0.00144272	1.58273e-05
GO:0009199	ribonucleoside triphosphate metabolic process	15	22	1.28522e-05	0.0219259	0.000220066
GO:0044427	chromosomal part	16	1	3.53423e-14	6.02939e-11	1.03983e-12
GO:0005773	vacuole	16	2	2.81745e-13	4.80658e-10	7.81865e-12
GO:0006261	DNA-dependent DNA replication	16	2	2.81745e-13	4.80658e-10	7.81865e-12
GO:0009150	purine ribonucleotide metabolic process	16	2	2.81745e-13	4.80658e-10	7.81865e-12
GO:0048878	chemical homeostasis	16	2	2.81745e-13	4.80658e-10	7.81865e-12
GO:0008380	RNA splicing	16	475	2.11199e-12	3.60306e-09	5.50086e-11
GO:0015631	tubulin binding	16	7	2.46352e-10	4.20277e-07	5.77119e-09
GO:0090351	seedling development	16	10	3.7137e-09	6.33557e-06	8.16842e-08
GO:0009696	salicylic acid metabolic process	17	859	5.27715e-30	9.00283e-27	2.85365e-28
GO:0007059	chromosome segregation	17	1	4.54189e-15	7.74846e-12	1.37474e-13
GO:0032269	negative regulation of cellular protein metabolic process	17	1	4.54189e-15	7.74846e-12	1.37474e-13
GO:0044550	secondary metabolite biosynthetic process	17	1	4.54189e-15	7.74846e-12	1.37474e-13
GO:0035670	plant-type ovary development	17	2	3.82035e-14	6.51752e-11	1.11681e-12
GO:0048588	developmental cell growth	17	2	3.82035e-14	6.51752e-11	1.11681e-12
GO:0009141	nucleoside triphosphate metabolic process	17	3	2.25515e-13	3.84729e-10	6.40104e-12
GO:0006928	movement of cell or subcellular component	17	4	1.04838e-12	1.78854e-09	2.82343e-11
GO:0035194	posttranscriptional gene silencing by RNA	17	5	4.08485e-12	6.96876e-09	1.04654e-10
GO:0051248	negative regulation of protein metabolic process	17	5	4.08485e-12	6.96876e-09	1.04654e-10
GO:0009826	unidimensional cell growth	17	6	1.38669e-11	2.36569e-08	3.49382e-10
GO:0098813	nuclear chromosome segregation	17	6	1.38669e-11	2.36569e-08	3.49382e-10
GO:0008509	anion transmembrane transporter activity	17	7	4.21055e-11	7.1832e-08	1.02318e-09
GO:0006865	amino acid transport	17	9	2.9818e-10	5.08695e-07	6.94963e-09
GO:0034655	nucleobase-containing compound catabolic process	17	12	3.44215e-09	5.8723e-06	7.59555e-08
GO:0008202	steroid metabolic process	17	20	4.00833e-07	0.000683821	7.60589e-06
GO:0016441	posttranscriptional gene silencing	17	308	2.51809e-05	0.0429587	0.000415065
GO:0007166	cell surface receptor signaling pathway	18	1	5.81695e-16	9.92371e-13	1.8337e-14
GO:0009856	pollination	18	1	5.81695e-16	9.92371e-13	1.8337e-14
GO:0018958	phenol-containing compound metabolic process	18	1	5.81695e-16	9.92371e-13	1.8337e-14
GO:0048440	carpel development	18	1	5.81695e-16	9.92371e-13	1.8337e-14
GO:0070838	divalent metal ion transport	18	1	5.81695e-16	9.92371e-13	1.8337e-14
GO:0006163	purine nucleotide metabolic process	18	2	5.14853e-15	8.78339e-12	1.55149e-13
GO:0046128	purine ribonucleoside metabolic process	18	5	6.32374e-13	1.07883e-09	1.73032e-11
GO:0009165	nucleotide biosynthetic process	18	6	2.23921e-12	3.8201e-09	5.81308e-11
GO:0061647	histone H3-K9 modification	18	9	5.41052e-11	9.23035e-08	1.3055e-09
GO:0007167	enzyme linked receptor protein signaling pathway	18	16	1.08632e-08	1.85327e-05	2.30778e-07
GO:0055114	oxidation-reduction process	18	23	4.26388e-07	0.000727418	8.07959e-06
GO:0009863	salicylic acid mediated signaling pathway	19	1395	1.24678e-56	2.12701e-53	1.16832e-54
GO:0000302	response to reactive oxygen species	19	1	7.42686e-17	1.26702e-13	2.46024e-15
GO:0051174	regulation of phosphorus metabolic process	19	1	7.42686e-17	1.26702e-13	2.46024e-15
GO:0061640	cytoskeleton-dependent cytokinesis	19	1	7.42686e-17	1.26702e-13	2.46024e-15
GO:1902410	mitotic cytokinetic process	19	1	7.42686e-17	1.26702e-13	2.46024e-15
GO:0044092	negative regulation of molecular function	19	2	6.89994e-16	1.17713e-12	2.15523e-14
GO:0019220	regulation of phosphate metabolic process	19	3	4.47727e-15	7.63822e-12	1.36423e-13
GO:0000910	cytokinesis	19	4	2.27805e-14	3.88635e-11	6.73138e-13
GO:0010646	regulation of cell communication	19	4	2.27805e-14	3.88635e-11	6.73138e-13
GO:0016072	rRNA metabolic process	19	4	2.27805e-14	3.88635e-11	6.73138e-13
GO:0009627	systemic acquired resistance	19	546	1.10456e-13	1.88439e-10	3.17472e-12
GO:0005694	chromosome	19	6	3.56786e-13	6.08677e-10	9.88104e-12
GO:0016614	oxidoreductase activity, acting on CH-OH group of donors	19	529	6.08793e-13	1.0386e-09	1.66913e-11
GO:0052689	carboxylic ester hydrolase activity	19	37	1.97787e-05	0.0337425	0.000334303
GO:0004721	phosphoprotein phosphatase activity	20	1	9.45544e-18	1.6131e-14	3.26669e-16
GO:0034968	histone lysine methylation	20	1	9.45544e-18	1.6131e-14	3.26669e-16
GO:0046983	protein dimerization activity	20	1	9.45544e-18	1.6131e-14	3.26669e-16
GO:0009119	ribonucleoside metabolic process	20	2	9.20031e-17	1.56957e-13	3.01126e-15
GO:0015291	secondary active transmembrane transporter activity	20	2	9.20031e-17	1.56957e-13	3.01126e-15
GO:0016667	oxidoreductase activity, acting on a sulfur group of donors	20	2	9.20031e-17	1.56957e-13	3.01126e-15
GO:0033013	tetrapyrrole metabolic process	20	2	9.20031e-17	1.56957e-13	3.01126e-15
GO:1901293	nucleoside phosphate biosynthetic process	20	3	6.23953e-16	1.06446e-12	1.95788e-14
GO:0009240	isopentenyl diphosphate biosynthetic process	20	4	3.31177e-15	5.64987e-12	1.01362e-13
GO:0048469	cell maturation	20	5	1.46488e-14	2.49908e-11	4.38538e-13
GO:0046490	isopentenyl diphosphate metabolic process	20	8	5.93419e-13	1.01237e-09	1.63025e-11
GO:0004497	monooxygenase activity	20	9	1.6918e-12	2.88621e-09	4.51183e-11
GO:0042625	ATPase coupled ion transmembrane transporter activity	20	9	1.6918e-12	2.88621e-09	4.51183e-11
GO:0000280	nuclear division	20	11	1.11982e-11	1.91042e-08	2.83712e-10
GO:0006778	porphyrin-containing compound metabolic process	20	15	2.6341e-10	4.49378e-07	6.16026e-09
GO:0042626	ATPase activity, coupled to transmembrane movement of substances	20	20	6.07187e-09	1.03586e-05	1.32488e-07
GO:0048764	trichoblast maturation	20	20	6.07187e-09	1.03586e-05	1.32488e-07
GO:0042278	purine nucleoside metabolic process	20	24	4.76366e-08	8.12681e-05	9.82991e-07
GO:0009116	nucleoside metabolic process	20	390	5.55894e-07	0.000948355	1.04611e-05
GO:0005996	monosaccharide metabolic process	21	1	1.20067e-18	2.04834e-15	4.31142e-17
GO:0031399	regulation of protein modification process	21	1	1.20067e-18	2.04834e-15	4.31142e-17
GO:0034248	regulation of cellular amide metabolic process	21	1	1.20067e-18	2.04834e-15	4.31142e-17
GO:0046395	carboxylic acid catabolic process	21	1	1.20067e-18	2.04834e-15	4.31142e-17
GO:0048467	gynoecium development	21	1	1.20067e-18	2.04834e-15	4.31142e-17
GO:0090627	plant epidermal cell differentiation	21	2	1.22107e-17	2.08315e-14	4.16599e-16
GO:0009259	ribonucleotide metabolic process	21	3	8.63898e-17	1.47381e-13	2.85485e-15
GO:0006470	protein dephosphorylation	21	4	4.77515e-16	8.14641e-13	1.52283e-14
GO:0030258	lipid modification	21	4	4.77515e-16	8.14641e-13	1.52283e-14
GO:0071103	DNA conformation change	21	4	4.77515e-16	8.14641e-13	1.52283e-14
GO:0030243	cellulose metabolic process	21	7	3.09227e-14	5.2754e-11	9.1176e-13
GO:0055035	plastid thylakoid membrane	21	10	8.01607e-13	1.36754e-09	2.16737e-11
GO:0042651	thylakoid membrane	21	15	5.45236e-11	9.30173e-08	1.31328e-09
GO:0071215	cellular response to abscisic acid stimulus	21	16	1.11553e-10	1.90309e-07	2.6542e-09
GO:0009069	serine family amino acid metabolic process	21	21	2.5293e-09	4.31498e-06	5.62661e-08
GO:0010053	root epidermal cell differentiation	21	27	5.03846e-08	8.59561e-05	1.03813e-06
GO:0010054	trichoblast differentiation	21	30	1.79244e-07	0.000305791	3.49824e-06
GO:0004553	hydrolase activity, hydrolyzing O-glycosyl compounds	22	1	1.52096e-19	2.59475e-16	5.68536e-18
GO:0010374	stomatal complex development	22	1	1.52096e-19	2.59475e-16	5.68536e-18
GO:0015077	monovalent inorganic cation transmembrane transporter activity	22	1	1.52096e-19	2.59475e-16	5.68536e-18
GO:0051052	regulation of DNA metabolic process	22	1	1.52096e-19	2.59475e-16	5.68536e-18
GO:0034470	ncRNA processing	22	3	1.18897e-17	2.02838e-14	4.06662e-16
GO:0019362	pyridine nucleotide metabolic process	22	4	6.83328e-17	1.16576e-13	2.28574e-15
GO:0046496	nicotinamide nucleotide metabolic process	22	6	1.34634e-15	2.29685e-12	4.17674e-14
GO:0072524	pyridine-containing compound metabolic process	22	6	1.34634e-15	2.29685e-12	4.17674e-14
GO:0070085	glycosylation	22	10	1.40977e-13	2.40508e-10	4.02658e-12
GO:0006260	DNA replication	23	1	1.92237e-20	3.27956e-17	7.51434e-19
GO:0015849	organic acid transport	23	1	1.92237e-20	3.27956e-17	7.51434e-19
GO:0046942	carboxylic acid transport	23	1	1.92237e-20	3.27956e-17	7.51434e-19
GO:0009743	response to carbohydrate	23	4	9.71035e-18	1.65659e-14	3.3379e-16
GO:0043067	regulation of programmed cell death	23	4	9.71035e-18	1.65659e-14	3.3379e-16
GO:0032403	protein complex binding	23	5	4.80716e-17	8.20101e-14	1.61194e-15
GO:0009626	plant-type hypersensitive response	23	6	2.05405e-16	3.50421e-13	6.64343e-15
GO:0048563	post-embryonic organ morphogenesis	23	6	2.05405e-16	3.50421e-13	6.64343e-15
GO:0006412	translation	23	14	9.86151e-13	1.68237e-09	2.66107e-11
GO:0006066	alcohol metabolic process	23	20	7.41816e-11	1.26554e-07	1.7805e-09
GO:0042546	cell wall biogenesis	23	519	1.53319e-10	2.61563e-07	3.60409e-09
GO:0018022	peptidyl-lysine methylation	23	23	4.39898e-10	7.50466e-07	1.01489e-08
GO:0048532	anatomical structure arrangement	23	26	2.15718e-09	3.68016e-06	4.81447e-08
GO:0051213	dioxygenase activity	24	891	2.3982e-26	4.09133e-23	1.15529e-24
GO:0003723	RNA binding	24	1	2.42465e-21	4.13645e-18	9.8726e-20
GO:0046873	metal ion transmembrane transporter activity	24	1	2.42465e-21	4.13645e-18	9.8726e-20
GO:0006650	glycerophospholipid metabolic process	24	2	2.78578e-20	4.75255e-17	1.07058e-18
GO:0006733	oxidoreduction coenzyme metabolic process	24	2	2.78578e-20	4.75255e-17	1.07058e-18
GO:0051603	proteolysis involved in cellular protein catabolic process	24	2	2.78578e-20	4.75255e-17	1.07058e-18
GO:0019787	ubiquitin-like protein transferase activity	24	3	2.21592e-19	3.78036e-16	8.23811e-18
GO:0071669	plant-type cell wall organization or biogenesis	24	3	2.21592e-19	3.78036e-16	8.23811e-18
GO:0010015	root morphogenesis	24	4	1.37096e-18	2.33886e-15	4.87177e-17
GO:0010941	regulation of cell death	24	4	1.37096e-18	2.33886e-15	4.87177e-17
GO:0071446	cellular response to salicylic acid stimulus	24	4	1.37096e-18	2.33886e-15	4.87177e-17
GO:0006281	DNA repair	24	6	3.10599e-17	5.29881e-14	1.04663e-15
GO:0006342	chromatin silencing	24	8	4.29871e-16	7.3336e-13	1.38054e-14
GO:0034050	host programmed cell death induced by symbiont	24	8	4.29871e-16	7.3336e-13	1.38054e-14
GO:0060560	developmental growth involved in morphogenesis	24	9	1.39326e-15	2.3769e-12	4.31253e-14
GO:0009737	response to abscisic acid	24	25	3.18279e-10	5.42985e-07	7.38037e-09
GO:0080135	regulation of cellular response to stress	24	36	4.70401e-08	8.02505e-05	9.72148e-07
GO:0006310	DNA recombination	24	39	1.41518e-07	0.00024143	2.7898e-06
GO:0031334	positive regulation of protein complex assembly	25	1	3.05219e-22	5.20704e-19	1.28881e-20
GO:0032273	positive regulation of protein polymerization	25	1	3.05219e-22	5.20704e-19	1.28881e-20
GO:0035251	UDP-glucosyltransferase activity	25	1	3.05219e-22	5.20704e-19	1.28881e-20
GO:0046527	glucosyltransferase activity	25	1	3.05219e-22	5.20704e-19	1.28881e-20
GO:0051188	cofactor biosynthetic process	25	1	3.05219e-22	5.20704e-19	1.28881e-20
GO:0009753	response to jasmonic acid	25	2	3.64107e-21	6.21167e-18	1.45655e-19
GO:0030838	positive regulation of actin filament polymerization	25	2	3.64107e-21	6.21167e-18	1.45655e-19
GO:0090150	establishment of protein localization to membrane	25	2	3.64107e-21	6.21167e-18	1.45655e-19
GO:0051495	positive regulation of cytoskeleton organization	25	3	3.00302e-20	5.12315e-17	1.15083e-18
GO:0016741	transferase activity, transferring one-carbon groups	25	5	1.02013e-18	1.74035e-15	3.72176e-17
GO:0017171	serine hydrolase activity	25	5	1.02013e-18	1.74035e-15	3.72176e-17
GO:0072657	protein localization to membrane	25	6	4.65785e-18	7.9463e-15	1.63817e-16
GO:0044728	DNA methylation or demethylation	25	7	1.88176e-17	3.21029e-14	6.38824e-16
GO:0046486	glycerolipid metabolic process	25	7	1.88176e-17	3.21029e-14	6.38824e-16
GO:0016820	hydrolase activity, acting on acid anhydrides, catalyzing transmembrane movement of substances	25	14	3.5526e-14	6.06074e-11	1.043e-12
GO:0012501	programmed cell death	25	19	1.79054e-12	3.05467e-09	4.75663e-11
GO:0042743	hydrogen peroxide metabolic process	25	20	3.5614e-12	6.07574e-09	9.15863e-11
GO:0015711	organic anion transport	25	23	2.40309e-11	4.09967e-08	5.89193e-10
GO:0009668	plastid membrane organization	25	50	1.48118e-06	0.00252689	2.72735e-05
GO:0008219	cell death	26	1	3.8351e-23	6.54268e-20	1.68168e-21
GO:0043254	regulation of protein complex assembly	26	1	3.8351e-23	6.54268e-20	1.68168e-21
GO:0098660	inorganic ion transmembrane transport	26	1	3.8351e-23	6.54268e-20	1.68168e-21
GO:0098662	inorganic cation transmembrane transport	26	1	3.8351e-23	6.54268e-20	1.68168e-21
GO:0008213	protein alkylation	26	2	4.74377e-22	8.09288e-19	1.96667e-20
GO:0030163	protein catabolic process	26	2	4.74377e-22	8.09288e-19	1.96667e-20
GO:0035266	meristem growth	26	2	4.74377e-22	8.09288e-19	1.96667e-20
GO:0030833	regulation of actin filament polymerization	26	3	4.05161e-21	6.91205e-18	1.61135e-19
GO:0006479	protein methylation	26	5	1.47082e-19	2.50921e-16	5.55868e-18
GO:0032956	regulation of actin cytoskeleton organization	26	8	1.08427e-17	1.84977e-14	3.71781e-16
GO:0043492	ATPase activity, coupled to movement of substances	26	12	9.85888e-16	1.68193e-12	3.07245e-14
GO:0032970	regulation of actin filament-based process	26	15	1.59414e-14	2.7196e-11	4.76193e-13
GO:0019001	guanyl nucleotide binding	26	19	3.73862e-13	6.37809e-10	1.0333e-11
GO:1903047	mitotic cell cycle process	26	22	2.89923e-12	4.94608e-09	7.51225e-11
GO:0030832	regulation of actin filament length	26	27	5.56146e-11	9.48785e-08	1.33721e-09
GO:0003002	regionalization	26	36	3.95427e-09	6.74598e-06	8.6836e-08
GO:0000278	mitotic cell cycle	27	1	4.81049e-24	8.20669e-21	2.17204e-22
GO:0009620	response to fungus	27	1	4.81049e-24	8.20669e-21	2.17204e-22
GO:0016570	histone modification	27	1	4.81049e-24	8.20669e-21	2.17204e-22
GO:0098655	cation transmembrane transport	27	1	4.81049e-24	8.20669e-21	2.17204e-22
GO:0006090	pyruvate metabolic process	27	2	6.16195e-23	1.05123e-19	2.6678e-21
GO:0010638	positive regulation of organelle organization	27	2	6.16195e-23	1.05123e-19	2.6678e-21
GO:0009534	chloroplast thylakoid	27	3	5.44361e-22	9.2868e-19	2.24321e-20
GO:0051493	regulation of cytoskeleton organization	27	5	2.1073e-20	3.59505e-17	8.19041e-19
GO:0072593	reactive oxygen species metabolic process	27	9	6.00221e-18	1.02398e-14	2.10018e-16
GO:0019725	cellular homeostasis	27	552	4.15649e-10	7.09096e-07	9.62189e-09
GO:0044270	cellular nitrogen compound catabolic process	28	1	6.02408e-25	1.02771e-21	2.80327e-23
GO:0090066	regulation of anatomical structure size	28	2	7.98162e-24	1.36166e-20	3.58025e-22
GO:0048285	organelle fission	28	3	7.28529e-23	1.24287e-19	3.13431e-21
GO:0016192	vesicle-mediated transport	28	4	5.14823e-22	8.78289e-19	2.1279e-20
GO:0007015	actin filament organization	28	5	3.00144e-21	5.12046e-18	1.2113e-19
GO:0031047	gene silencing by RNA	28	5	3.00144e-21	5.12046e-18	1.2113e-19
GO:0048366	leaf development	28	6	1.50242e-20	2.56314e-17	5.94071e-19
GO:0032535	regulation of cellular component size	28	8	2.63794e-19	4.50032e-16	9.75403e-18
GO:0048509	regulation of meristem development	28	8	2.63794e-19	4.50032e-16	9.75403e-18
GO:1901607	alpha-amino acid biosynthetic process	28	9	9.58028e-19	1.6344e-15	3.51391e-17
GO:0046700	heterocycle catabolic process	28	38	7.27076e-10	1.24039e-06	1.66341e-08
GO:0006970	response to osmotic stress	28	557	7.61836e-10	1.29969e-06	1.74003e-08
GO:0048569	post-embryonic organ development	28	41	2.46794e-09	4.2103e-06	5.49905e-08
GO:0009814	defense response, incompatible interaction	29	1	7.53214e-26	1.28498e-22	3.54117e-24
GO:0010026	trichome differentiation	29	1	7.53214e-26	1.28498e-22	3.54117e-24
GO:0019682	glyceraldehyde-3-phosphate metabolic process	29	1	7.53214e-26	1.28498e-22	3.54117e-24
GO:0022613	ribonucleoprotein complex biogenesis	29	1	7.53214e-26	1.28498e-22	3.54117e-24
GO:0030036	actin cytoskeleton organization	29	1	7.53214e-26	1.28498e-22	3.54117e-24
GO:0048364	root development	29	1	7.53214e-26	1.28498e-22	3.54117e-24
GO:0051130	positive regulation of cellular component organization	29	3	9.71421e-24	1.65724e-20	4.32903e-22
GO:1901698	response to nitrogen compound	29	3	9.71421e-24	1.65724e-20	4.32903e-22
GO:0048638	regulation of developmental growth	29	4	7.07839e-23	1.20757e-19	3.0549e-21
GO:0021700	developmental maturation	29	5	4.25131e-22	7.25273e-19	1.77867e-20
GO:0033365	protein localization to organelle	29	5	4.25131e-22	7.25273e-19	1.77867e-20
GO:0048229	gametophyte development	29	797	6.20735e-19	1.05897e-15	2.28289e-17
GO:0072594	establishment of protein localization to organelle	29	17	6.03209e-16	1.02907e-12	1.89714e-14
GO:1903508	positive regulation of nucleic acid-templated transcription	30	1	9.40384e-27	1.6043e-23	4.62788e-25
GO:1902680	positive regulation of RNA biosynthetic process	30	2	1.32875e-25	2.26685e-22	6.22562e-24
GO:0008652	cellular amino acid biosynthetic process	30	6	3.17418e-22	5.41515e-19	1.3362e-20
GO:0071555	cell wall organization	30	9	2.37905e-20	4.05865e-17	9.2204e-19
GO:0008092	cytoskeletal protein binding	30	14	6.93645e-18	1.18336e-14	2.41472e-16
GO:0051254	positive regulation of RNA metabolic process	30	25	4.7569e-14	8.11527e-11	1.38173e-12
GO:0022622	root system development	30	26	9.05107e-14	1.54411e-10	2.61242e-12
GO:1901657	glycosyl compound metabolic process	31	3167	1.19174e-148	2.03311e-145	2.2645e-146
GO:0034660	ncRNA metabolic process	31	2	1.70823e-26	2.91424e-23	8.2874e-25
GO:0044282	small molecule catabolic process	31	2	1.70823e-26	2.91424e-23	8.2874e-25
GO:1990234	transferase complex	31	2	1.70823e-26	2.91424e-23	8.2874e-25
GO:0006631	fatty acid metabolic process	31	8	9.43916e-22	1.61032e-18	3.86642e-20
GO:0031347	regulation of defense response	31	8	9.43916e-22	1.61032e-18	3.86642e-20
GO:0016746	transferase activity, transferring acyl groups	31	9	3.7048e-21	6.32039e-18	1.47772e-19
GO:0015399	primary active transmembrane transporter activity	31	30	2.32429e-13	3.96523e-10	6.58361e-12
GO:0004175	endopeptidase activity	31	35	3.44238e-12	5.87271e-09	8.88598e-11
GO:0015630	microtubule cytoskeleton	31	74	2.82723e-06	0.00482325	5.12355e-05
GO:0006720	isoprenoid metabolic process	32	1	1.45974e-28	2.49032e-25	7.62248e-27
GO:0010073	meristem maintenance	32	1	1.45974e-28	2.49032e-25	7.62248e-27
GO:0045935	positive regulation of nucleobase-containing compound metabolic process	32	3	2.25717e-26	3.85074e-23	1.09119e-24
GO:0098588	bounding membrane of organelle	32	5	1.17206e-24	1.99953e-21	5.41726e-23
GO:0044272	sulfur compound biosynthetic process	32	6	6.55457e-24	1.11821e-20	2.9498e-22
GO:0045814	negative regulation of gene expression, epigenetic	32	665	3.2719e-12	5.58186e-09	8.46186e-11
GO:0097306	cellular response to alcohol	32	50	5.98281e-10	1.02067e-06	1.37105e-08
GO:0010628	positive regulation of gene expression	32	64	5.29427e-08	9.03202e-05	1.068e-06
GO:1901617	organic hydroxy compound biosynthetic process	33	3125	1.29408e-143	2.20771e-140	2.3606e-141
GO:0032446	protein modification by small protein conjugation	33	1	1.81514e-29	3.09664e-26	9.70047e-28
GO:0031328	positive regulation of cellular biosynthetic process	33	2	2.80454e-28	4.78455e-25	1.44245e-26
GO:0048831	regulation of shoot system development	33	4	2.42674e-26	4.14001e-23	1.16493e-24
GO:0051173	positive regulation of nitrogen compound metabolic process	34	1	2.2543e-30	3.84583e-27	1.22874e-28
GO:0070013	intracellular organelle lumen	34	1	2.2543e-30	3.84583e-27	1.22874e-28
GO:0006732	coenzyme metabolic process	34	3	3.90064e-28	6.6545e-25	1.98384e-26
GO:0045892	negative regulation of transcription, DNA-templated	34	14	6.15255e-21	1.04963e-17	2.43982e-19
GO:0044436	thylakoid part	34	21	4.49269e-18	7.66453e-15	1.58415e-16
GO:0007017	microtubule-based process	34	38	2.55647e-13	4.36134e-10	7.22632e-12
GO:0006081	cellular aldehyde metabolic process	35	1	2.79639e-31	4.77063e-28	1.56154e-29
GO:0040029	regulation of gene expression, epigenetic	35	2	4.56696e-30	7.79123e-27	2.47941e-28
GO:0071396	cellular response to lipid	35	3	5.10683e-29	8.71225e-26	2.69757e-27
GO:0030029	actin filament-based process	35	5	3.1044e-27	5.29611e-24	1.55006e-25
GO:0030529	intracellular ribonucleoprotein complex	35	5	3.1044e-27	5.29611e-24	1.55006e-25
GO:0051258	protein polymerization	35	11	2.97992e-23	5.08374e-20	1.32366e-21
GO:0007389	pattern specification process	35	12	1.03042e-22	1.75789e-19	4.4192e-21
GO:0006790	sulfur compound metabolic process	36	2	5.81134e-31	9.91415e-28	3.21885e-29
GO:0009891	positive regulation of biosynthetic process	36	2	5.81134e-31	9.91415e-28	3.21885e-29
GO:0034220	ion transmembrane transport	36	7	1.42797e-26	2.43612e-23	7.00226e-25
GO:0050790	regulation of catalytic activity	36	46	8.00466e-13	1.36559e-09	2.16737e-11
GO:0006468	protein phosphorylation	37	1	4.28845e-33	7.31609e-30	2.5073e-31
GO:0008194	UDP-glycosyltransferase activity	37	1	4.28845e-33	7.31609e-30	2.5073e-31
GO:1901361	organic cyclic compound catabolic process	37	2	7.38158e-32	1.2593e-28	4.17307e-30
GO:0006820	anion transport	37	4	7.86046e-30	1.34099e-26	4.23386e-28
GO:0019439	aromatic compound catabolic process	37	6	3.68715e-28	6.29028e-25	1.88225e-26
GO:0035556	intracellular signal transduction	38	1	5.30214e-34	9.04545e-31	3.16765e-32
GO:0005856	cytoskeleton	38	2	9.36003e-33	1.59682e-29	5.40319e-31
GO:0006508	proteolysis	38	7	2.9178e-28	4.97777e-25	1.49509e-26
GO:0006644	phospholipid metabolic process	38	12	4.18297e-25	7.13615e-22	1.95316e-23
GO:0044430	cytoskeletal part	38	23	3.28055e-20	5.59662e-17	1.25368e-18
GO:0000904	cell morphogenesis involved in differentiation	38	24	7.48134e-20	1.27632e-16	2.83527e-18
GO:0009250	glucan biosynthetic process	38	80	9.09175e-09	1.55105e-05	1.94352e-07
GO:0048580	regulation of post-embryonic development	39	2	1.18492e-33	2.02147e-30	7.04828e-32
GO:0016482	cytoplasmic transport	39	3	1.46419e-32	2.49791e-29	8.38151e-31
GO:0010035	response to inorganic substance	39	874	4.74827e-17	8.10056e-14	1.59611e-15
GO:0009887	organ morphogenesis	40	2	1.49765e-34	2.555e-31	9.06619e-33
GO:0071229	cellular response to acid chemical	40	2	1.49765e-34	2.555e-31	9.06619e-33
GO:0016311	dephosphorylation	40	3	1.89463e-33	3.23224e-30	1.12211e-31
GO:0033043	regulation of organelle organization	40	4	1.83944e-32	3.13809e-29	1.04857e-30
GO:0006091	generation of precursor metabolites and energy	41	1	9.96047e-37	1.69926e-33	6.30882e-35
GO:0045934	negative regulation of nucleobase-containing compound metabolic process	41	2	1.89004e-35	3.2244e-32	1.16477e-33
GO:1903507	negative regulation of nucleic acid-templated transcription	41	7	8.25303e-31	1.40797e-27	4.55285e-29
GO:1902679	negative regulation of RNA biosynthetic process	41	9	2.18761e-29	3.73207e-26	1.16455e-27
GO:0010604	positive regulation of macromolecule metabolic process	41	54	4.25594e-14	7.26063e-11	1.24119e-12
GO:0044265	cellular macromolecule catabolic process	41	56	1.00286e-13	1.71088e-10	2.88847e-12
GO:0048438	floral whorl development	42	1	1.22666e-37	2.09268e-34	7.91608e-36
GO:0016569	covalent chromatin modification	42	12	2.47616e-28	4.22434e-25	1.27837e-26
GO:0071705	nitrogen compound transport	42	28	2.73758e-21	4.67031e-18	1.11137e-19
GO:0022890	inorganic cation transmembrane transporter activity	43	1	1.50929e-38	2.57484e-35	9.83274e-37
GO:0043414	macromolecule methylation	43	6	2.56809e-33	4.38116e-30	1.51441e-31
GO:0009117	nucleotide metabolic process	43	67	6.53102e-13	1.11419e-09	1.78347e-11
GO:0031325	positive regulation of cellular metabolic process	43	76	1.44445e-11	2.46423e-08	3.63266e-10
GO:0031327	negative regulation of cellular biosynthetic process	44	1	1.85538e-39	3.16528e-36	1.25043e-37
GO:0051172	negative regulation of nitrogen compound metabolic process	44	1	1.85538e-39	3.16528e-36	1.25043e-37
GO:0009532	plastid stroma	44	3	5.20695e-37	8.88306e-34	3.32883e-35
GO:0050662	coenzyme binding	44	3	5.20695e-37	8.88306e-34	3.32883e-35
GO:0070647	protein modification by small protein conjugation or removal	44	5	4.76915e-35	8.13616e-32	2.92589e-33
GO:0010558	negative regulation of macromolecule biosynthetic process	44	6	3.5074e-34	5.98363e-31	2.10461e-32
GO:2000113	negative regulation of cellular macromolecule biosynthetic process	44	13	2.25331e-29	3.84414e-26	1.19488e-27
GO:0005634	nucleus	45	1	2.27886e-40	3.88774e-37	1.57462e-38
GO:0048507	meristem development	45	1	2.27886e-40	3.88774e-37	1.57462e-38
GO:0006753	nucleoside phosphate metabolic process	45	2	4.72609e-39	8.0627e-36	3.10857e-37
GO:0008233	peptidase activity	45	2	4.72609e-39	8.0627e-36	3.10857e-37
GO:0022402	cell cycle process	45	2	4.72609e-39	8.0627e-36	3.10857e-37
GO:0031324	negative regulation of cellular metabolic process	45	2	4.72609e-39	8.0627e-36	3.10857e-37
GO:0032268	regulation of cellular protein metabolic process	45	2	4.72609e-39	8.0627e-36	3.10857e-37
GO:0010016	shoot system morphogenesis	45	4	7.21425e-37	1.23075e-33	4.59065e-35
GO:0043043	peptide biosynthetic process	45	5	6.36662e-36	1.08615e-32	3.9592e-34
GO:0042623	ATPase activity, coupled	45	11	2.11375e-31	3.60606e-28	1.18518e-29
GO:0031984	organelle subcompartment	45	19	4.55495e-27	7.77075e-24	2.24971e-25
GO:0090626	plant epidermis morphogenesis	45	19	4.55495e-27	7.77075e-24	2.24971e-25
GO:0045087	innate immune response	45	26	3.84024e-24	6.55145e-21	1.76305e-22
GO:0070011	peptidase activity, acting on L-amino acid peptides	45	55	3.57906e-16	6.10588e-13	1.15485e-14
GO:0044428	nuclear part	45	74	7.6655e-13	1.30773e-09	2.08081e-11
GO:0016887	ATPase activity	45	115	6.3398e-08	0.000108157	1.26992e-06
GO:0009790	embryo development	46	1	2.79663e-41	4.77106e-38	1.98244e-39
GO:0072330	monocarboxylic acid biosynthetic process	46	1	2.79663e-41	4.77106e-38	1.98244e-39
GO:0006518	peptide metabolic process	46	10	6.87837e-33	1.17345e-29	3.98745e-31
GO:0033993	response to lipid	46	55	9.42634e-17	1.60813e-13	3.07787e-15
GO:0009526	plastid envelope	46	67	1.73667e-14	2.96275e-11	5.16512e-13
GO:0071407	cellular response to organic cyclic compound	46	76	4.83644e-13	8.25097e-10	1.33135e-11
GO:0042578	phosphoric ester hydrolase activity	47	2552	2.838e-95	4.84162e-92	3.73336e-93
GO:0016758	transferase activity, transferring hexosyl groups	47	1	3.42921e-42	5.85023e-39	2.4955e-40
GO:0048468	cell development	47	1	3.42921e-42	5.85023e-39	2.4955e-40
GO:1901605	alpha-amino acid metabolic process	47	116	1.00421e-08	1.71317e-05	2.13998e-07
GO:0044802	single-organism membrane organization	48	1	4.20147e-43	7.1677e-40	3.12396e-41
GO:1901137	carbohydrate derivative biosynthetic process	48	1	4.20147e-43	7.1677e-40	3.12396e-41
GO:0051128	regulation of cellular component organization	48	3	1.39057e-40	2.37232e-37	9.75621e-39
GO:0009886	post-embryonic morphogenesis	48	5	1.49227e-38	2.54582e-35	9.76841e-37
GO:0006073	cellular glucan metabolic process	49	2	1.15746e-42	1.97462e-39	8.51359e-41
GO:0044042	glucan metabolic process	49	2	1.15746e-42	1.97462e-39	8.51359e-41
GO:0000902	cell morphogenesis	49	3	1.77046e-41	3.0204e-38	1.27484e-39
GO:0016568	chromatin modification	49	4	2.07015e-40	3.53167e-37	1.445e-38
GO:0033692	cellular polysaccharide biosynthetic process	49	16	1.02192e-31	1.7434e-28	5.75353e-30
GO:0018193	peptidyl-amino acid modification	49	61	2.92771e-17	4.99467e-14	9.88996e-16
GO:0000271	polysaccharide biosynthetic process	49	89	1.18813e-12	2.02695e-09	3.18101e-11
GO:0010629	negative regulation of gene expression	49	95	7.20463e-12	1.22911e-08	1.83552e-10
GO:0090407	organophosphate biosynthetic process	50	1	6.29204e-45	1.07342e-41	4.8634e-43
GO:0003677	DNA binding	50	5	2.60279e-40	4.44035e-37	1.78045e-38
GO:0010605	negative regulation of macromolecule metabolic process	50	5	2.60279e-40	4.44035e-37	1.78045e-38
GO:1901615	organic hydroxy compound metabolic process	50	110	1.46612e-10	2.50121e-07	3.45236e-09
GO:0051186	cofactor metabolic process	51	1	7.6911e-46	1.3121e-42	6.08225e-44
GO:0006605	protein targeting	51	3	2.85694e-43	4.87395e-40	2.14759e-41
GO:0061024	membrane organization	51	3	2.85694e-43	4.87395e-40	2.14759e-41
GO:0008324	cation transmembrane transporter activity	51	11	2.15305e-36	3.67311e-33	1.35743e-34
GO:0055086	nucleobase-containing small molecule metabolic process	52	2	2.23833e-45	3.81859e-42	1.74988e-43
GO:0032989	cellular component morphogenesis	52	6	3.83941e-41	6.55003e-38	2.7076e-39
GO:0055085	transmembrane transport	52	10	6.1851e-38	1.05518e-34	4.01038e-36
GO:0022804	active transmembrane transporter activity	52	13	6.49163e-36	1.10747e-32	4.01868e-34
GO:0043604	amide biosynthetic process	52	974	2.48653e-15	4.24202e-12	7.64462e-14
GO:0007010	cytoskeleton organization	53	1	1.14661e-47	1.95612e-44	9.28223e-46
GO:0048437	floral organ development	53	3	4.58368e-45	7.81976e-42	3.56306e-43
GO:0001101	response to acid chemical	54	1	1.39849e-48	2.38583e-45	1.15259e-46
GO:0009755	hormone-mediated signaling pathway	54	32	2.10247e-28	3.58681e-25	1.08955e-26
GO:0009416	response to light stimulus	54	98	8.29508e-14	1.41514e-10	2.39928e-12
GO:0048316	seed development	54	153	4.3484e-08	7.41837e-05	9.02747e-07
GO:0071495	cellular response to endogenous stimulus	55	1	1.7045e-49	2.90788e-46	1.42192e-47
GO:0014070	response to organic cyclic compound	55	2	4.28692e-48	7.31348e-45	3.49106e-46
GO:0034637	cellular carbohydrate biosynthetic process	55	4	9.52028e-46	1.62416e-42	7.48552e-44
GO:0032870	cellular response to hormone stimulus	55	19	6.86734e-35	1.17157e-31	4.19433e-33
GO:0045229	external encapsulating structure organization	55	36	1.09549e-27	1.86891e-24	5.53045e-26
GO:1902580	single-organism cellular localization	55	185	3.5289e-06	0.0060203	6.2538e-05
GO:0043603	cellular amide metabolic process	56	1	2.07602e-50	3.54168e-47	1.76411e-48
GO:0046906	tetrapyrrole binding	56	6	1.19834e-44	2.04437e-41	9.21047e-43
GO:0048513	animal organ development	57	1	2.52678e-51	4.31069e-48	2.17416e-49
GO:1901701	cellular response to oxygen-containing compound	57	2	6.5781e-50	1.12222e-46	5.52121e-48
GO:1902494	catalytic complex	57	34	7.95064e-30	1.35638e-26	4.26564e-28
GO:0016798	hydrolase activity, acting on glycosyl bonds	58	1	3.07334e-52	5.24312e-49	2.7127e-50
GO:0010154	fruit development	58	12	1.40117e-41	2.39039e-38	1.01426e-39
GO:0006396	RNA processing	58	28	6.02356e-33	1.02762e-29	3.50677e-31
GO:0006812	cation transport	58	120	7.13952e-13	1.218e-09	1.94188e-11
GO:0090558	plant epidermis development	59	3	1.83391e-50	3.12864e-47	1.56812e-48
GO:0030154	cell differentiation	60	3	2.30075e-51	3.92508e-48	1.99221e-49
GO:0044264	cellular polysaccharide metabolic process	60	8	2.29265e-46	3.91126e-43	1.82361e-44
GO:0043623	cellular protein complex assembly	61	67	4.83275e-23	8.24468e-20	2.10565e-21
GO:0034613	cellular protein localization	61	111	2.25728e-15	3.85092e-12	6.95543e-14
GO:0031967	organelle envelope	61	175	9.06306e-09	1.54616e-05	1.94042e-07
GO:0015031	protein transport	62	2	1.88724e-54	3.21964e-51	1.70991e-52
GO:0007049	cell cycle	62	4	5.2551e-52	8.96519e-49	4.60869e-50
GO:0006520	cellular amino acid metabolic process	62	9	2.90732e-47	4.95988e-44	2.32605e-45
GO:0070727	cellular macromolecule localization	64	2	2.859e-56	4.87745e-53	2.66084e-54
GO:0016757	transferase activity, transferring glycosyl groups	64	95	2.68025e-19	4.57251e-16	9.88379e-18
GO:0009057	macromolecule catabolic process	64	126	7.94559e-15	1.35552e-11	2.38911e-13
GO:0015075	ion transmembrane transporter activity	65	11	2.95815e-48	5.04661e-45	2.4234e-46
GO:2000026	regulation of multicellular organismal development	65	42	1.13655e-32	1.93895e-29	6.53331e-31
GO:0045184	establishment of protein localization	65	73	4.18109e-24	7.13293e-21	1.91311e-22
GO:0048827	phyllome development	67	2	5.29733e-59	9.03724e-56	5.10376e-57
GO:0044262	cellular carbohydrate metabolic process	67	3	1.09097e-57	1.8612e-54	1.02936e-55
GO:0006355	regulation of transcription, DNA-templated	67	9	1.34237e-51	2.29008e-48	1.16975e-49
GO:0006325	chromatin organization	68	3	1.35693e-58	2.31492e-55	1.28919e-56
GO:0008104	protein localization	69	22	1.85422e-44	3.16331e-41	1.4172e-42
GO:0006952	defense response	69	1054	5.2031e-12	8.87648e-09	1.32806e-10
GO:0005976	polysaccharide metabolic process	70	1	3.06647e-63	5.23141e-60	3.04006e-61
GO:0009908	flower development	71	1	3.69994e-64	6.31209e-61	3.69484e-62
GO:0016051	carbohydrate biosynthetic process	71	230	3.62679e-08	6.18731e-05	7.57536e-07
GO:0044712	single-organism catabolic process	72	33	2.29288e-41	3.91165e-38	1.64236e-39
GO:0008610	lipid biosynthetic process	72	78	3.36652e-27	5.74328e-24	1.67483e-25
GO:0006461	protein complex assembly	73	2	1.78006e-64	3.03677e-61	1.79067e-62
GO:0070271	protein complex biogenesis	73	7	1.09229e-58	1.86345e-55	1.04502e-56
GO:0006259	DNA metabolic process	74	132	1.02837e-18	1.75439e-15	3.74181e-17
GO:0090567	reproductive shoot system development	75	84	1.16783e-27	1.99233e-24	5.874e-26
GO:0022891	substrate-specific transmembrane transporter activity	76	3	7.50933e-66	1.28109e-62	7.61008e-64
GO:0043207	response to external biotic stimulus	76	13	3.83885e-56	6.54907e-53	3.54863e-54
GO:0034622	cellular macromolecular complex assembly	76	34	5.67866e-44	9.68779e-41	4.31614e-42
GO:0071310	cellular response to organic substance	77	7	3.1019e-62	5.29184e-59	3.05305e-60
GO:0009725	response to hormone	77	15	1.65552e-55	2.82432e-52	1.52009e-53
GO:1902582	single-organism intracellular transport	78	59	3.96584e-36	6.76571e-33	2.47749e-34
GO:0033554	cellular response to stress	79	1	1.62871e-71	2.77858e-68	1.75453e-69
GO:0048869	cellular developmental process	79	3	1.40547e-68	2.39772e-65	1.45669e-66
GO:0071822	protein complex subunit organization	79	5	3.81918e-66	6.51551e-63	3.8993e-64
GO:0070887	cellular response to chemical stimulus	80	13	1.40608e-59	2.39877e-56	1.36431e-57
GO:0065003	macromolecular complex assembly	81	6	7.75416e-67	1.32286e-63	7.97636e-65
GO:0016788	hydrolase activity, acting on ester bonds	82	68	3.89764e-36	6.64937e-33	2.44606e-34
GO:0019637	organophosphate metabolic process	83	4	6.15354e-71	1.04979e-67	6.52615e-69
GO:0051276	chromosome organization	84	5	1.19976e-70	2.04679e-67	1.25298e-68
GO:0044255	cellular lipid metabolic process	84	26	2.51753e-54	4.29491e-51	2.26597e-52
GO:0016053	organic acid biosynthetic process	85	1	4.83842e-77	8.25435e-74	5.33831e-75
GO:0046394	carboxylic acid biosynthetic process	85	42	2.60631e-47	4.44637e-44	2.09749e-45
GO:0046907	intracellular transport	86	1	5.79052e-78	9.87863e-75	6.44072e-76
GO:0032787	monocarboxylic acid metabolic process	86	84	1.95885e-34	3.3418e-31	1.18059e-32
GO:0099402	plant organ development	93	2	8.42208e-83	1.43681e-79	9.60196e-81
GO:0044434	chloroplast part	94	1	2.39257e-85	4.08172e-82	2.84635e-83
GO:0009507	chloroplast	94	2	1.01446e-83	1.73068e-80	1.1663e-81
GO:0006811	ion transport	94	9	2.34292e-75	3.99702e-72	2.5643e-73
GO:1901135	carbohydrate derivative metabolic process	97	3	5.20208e-85	8.87475e-82	6.13537e-83
GO:0044435	plastid part	97	124	3.32595e-32	5.67406e-29	1.88808e-30
GO:0043232	intracellular non-membrane-bounded organelle	98	3	6.31384e-86	1.07714e-82	7.64428e-84
GO:0009888	tissue development	99	264	4.46272e-15	7.61341e-12	1.36284e-13
GO:0048367	shoot system development	101	3	1.12426e-88	1.91799e-85	1.38569e-86
GO:0044248	cellular catabolic process	101	17	1.52398e-74	2.59992e-71	1.65475e-72
GO:0022607	cellular component assembly	101	99	3.73642e-40	6.37433e-37	2.5432e-38
GO:0006629	lipid metabolic process	104	1	1.34803e-94	2.29974e-91	1.7236e-92
GO:0051649	establishment of localization in cell	104	1	1.34803e-94	2.29974e-91	1.7236e-92
GO:0007165	signal transduction	105	1367	5.04554e-11	8.6077e-08	1.21959e-09
GO:0044283	small molecule biosynthetic process	106	1	1.89388e-96	3.23096e-93	2.51557e-94
GO:0017111	nucleoside-triphosphatase activity	108	3	4.22153e-95	7.20193e-92	5.5005e-93
GO:0044723	single-organism carbohydrate metabolic process	108	6	3.50395e-91	5.97774e-88	4.4387e-89
GO:0071702	organic substance transport	110	1	3.71698e-100	6.34117e-97	5.13661e-98
GO:1902589	single-organism organelle organization	114	16	1.20359e-86	2.05333e-83	1.47023e-84
GO:0016462	pyrophosphatase activity	115	1	8.54385e-105	1.45758e-101	1.23042e-102
GO:0016818	hydrolase activity, acting on acid anhydrides, in phosphorus-containing anhydrides	115	14	2.89425e-89	4.93759e-86	3.59969e-87
GO:0016817	hydrolase activity, acting on acid anhydrides	117	14	4.9696e-91	8.47813e-88	6.23759e-89
GO:1901566	organonitrogen compound biosynthetic process	124	2	2.06838e-111	3.52866e-108	3.07584e-109
GO:0005975	carbohydrate metabolic process	124	9	3.02431e-102	5.15947e-99	4.26556e-100
GO:0010033	response to organic substance	125	3	9.24127e-111	1.57656e-107	1.35947e-108
GO:1901575	organic substance catabolic process	127	2	3.42765e-114	5.84757e-111	5.21045e-112
GO:0009536	plastid	130	3	2.21743e-115	3.78293e-112	3.40864e-113
GO:0004672	protein kinase activity	133	459	1.78571e-12	3.04642e-09	4.75301e-11
GO:0043933	macromolecular complex subunit organization	134	21	5.47179e-100	9.33488e-97	7.48603e-98
GO:0048608	reproductive structure development	137	1	2.90381e-125	4.9539e-122	4.8448e-123
GO:0061458	reproductive system development	137	3	7.37479e-122	1.25814e-118	1.20114e-119
GO:0007154	cell communication	138	11	9.90897e-113	1.69047e-109	1.48973e-110
GO:0019752	carboxylic acid metabolic process	145	12	5.40418e-118	9.21954e-115	8.49831e-116
GO:0006082	organic acid metabolic process	147	1	1.34223e-134	2.28984e-131	2.29539e-132
GO:0043436	oxoacid metabolic process	147	26	2.28272e-107	3.89432e-104	3.32236e-105
GO:0009791	post-embryonic development	159	6	6.92652e-138	1.18166e-134	1.19953e-135
GO:0016773	phosphotransferase activity, alcohol group as acceptor	171	14	2.03828e-139	3.4773e-136	3.57512e-137
GO:1901564	organonitrogen compound metabolic process	175	2	6.06082e-159	1.03398e-155	1.27567e-156
GO:0016301	kinase activity	175	81	3.67905e-99	6.27646e-96	4.98352e-97
GO:0048731	system development	176	13	4.8799e-145	8.32512e-142	9.02197e-143
GO:1903506	regulation of nucleic acid-templated transcription	190	2	5.01443e-173	8.55462e-170	1.22505e-170
GO:0051252	regulation of RNA metabolic process	190	5	4.25934e-168	7.26644e-165	9.55289e-166
GO:0016310	phosphorylation	190	19	1.52508e-151	2.60179e-148	2.98069e-149
GO:2001141	regulation of RNA biosynthetic process	190	253	1.90305e-60	3.2466e-57	1.8597e-58
GO:0006351	transcription, DNA-templated	193	5	6.72456e-171	1.14721e-167	1.5862e-168
GO:0006996	organelle organization	198	22	7.0051e-156	1.19507e-152	1.40938e-153
GO:0010468	regulation of gene expression	200	5	1.9156e-177	3.26801e-174	5.03991e-175
GO:0010556	regulation of macromolecule biosynthetic process	204	1	3.59059e-188	6.12554e-185	1.0234e-185
GO:2000112	regulation of cellular macromolecule biosynthetic process	204	21	3.00133e-162	5.12027e-159	6.51771e-160
GO:0019219	regulation of nucleobase-containing compound metabolic process	205	1	4.07236e-189	6.94744e-186	1.21118e-186
GO:0031326	regulation of cellular biosynthetic process	205	1	4.07236e-189	6.94744e-186	1.21118e-186
GO:0044765	single-organism transport	205	15	2.39607e-169	4.0877e-166	5.55609e-167
GO:0032774	RNA biosynthetic process	208	3	3.44982e-188	5.88538e-185	1.0042e-185
GO:0016772	transferase activity, transferring phosphorus-containing groups	208	14	3.21849e-173	5.49074e-170	8.00591e-171
GO:0097659	nucleic acid-templated transcription	208	46	1.32196e-145	2.25527e-142	2.47752e-143
GO:0009889	regulation of biosynthetic process	208	97	1.02085e-117	1.74156e-114	1.58708e-115
GO:0051171	regulation of nitrogen compound metabolic process	210	3	4.50578e-190	7.68686e-187	1.43358e-187
GO:0044281	small molecule metabolic process	218	22	5.8223e-174	9.93285e-171	1.4751e-171
GO:0007275	multicellular organism development	219	414	2.30533e-50	3.93289e-47	1.94688e-48
GO:0080090	regulation of primary metabolic process	222	9	2.48729e-192	4.24332e-189	8.10214e-190
GO:0006810	transport	225	21	2.53166e-181	4.31901e-178	6.92719e-179
GO:0060255	regulation of macromolecule metabolic process	225	45	4.96723e-161	8.47409e-158	1.06183e-158
GO:0031323	regulation of cellular metabolic process	227	1	5.82715e-210	9.94111e-207	1.94444e-207
GO:0003676	nucleic acid binding	227	54	1.53845e-156	2.6246e-153	3.14145e-154
GO:0046914	transition metal ion binding	228	19	3.99105e-186	6.80873e-183	1.11433e-183
GO:0034654	nucleobase-containing compound biosynthetic process	233	2	1.21285e-213	2.06913e-210	4.1483e-211
GO:0044711	single-organism biosynthetic process	236	57	2.77459e-162	4.73346e-159	6.12251e-160
GO:0018130	heterocycle biosynthetic process	256	4	7.2105e-232	1.23011e-228	2.59599e-229
GO:0046872	metal ion binding	266	8	4.60521e-235	7.85649e-232	1.75012e-232
GO:0019438	aromatic compound biosynthetic process	266	89	1.6719e-168	2.85227e-165	3.81225e-166
GO:0016070	RNA metabolic process	279	2	1.71168e-257	2.92012e-254	8.36345e-255
GO:1901362	organic cyclic compound biosynthetic process	282	20	6.14207e-235	1.04784e-231	2.27109e-232
GO:0006796	phosphate-containing compound metabolic process	293	180	2.00699e-149	3.42392e-146	3.8673e-147
GO:0006793	phosphorus metabolic process	295	22	7.83341e-245	1.33638e-241	3.24757e-242
GO:0044271	cellular nitrogen compound biosynthetic process	296	14	3.08695e-255	5.26634e-252	1.40777e-252
GO:0006464	cellular protein modification process	297	6	1.33106e-267	2.27079e-264	6.74458e-265
GO:0036211	protein modification process	298	24	1.85786e-245	3.16951e-242	7.94302e-243
GO:0030554	adenyl nucleotide binding	303	1	1.14177e-282	1.94786e-279	7.10031e-280
GO:0010467	gene expression	303	3	1.41331e-278	2.41111e-275	8.05652e-276
GO:0032559	adenyl ribonucleotide binding	303	565	2.97601e-71	5.07708e-68	3.18088e-69
GO:0043412	macromolecule modification	322	13	3.45624e-281	5.89635e-278	2.05588e-278
GO:0035639	purine ribonucleoside triphosphate binding	323	45	1.70713e-248	2.91237e-245	7.53404e-246
GO:0090304	nucleic acid metabolic process	324	69	8.63577e-231	1.47326e-227	3.02941e-228
GO:0034645	cellular macromolecule biosynthetic process	327	2	1.0874e-303	1.85511e-300	9.29806e-301
GO:0001883	purine nucleoside binding	329	1	8.54966e-308	1.45857e-304	8.35492e-305
GO:0032549	ribonucleoside binding	329	8	4.4599e-295	7.60859e-292	3.5892e-292
GO:0032555	purine ribonucleotide binding	329	9	1.49606e-293	2.55228e-290	1.1371e-290
GO:0032550	purine ribonucleoside binding	329	282	1.52905e-142	2.60855e-139	2.71676e-140
GO:0032553	ribonucleotide binding	330	13	8.30678e-289	1.41714e-285	5.98138e-286
GO:0001882	nucleoside binding	331	45	8.4904e-256	1.44846e-252	4.00545e-253
GO:0009059	macromolecule biosynthetic process	335	69	1.53777e-240	2.62344e-237	6.01099e-238
GO:0005737	cytoplasm	336	1	1.39681920571676e-314	2.38297356495279e-311	1.47000423214633e-311
GO:0044444	cytoplasmic part	336	1	1.39681920571676e-314	2.38297356495279e-311	1.47000423214633e-311
GO:0017076	purine nucleotide binding	336	21	1.8909e-284	3.22587e-281	1.23188e-281
GO:0043169	cation binding	343	75	2.09808e-243	3.57932e-240	8.44237e-241
GO:0044267	cellular protein metabolic process	359	22	4.64932e-305	7.93174e-302	4.24053e-302
GO:0006139	nucleobase-containing compound metabolic process	367	62	1.46662e-274	2.50206e-271	7.71733e-272
GO:0000166	nucleotide binding	377	3	0	0	0
GO:0043168	anion binding	393	2	0	0	0
GO:0046483	heterocycle metabolic process	396	14	0	0	0
GO:0019538	protein metabolic process	403	104	3.74097e-277	6.3821e-274	2.04723e-274
GO:1901265	nucleoside phosphate binding	416	1	0	0	0
GO:0006725	cellular aromatic compound metabolic process	417	31	0	0	0
GO:0043231	intracellular membrane-bounded organelle	421	6	0	0	0
GO:0034641	cellular nitrogen compound metabolic process	434	9	0	0	0
GO:1901360	organic cyclic compound metabolic process	434	4	0	0	0
GO:0044249	cellular biosynthetic process	470	189	1.16183e-287	1.98208e-284	7.94756e-285
GO:1901576	organic substance biosynthetic process	482	1	0	0	0
GO:0044260	cellular macromolecule metabolic process	638	33	0	0	0
GO:0043170	macromolecule metabolic process	693	66	0	0	0

## Sheet: Hypomethylated Genes
Hypomethylated genes in plants growing in Central Grounds vineyards compared to plants in Southern Grounds vineyards
GeneID	meth_logFC	FDR	Distance2DMM
VIT_01s0010g01190	-0.380275	0.00510769	-1920
VIT_01s0113g00300	-0.572416	0.00213076	-1783
VIT_07s0185g00080	-0.664591	0.00039	-1612
VIT_07s0005g05900	-0.538321	0.00307268	-1402
VIT_06s0004g01940	-0.653856	0.00519183	-1359
VIT_05s0062g00940	-1.67019	4.31e-05	-1331
VIT_02s0033g00520	-1.32692	1.03e-07	-1317
VIT_08s0040g03030	-0.982563	5.45e-09	-1313
VIT_03s0017g02100	-0.629417	2.29e-05	-1313
VIT_02s0012g03060	-0.802414	0.00270545	-1292
VIT_04s0044g01330	-0.792243	0.00981574	-1277
VIT_06s0009g02090	-0.532379	2.62e-05	-1180
VIT_09s0002g03100	-0.686727	0.00640426	-1176
VIT_03s0017g00480	-0.823384	0.00456057	-1008
VIT_09s0096g00300	-0.881594	7.42e-05	-852
VIT_07s0005g03180	-0.814788	0.00139248	-851
VIT_07s0197g00190	-1.27993	0.00178029	-845
VIT_03s0088g01220	-0.592101	0.000118	-754
VIT_02s0012g03100	-0.516254	5.53e-06	-717
VIT_01s0011g02660	-0.822524	4.23e-06	-685
VIT_08s0032g00080	-1.42725	0.00015	-669
VIT_04s0079g00670	-1.45461	8.04e-11	-652
VIT_04s0008g00160	-0.42119	0.00866635	-565
VIT_07s0005g04820	-0.907687	3.61e-05	-507
VIT_02s0033g00740	-0.526143	0.000581	-494
VIT_05s0029g00610	-0.941405	3.05e-06	-436
VIT_04s0069g00900	-1.49847	1.33e-06	-426
VIT_01s0010g00540	-0.703249	0.00142552	-404
VIT_02s0012g02670	-0.487597	0.000412	-317
VIT_09s0096g00980	-0.812779	0.00414137	-291
VIT_03s0017g01400	-1.08403	0.000593	-256
VIT_09s0002g08350	-1.43375	6.78e-05	-209
VIT_05s0124g00190	-0.750625	0.00194134	-91
VIT_09s0002g02830	-1.51881	2.89e-16	-81
VIT_05s0029g00950	-0.965584	0.000242	-75
VIT_03s0097g00140	-0.831726	0.000692	-57
VIT_03s0097g00210	-0.756967	0.00022	-24
VIT_05s0029g00800	-0.422569	0.000305	-7
VIT_05s0062g01250	-1.30377	4.92e-23	0
VIT_09s0002g02880	-1.34284	3.81e-20	0
VIT_06s0009g00890	-1.91278	4.49e-20	0
VIT_08s0040g00070	-2.0164	7.54e-20	0
VIT_05s0102g00500	-1.84788	1.08e-19	0
VIT_03s0091g00240	-1.73489	1.5e-19	0
VIT_02s0033g01110	-1.11144	4.13e-19	0
VIT_05s0020g02530	-1.25701	1.59e-17	0
VIT_06s0009g01060	-1.16861	2.88e-17	0
VIT_09s0002g06510	-1.23145	3.33e-17	0
VIT_07s0031g02690	-1.66562	1.18e-16	0
VIT_05s0062g00220	-1.12943	1.46e-16	0
VIT_04s0008g03170	-1.34952	2.88e-16	0
VIT_05s0051g00050	-1.8489	9.94e-16	0
VIT_01s0137g00270	-1.18331	3.26e-15	0
VIT_04s0008g06810	-1.55805	3.47e-15	0
VIT_04s0008g02950	-1.32755	5.14e-15	0
VIT_03s0038g02810	-1.20602	6.11e-15	0
VIT_06s0009g02780	-1.52188	3.18e-13	0
VIT_07s0005g02360	-1.16157	3.3e-13	0
VIT_06s0061g00690	-1.7513	3.45e-13	0
VIT_07s0005g04650	-1.70329	3.45e-13	0
VIT_04s0008g06800	-1.05122	6.41e-13	0
VIT_09s0018g00400	-1.10707	7.54e-13	0
VIT_06s0009g00210	-1.40876	2.05e-12	0
VIT_03s0088g00450	-1.20433	2.69e-12	0
VIT_05s0051g00050	-1.45393	3.51e-12	0
VIT_01s0026g01000	-1.48488	4.06e-12	0
VIT_09s0002g00100	-1.01543	7.11e-12	0
VIT_08s0007g03910	-0.945964	8.67e-12	0
VIT_09s0002g01530	-1.40466	8.68e-12	0
VIT_05s0020g04950	-1.05307	2.26e-11	0
VIT_05s0020g01320	-1.74372	3.68e-11	0
VIT_07s0130g00070	-1.71444	4.19e-11	0
VIT_09s0002g06660	-1.48908	5.51e-11	0
VIT_03s0091g00660	-1.20362	8.37e-11	0
VIT_03s0017g01220	-0.915747	9.1e-11	0
VIT_05s0029g01090	-1.93038	9.77e-11	0
VIT_06s0061g01170	-1.41413	1.48e-10	0
VIT_05s0051g00910	-1.88841	1.66e-10	0
VIT_05s0062g01060	-1.65826	2.12e-10	0
VIT_04s0023g02620	-0.986245	2.19e-10	0
VIT_06s0061g00860	-1.29027	3.44e-10	0
VIT_05s0029g00640	-1.41977	4.77e-10	0
VIT_09s0002g03860	-1.17914	6.78e-10	0
VIT_05s0094g00900	-1.09479	8.25e-10	0
VIT_02s0012g00310	-1.21324	9.1e-10	0
VIT_02s0012g00620	-0.968643	9.5e-10	0
VIT_03s0038g04460	-1.20231	1.31e-09	0
VIT_05s0124g00250	-1.25285	1.54e-09	0
VIT_01s0137g00300	-1.2875	1.6e-09	0
VIT_05s0051g00050	-1.08699	1.6e-09	0
VIT_06s0004g08160	-1.35091	1.62e-09	0
VIT_09s0002g08940	-1.55339	1.9e-09	0
VIT_07s0031g02090	-1.3401	2.11e-09	0
VIT_07s0005g01490	-1.36564	2.32e-09	0
VIT_01s0011g01690	-1.39159	3.07e-09	0
VIT_01s0010g01450	-0.918749	4.37e-09	0
VIT_06s0009g00960	-1.38651	4.97e-09	0
VIT_05s0077g01930	-1.02494	5.65e-09	0
VIT_03s0088g00450	-1.65683	6.35e-09	0
VIT_08s0056g00160	-2.15196	7.15e-09	0
VIT_04s0044g01480	-1.04839	9.02e-09	0
VIT_05s0094g01510	-1.91302	9.52e-09	0
VIT_06s0009g00890	-0.962503	9.73e-09	0
VIT_05s0077g00470	-0.899231	9.94e-09	0
VIT_01s0010g03740	-1.46873	1.13e-08	0
VIT_03s0097g00550	-0.777825	1.18e-08	0
VIT_02s0033g01120	-0.736774	1.18e-08	0
VIT_05s0077g01240	-0.96426	1.27e-08	0
VIT_03s0088g00450	-1.48783	1.58e-08	0
VIT_05s0029g00650	-0.730553	1.82e-08	0
VIT_08s0105g00300	-0.780265	2.02e-08	0
VIT_09s0070g00520	-2.0073	2.19e-08	0
VIT_06s0009g01840	-0.842327	2.34e-08	0
VIT_06s0009g01890	-1.38047	2.5e-08	0
VIT_01s0127g00590	-1.08404	3.35e-08	0
VIT_04s0044g01210	-1.46408	3.51e-08	0
VIT_04s0008g06810	-1.08597	3.78e-08	0
VIT_08s0032g01230	-0.599611	3.84e-08	0
VIT_09s0002g01310	-1.07291	3.98e-08	0
VIT_07s0031g03120	-1.02263	4.2e-08	0
VIT_07s0031g02190	-1.34275	4.29e-08	0
VIT_05s0020g04180	-0.88662	4.67e-08	0
VIT_04s0159g00050	-1.42578	5.24e-08	0
VIT_01s0011g04880	-1.99074	5.45e-08	0
VIT_05s0062g01250	-1.66114	5.94e-08	0
VIT_01s0011g04320	-0.700929	8.04e-08	0
VIT_05s0020g01540	-1.16681	8.29e-08	0
VIT_04s0044g01210	-0.955519	8.99e-08	0
VIT_07s0005g06640	-1.39132	9.32e-08	0
VIT_05s0029g00010	-1.63362	1.08e-07	0
VIT_03s0088g01190	-0.800459	1.09e-07	0
VIT_01s0150g00640	-1.90897	1.1e-07	0
VIT_04s0044g01570	-1.18727	1.16e-07	0
VIT_03s0063g02400	-0.85692	1.53e-07	0
VIT_05s0049g01000	-0.750904	1.82e-07	0
VIT_05s0049g01470	-0.592204	1.85e-07	0
VIT_07s0289g00010	-0.696898	2.17e-07	0
VIT_05s0094g00820	-1.091	2.25e-07	0
VIT_03s0038g02830	-1.12968	2.29e-07	0
VIT_07s0005g04510	-1.52771	2.37e-07	0
VIT_01s0010g00520	-1.09746	2.51e-07	0
VIT_08s0007g04700	-1.49658	2.53e-07	0
VIT_04s0023g02390	-0.765878	2.58e-07	0
VIT_03s0097g00550	-0.740626	2.75e-07	0
VIT_09s0002g04870	-0.949047	3.08e-07	0
VIT_01s0026g00800	-1.00303	3.23e-07	0
VIT_06s0004g02880	-0.945456	3.23e-07	0
VIT_05s0077g00470	-0.954857	4.37e-07	0
VIT_04s0023g02620	-2.65412	5.42e-07	0
VIT_07s0031g03130	-0.711563	5.79e-07	0
VIT_03s0088g00300	-0.855682	6.56e-07	0
VIT_05s0062g01370	-1.96025	8.91e-07	0
VIT_05s0020g00030	-1.08169	9.03e-07	0
VIT_08s0032g00140	-0.941018	9.89e-07	0
VIT_07s0005g06640	-1.93678	1.02e-06	0
VIT_01s0150g00430	-0.798052	1.09e-06	0
VIT_08s0007g03690	-0.716028	1.48e-06	0
VIT_07s0005g03790	-1.09523	1.54e-06	0
VIT_02s0025g04830	-0.994046	1.66e-06	0
VIT_05s0020g00700	-0.65826	1.66e-06	0
VIT_04s0079g00800	-0.72485	1.77e-06	0
VIT_02s0234g00120	-1.37814	1.79e-06	0
VIT_04s0023g02370	-1.14682	2e-06	0
VIT_06s0061g00860	-0.967562	2.16e-06	0
VIT_01s0011g06550	-1.19202	2.21e-06	0
VIT_05s0020g00630	-0.673671	2.3e-06	0
VIT_08s0056g01620	-1.13138	2.48e-06	0
VIT_05s0136g00140	-1.53941	2.6e-06	0
VIT_05s0062g01250	-1.02054	2.67e-06	0
VIT_01s0011g01060	-0.725673	2.74e-06	0
VIT_01s0010g01710	-0.561904	2.89e-06	0
VIT_04s0044g01220	-0.842207	2.97e-06	0
VIT_06s0004g02480	-0.842785	2.98e-06	0
VIT_04s0043g00130	-1.1184	3.11e-06	0
VIT_01s0010g01850	-0.759923	3.56e-06	0
VIT_01s0011g00010	-1.59131	3.63e-06	0
VIT_08s0056g00700	-0.991174	3.74e-06	0
VIT_09s0018g00310	-1.23073	4.19e-06	0
VIT_07s0031g02180	-1.13323	4.33e-06	0
VIT_06s0009g01050	-0.904234	4.5e-06	0
VIT_04s0044g00070	-0.964426	4.63e-06	0
VIT_03s0097g00670	-1.62401	5.26e-06	0
VIT_03s0088g00300	-0.637239	5.44e-06	0
VIT_01s0011g03160	-1.04009	5.62e-06	0
VIT_08s0056g01620	-1.00441	5.65e-06	0
VIT_03s0063g02130	-0.682018	6.84e-06	0
VIT_09s0002g01180	-1.31471	6.88e-06	0
VIT_01s0010g02780	-0.817199	7.6e-06	0
VIT_04s0008g03790	-0.558598	7.74e-06	0
VIT_03s0088g00450	-0.898138	7.83e-06	0
VIT_05s0029g01070	-0.624762	8.24e-06	0
VIT_01s0010g03740	-1.29161	8.6e-06	0
VIT_07s0005g01630	-0.90589	9.25e-06	0
VIT_07s0005g04790	-1.56002	9.34e-06	0
VIT_05s0020g01780	-0.694449	9.79e-06	0
VIT_04s0008g00370	-1.3219	9.89e-06	0
VIT_03s0097g00670	-1.54374	9.96e-06	0
VIT_06s0009g03810	-1.04486	1.01e-05	0
VIT_05s0051g00830	-1.03981	1.07e-05	0
VIT_04s0008g04790	-0.854169	1.07e-05	0
VIT_03s0017g01240	-0.898132	1.16e-05	0
VIT_09s0070g00980	-0.494179	1.16e-05	0
VIT_03s0091g00710	-1.26861	1.39e-05	0
VIT_05s0051g00440	-0.661958	1.39e-05	0
VIT_05s0020g04700	-0.784417	1.46e-05	0
VIT_03s0088g01040	-0.987622	1.55e-05	0
VIT_01s0010g01590	-0.703347	1.55e-05	0
VIT_04s0008g03320	-0.874821	1.59e-05	0
VIT_02s0025g03500	-1.19807	1.67e-05	0
VIT_05s0062g01250	-0.454677	1.69e-05	0
VIT_09s0018g00310	-1.1113	1.7e-05	0
VIT_04s0008g05880	-1.8514	1.81e-05	0
VIT_08s0007g00010	-0.944818	1.9e-05	0
VIT_08s0007g05490	-1.19203	1.91e-05	0
VIT_07s0005g00320	-0.782691	2.01e-05	0
VIT_05s0049g02090	-1.44983	2.07e-05	0
VIT_03s0017g02380	-0.908545	2.38e-05	0
VIT_04s0008g05260	-1.02158	2.56e-05	0
VIT_07s0005g01810	-1.48264	2.86e-05	0
VIT_08s0032g01140	-1.25727	2.9e-05	0
VIT_09s0002g03820	-1.14583	3e-05	0
VIT_06s0004g04310	-0.83675	3.08e-05	0
VIT_04s0023g00280	-0.562171	3.13e-05	0
VIT_05s0051g00460	-0.89956	3.2e-05	0
VIT_03s0063g02260	-0.611496	3.28e-05	0
VIT_08s0056g00750	-0.709419	3.64e-05	0
VIT_06s0009g01060	-0.535827	3.74e-05	0
VIT_08s0058g00890	-0.589579	3.78e-05	0
VIT_05s0165g00130	-0.767342	3.94e-05	0
VIT_03s0038g04580	-0.979953	3.95e-05	0
VIT_07s0005g04560	-0.830508	3.95e-05	0
VIT_05s0102g00160	-0.592065	3.95e-05	0
VIT_04s0159g00050	-1.41013	3.98e-05	0
VIT_05s0062g00860	-0.979524	4.01e-05	0
VIT_07s0031g02750	-0.75751	4.1e-05	0
VIT_07s0005g04650	-0.915199	4.17e-05	0
VIT_07s0005g01370	-1.20095	4.18e-05	0
VIT_06s0004g02440	-1.42081	4.48e-05	0
VIT_09s0002g04870	-1.04604	4.63e-05	0
VIT_08s0056g01250	-0.8504	4.65e-05	0
VIT_08s0007g03690	-0.926429	4.72e-05	0
VIT_06s0009g02480	-0.690529	4.92e-05	0
VIT_06s0004g04170	-0.617717	5.27e-05	0
VIT_06s0004g02910	-0.729897	5.44e-05	0
VIT_05s0051g00050	-0.848108	5.76e-05	0
VIT_08s0056g01700	-1.11032	5.88e-05	0
VIT_09s0018g00310	-1.4572	5.94e-05	0
VIT_09s0002g09280	-0.583477	6.37e-05	0
VIT_04s0023g01040	-0.849435	6.57e-05	0
VIT_07s0005g04400	-1.11037	6.6e-05	0
VIT_04s0023g00050	-1.40501	6.87e-05	0
VIT_01s0011g02440	-0.78112	7.02e-05	0
VIT_05s0020g00410	-0.998857	7.41e-05	0
VIT_03s0063g02400	-0.928552	7.62e-05	0
VIT_08s0007g07280	-0.662469	8.51e-05	0
VIT_03s0038g03820	-0.878753	8.68e-05	0
VIT_09s0002g07060	-1.01724	9.08e-05	0
VIT_01s0010g02140	-0.622689	9.33e-05	0
VIT_04s0008g00420	-1.06665	9.75e-05	0
VIT_04s0043g00220	-0.636821	9.83e-05	0
VIT_08s0007g04710	-1.02026	0.000107	0
VIT_03s0110g00310	-0.917079	0.000113	0
VIT_02s0012g00870	-0.50729	0.000113	0
VIT_02s0012g03200	-0.413058	0.000114	0
VIT_06s0004g00450	-1.11691	0.000115	0
VIT_09s0018g00080	-0.939653	0.000121	0
VIT_07s0141g00810	-0.569733	0.000124	0
VIT_01s0011g06550	-0.827914	0.000127	0
VIT_06s0061g00250	-0.861117	0.000128	0
VIT_01s0137g00660	-0.681419	0.000128	0
VIT_07s0031g01540	-0.709201	0.000129	0
VIT_08s0056g01110	-0.88866	0.000133	0
VIT_03s0017g00790	-1.19621	0.000134	0
VIT_01s0026g01010	-0.838966	0.000135	0
VIT_05s0049g00830	-1.10383	0.000138	0
VIT_08s0007g08380	-0.979449	0.00014	0
VIT_08s0040g01560	-0.781519	0.00014	0
VIT_09s0002g07910	-0.755821	0.000144	0
VIT_09s0002g07060	-0.97258	0.000149	0
VIT_04s0079g00840	-1.34864	0.00015	0
VIT_03s0097g00110	-0.984134	0.000156	0
VIT_03s0088g00450	-1.40515	0.000157	0
VIT_01s0010g02360	-1.41602	0.000161	0
VIT_09s0002g01580	-0.70721	0.000171	0
VIT_04s0159g00010	-0.887492	0.000179	0
VIT_01s0010g00870	-1.55338	0.000187	0
VIT_07s0130g00070	-0.584643	0.000188	0
VIT_01s0011g01480	-0.614803	0.000189	0
VIT_09s0002g05260	-0.984707	0.000198	0
VIT_06s0004g04320	-0.802813	0.000225	0
VIT_05s0102g00500	-1.15747	0.000226	0
VIT_06s0080g00130	-1.41319	0.000227	0
VIT_06s0004g01650	-0.610407	0.000233	0
VIT_09s0002g07160	-0.426161	0.000239	0
VIT_08s0058g00090	-0.643979	0.000272	0
VIT_09s0002g08270	-1.1322	0.000274	0
VIT_04s0043g00710	-0.643396	0.000285	0
VIT_06s0009g01060	-1.0164	0.000299	0
VIT_01s0011g02280	-0.869068	0.000304	0
VIT_08s0032g00140	-0.806555	0.000304	0
VIT_06s0009g01210	-0.425395	0.000335	0
VIT_04s0008g02950	-1.24556	0.00035	0
VIT_06s0004g04320	-0.819718	0.000352	0
VIT_05s0020g04120	-0.477429	0.000353	0
VIT_01s0011g02440	-0.773262	0.000367	0
VIT_08s0007g00010	-0.511073	0.000369	0
VIT_09s0002g04670	-1.46109	0.000379	0
VIT_08s0058g00890	-0.56132	0.000386	0
VIT_04s0079g00800	-0.413089	0.000394	0
VIT_05s0124g00020	-1.37134	0.000398	0
VIT_01s0137g00450	-0.521837	0.000403	0
VIT_05s0029g00970	-1.26212	0.000409	0
VIT_06s0009g00210	-0.953715	0.000418	0
VIT_02s0033g01260	-1.1049	0.000421	0
VIT_09s0002g02880	-1.24444	0.000424	0
VIT_07s0031g00160	-0.894698	0.000439	0
VIT_08s0007g06740	-0.718148	0.000458	0
VIT_06s0004g08350	-0.420051	0.000459	0
VIT_04s0043g00710	-0.611912	0.00047	0
VIT_01s0026g02490	-0.553609	0.00047	0
VIT_04s0023g03620	-1.06934	0.000477	0
VIT_05s0051g00870	-1.00954	0.000499	0
VIT_09s0096g00800	-0.380316	0.000499	0
VIT_07s0031g00860	-0.705585	0.000537	0
VIT_05s0029g00830	-0.799588	0.000545	0
VIT_07s0104g00710	-0.623654	0.00056	0
VIT_05s0077g02310	-1.59036	0.000563	0
VIT_03s0063g00390	-1.30678	0.000635	0
VIT_03s0017g00790	-1.27838	0.000646	0
VIT_05s0020g01540	-0.927689	0.000664	0
VIT_02s0025g03370	-0.871521	0.000664	0
VIT_08s0056g00700	-1.28175	0.000684	0
VIT_02s0087g00650	-1.00637	0.000768	0
VIT_02s0109g00230	-0.492745	0.000769	0
VIT_05s0020g03670	-0.901409	0.000804	0
VIT_09s0096g00680	-1.25252	0.000828	0
VIT_02s0012g00300	-0.542137	0.000843	0
VIT_06s0004g05970	-0.532183	0.000847	0
VIT_03s0088g00370	-0.384616	0.000882	0
VIT_01s0182g00020	-0.430581	0.000928	0
VIT_04s0008g03320	-0.823838	0.000955	0
VIT_04s0008g01190	-0.366548	0.000958	0
VIT_01s0010g01490	-0.448221	0.000965	0
VIT_01s0010g01590	-0.648381	0.000969	0
VIT_03s0017g00460	-0.643901	0.00097	0
VIT_05s0077g02310	-0.606541	0.00097	0
VIT_04s0043g00270	-0.528301	0.000994	0
VIT_08s0058g00100	-0.396981	0.00108505	0
VIT_06s0061g00840	-0.868839	0.00108951	0
VIT_06s0061g00250	-0.771317	0.00110738	0
VIT_09s0002g09150	-0.424258	0.00112484	0
VIT_05s0020g02640	-0.465195	0.00113839	0
VIT_03s0038g02910	-0.958865	0.00119596	0
VIT_04s0043g00130	-0.542686	0.00121216	0
VIT_09s0002g05120	-0.413233	0.00123729	0
VIT_09s0002g05250	-1.34472	0.00124517	0
VIT_06s0004g04870	-0.926213	0.00125417	0
VIT_08s0040g03130	-0.687122	0.00130475	0
VIT_04s0008g02670	-1.08263	0.00133158	0
VIT_04s0008g05260	-0.892785	0.00134812	0
VIT_05s0136g00240	-0.500309	0.0013568	0
VIT_01s0182g00150	-0.800841	0.00136704	0
VIT_05s0049g02090	-1.02411	0.0013699	0
VIT_05s0102g00720	-0.57542	0.00137103	0
VIT_02s0033g00840	-0.776018	0.00140935	0
VIT_04s0008g02950	-1.12181	0.00141465	0
VIT_01s0010g03740	-1.11545	0.00141881	0
VIT_04s0044g01180	-0.856723	0.00153545	0
VIT_09s0002g02610	-0.589038	0.00162049	0
VIT_07s0005g06640	-0.583277	0.00162803	0
VIT_04s0069g00790	-0.852362	0.0016396	0
VIT_03s0091g00240	-0.626966	0.0016522	0
VIT_04s0079g00720	-0.766711	0.00165482	0
VIT_05s0136g00100	-0.687438	0.00169846	0
VIT_05s0020g04630	-0.541673	0.00171565	0
VIT_06s0004g05090	-0.679565	0.00176435	0
VIT_03s0038g03100	-1.02075	0.00179644	0
VIT_09s0002g02100	-1.21862	0.00179843	0
VIT_06s0061g00250	-0.932169	0.00182121	0
VIT_06s0004g00530	-0.402385	0.00182228	0
VIT_03s0180g00180	-0.947771	0.00183818	0
VIT_06s0004g04310	-0.761164	0.00184796	0
VIT_08s0032g01020	-0.417148	0.00187747	0
VIT_08s0105g00570	-0.492378	0.00188228	0
VIT_06s0009g02790	-1.19272	0.00192748	0
VIT_09s0002g08410	-0.563156	0.0019459	0
VIT_04s0069g00280	-0.615013	0.00196481	0
VIT_04s0069g00890	-0.97847	0.00196801	0
VIT_04s0008g00200	-1.137	0.00204333	0
VIT_05s0020g00010	-0.495471	0.00204935	0
VIT_01s0010g01740	-0.516384	0.00207862	0
VIT_04s0023g00940	-0.394383	0.00211677	0
VIT_08s0040g00420	-0.668643	0.00223089	0
VIT_05s0029g01090	-0.52274	0.00231283	0
VIT_04s0044g01720	-1.03421	0.0023229	0
VIT_07s0191g00030	-0.682204	0.00235622	0
VIT_01s0010g02360	-0.555727	0.00235915	0
VIT_02s0109g00130	-0.556355	0.00243798	0
VIT_01s0010g00840	-0.436677	0.00246126	0
VIT_05s0077g00170	-0.679635	0.00250892	0
VIT_03s0017g00600	-0.682724	0.00251554	0
VIT_04s0023g03770	-1.2611	0.00253487	0
VIT_01s0026g00340	-0.564051	0.00257604	0
VIT_03s0017g00620	-0.393428	0.00288666	0
VIT_06s0004g04320	-0.256496	0.00301594	0
VIT_05s0049g00530	-0.994842	0.00305096	0
VIT_04s0079g00520	-0.398712	0.00315248	0
VIT_07s0031g02480	-1.05957	0.00316148	0
VIT_09s0002g01490	-0.514345	0.0032242	0
VIT_04s0043g00740	-0.42773	0.00323052	0
VIT_03s0063g00390	-0.549169	0.00324274	0
VIT_01s0150g00590	-0.759227	0.00328228	0
VIT_02s0012g00300	-0.480613	0.00330367	0
VIT_01s0127g00240	-0.772921	0.00340835	0
VIT_07s0095g00740	-0.503084	0.00342845	0
VIT_01s0137g00660	-1.10978	0.00354465	0
VIT_07s0031g00860	-0.53079	0.00354601	0
VIT_05s0124g00470	-0.34378	0.00356675	0
VIT_05s0062g00620	-0.407559	0.00357854	0
VIT_05s0029g01260	-0.617611	0.00360931	0
VIT_09s0002g02100	-0.474741	0.00363403	0
VIT_05s0051g00050	-0.930193	0.00368797	0
VIT_04s0023g00050	-0.895343	0.00369526	0
VIT_06s0009g02300	-0.664572	0.0037128	0
VIT_06s0009g01890	-0.4267	0.0037505	0
VIT_02s0109g00230	-0.298941	0.00383264	0
VIT_01s0026g01760	-0.920589	0.00384123	0
VIT_02s0012g02270	-0.421993	0.0038997	0
VIT_05s0136g00380	-0.482987	0.003963	0
VIT_05s0029g00820	-0.555782	0.00396546	0
VIT_07s0197g00050	-0.998479	0.00397127	0
VIT_08s0032g00360	-0.745843	0.00400716	0
VIT_09s0096g00210	-0.343329	0.00409606	0
VIT_05s0077g00370	-1.02252	0.00423194	0
VIT_04s0008g07010	-0.670772	0.00427108	0
VIT_05s0029g00700	-0.831309	0.0044757	0
VIT_05s0136g00290	-0.697554	0.00452089	0
VIT_03s0088g00370	-0.315242	0.00453395	0
VIT_06s0009g00960	-0.326536	0.00458314	0
VIT_01s0011g01640	-0.592766	0.00459569	0
VIT_06s0009g00960	-0.573288	0.00461013	0
VIT_03s0017g00990	-0.441888	0.00467384	0
VIT_05s0102g00970	-0.365428	0.00470331	0
VIT_04s0023g02950	-1.13763	0.0047493	0
VIT_03s0063g00360	-0.668146	0.00496413	0
VIT_04s0043g00700	-1.07926	0.00501111	0
VIT_01s0150g00140	-0.800718	0.00502678	0
VIT_05s0020g02030	-0.855351	0.00503521	0
VIT_04s0008g06710	-0.88739	0.00513499	0
VIT_05s0029g00690	-0.487722	0.00525347	0
VIT_05s0020g02390	-0.712546	0.00525665	0
VIT_02s0025g01800	-0.977995	0.00537331	0
VIT_05s0020g03660	-0.85987	0.00541859	0
VIT_04s0023g02310	-0.603011	0.00546917	0
VIT_01s0026g00820	-0.594187	0.0055037	0
VIT_06s0004g01480	-1.01694	0.00553329	0
VIT_04s0008g02440	-1.09849	0.00555465	0
VIT_09s0002g00280	-0.36386	0.00577195	0
VIT_04s0023g01440	-0.570882	0.00579704	0
VIT_05s0077g00010	-0.420177	0.00585501	0
VIT_05s0077g00370	-0.622084	0.00586987	0
VIT_08s0056g01350	-0.532223	0.0059031	0
VIT_06s0004g02740	-0.607146	0.00590898	0
VIT_08s0217g00060	-0.542272	0.00592953	0
VIT_01s0010g00820	-0.810057	0.00594092	0
VIT_01s0026g01070	-0.66072	0.00595014	0
VIT_08s0007g08730	-0.444996	0.00598699	0
VIT_02s0234g00120	-0.89715	0.00619837	0
VIT_05s0077g02310	-1.07237	0.00626261	0
VIT_03s0063g00390	-0.717455	0.00630709	0
VIT_04s0044g02050	-0.385635	0.00637127	0
VIT_01s0127g00620	-0.658386	0.00648642	0
VIT_05s0051g00910	-0.512306	0.00665173	0
VIT_01s0010g01800	-0.404659	0.00675557	0
VIT_07s0031g03190	-0.595486	0.00685876	0
VIT_08s0007g05420	-0.461511	0.00688728	0
VIT_01s0011g05690	-0.438543	0.00695935	0
VIT_08s0007g08840	-0.360242	0.00718333	0
VIT_03s0038g02780	-0.436832	0.00720071	0
VIT_04s0079g00290	-0.417382	0.00720924	0
VIT_05s0020g01130	-1.13463	0.00732876	0
VIT_02s0033g00920	-1.11245	0.00751832	0
VIT_04s0043g00760	-0.538841	0.00753558	0
VIT_04s0079g00480	-0.335817	0.00769612	0
VIT_06s0004g07670	-0.576227	0.00770402	0
VIT_03s0063g01390	-0.801915	0.00800403	0
VIT_07s0005g03910	-0.316939	0.00810103	0
VIT_03s0038g03730	-0.466203	0.00814777	0
VIT_09s0018g00080	-0.644225	0.00816786	0
VIT_05s0029g01080	-0.538116	0.00819302	0
VIT_01s0010g00840	-1.07741	0.00830146	0
VIT_07s0205g00110	-0.401832	0.00830441	0
VIT_05s0062g01180	-0.618051	0.00831462	0
VIT_02s0012g02420	-0.291958	0.00834022	0
VIT_05s0062g01220	-0.399172	0.00835155	0
VIT_06s0009g03530	-0.577241	0.00861292	0
VIT_07s0005g04120	-0.351663	0.00865664	0
VIT_05s0102g01170	-0.87731	0.00880847	0
VIT_05s0020g00880	-0.752027	0.00897199	0
VIT_02s0087g00790	-0.882619	0.00909845	0
VIT_07s0095g00160	-0.279385	0.009243	0
VIT_01s0146g00170	-0.67878	0.00927584	0
VIT_04s0023g03180	-0.429629	0.0092818	0
VIT_04s0008g00190	-0.851034	0.00937193	0
VIT_05s0020g01570	-0.692931	0.0094105	0
VIT_02s0025g03530	-0.483802	0.00943785	0
VIT_05s0020g00880	-0.587129	0.0095041	0
VIT_06s0004g08180	-0.352448	0.00957629	0
VIT_03s0063g01120	-0.382327	0.00958782	0
VIT_08s0032g00330	-0.508277	0.00966018	0
VIT_05s0049g02360	-1.04857	0.00971127	0
VIT_08s0007g00290	-0.430103	0.00973245	0
VIT_05s0049g00850	-0.772719	0.00985632	0
VIT_06s0004g07060	-0.449507	0.00987347	0
VIT_04s0008g07010	-0.495559	0.00995828	0
VIT_08s0007g00010	-0.362517	0.00999985	0
VIT_08s0032g00090	-0.611485	0.00556272	24
VIT_03s0017g00070	-0.302083	0.00792369	91
VIT_03s0132g00400	-0.990939	2.46e-07	105
VIT_03s0167g00150	-0.918094	0.00497973	143
VIT_02s0033g01210	-0.642233	5.48e-07	166
VIT_05s0029g01310	-0.606987	0.00711678	202
VIT_06s0009g03620	-0.981273	0.00424119	235
VIT_05s0051g00780	-0.497967	0.000855	343
VIT_06s0061g01270	-1.45925	1.62e-06	365
VIT_05s0077g02250	-1.01185	4.27e-09	465
VIT_02s0033g00530	-0.933336	0.000205	465
VIT_06s0009g02160	-1.37458	1.42e-05	496
VIT_01s0010g03500	-0.644345	5.18e-06	517
VIT_04s0008g07340	-0.760737	0.000829	521
VIT_01s0010g01350	-0.740273	0.000172	539
VIT_04s0023g00590	-0.991175	0.00914743	544
VIT_01s0026g02570	-0.931988	0.00498413	644
VIT_08s0007g05590	-1.31809	0.00141415	665
VIT_08s0105g00150	-0.738388	4.49e-06	698
VIT_05s0124g00680	-0.725274	0.00223648	702
VIT_04s0023g00450	-0.708262	6.18e-05	749
VIT_07s0095g00780	-1.05248	0.00982741	823
VIT_02s0012g02000	-1.72475	6.9e-06	889
VIT_04s0044g00100	-0.840475	4.5e-06	1049
VIT_03s0038g00020	-0.53933	0.00152293	1080
VIT_08s0040g00360	-1.1444	9.6e-09	1147
VIT_09s0096g00160	-0.436822	0.00947666	1223
VIT_02s0025g05170	-0.607093	0.00954907	1255
VIT_05s0102g00330	-1.99763	5.22e-09	1261
VIT_04s0044g01880	-1.31489	4.01e-05	1360
VIT_03s0038g00540	-1.01014	0.00648162	1385
VIT_04s0043g00200	-0.593795	0.00958782	1389
VIT_04s0043g00400	-1.27617	0.00110696	1471
VIT_03s0132g00430	-0.508119	0.00956154	1547
VIT_05s0062g00410	-0.817137	0.000428	1575
VIT_01s0026g00770	-1.25406	0.00107637	1629
VIT_03s0017g01000	-0.718511	1.22e-07	1650
VIT_02s0087g00010	-0.940005	0.00759694	1661
VIT_03s0017g01230	-0.83509	2.08e-05	1705
VIT_08s0056g01550	-0.748537	0.00407696	1781
VIT_08s0056g00890	-1.36464	0.00034	1783
VIT_01s0011g02630	-0.631823	0.00123458	1803
VIT_04s0023g00550	-0.338064	0.00572921	1804
VIT_09s0002g07900	-1.15563	0.00889731	1990

## Sheet: Hypomethylated GO terms
GO terms containing hypomethylated genes in plants growing in Central Grounds vineyards compared to plants in Southern Grounds vineyards
Term	Description	DMGCount	notDMGCount	p	adjP	FDR
GO:0043170	macromolecule metabolic process	186	3	1.0141e-268	1.06075e-265	7.98787e-265
GO:0044260	cellular macromolecule metabolic process	181	5	7.63128e-258	7.98231e-255	3.00551e-254
GO:0043231	intracellular membrane-bounded organelle	147	1	4.92192e-213	5.14833e-210	1.2923e-209
GO:1901265	nucleoside phosphate binding	139	4	5.85609e-196	6.12547e-193	1.15318e-192
GO:1901576	organic substance biosynthetic process	123	2	2.7778e-175	2.90558e-172	4.37604e-172
GO:0034641	cellular nitrogen compound metabolic process	119	3	9.46617e-168	9.90162e-165	1.24272e-164
GO:0005737	cytoplasm	122	9	2.09896e-164	2.19551e-161	2.36187e-161
GO:0001883	purine nucleoside binding	111	1	3.02044e-159	3.15938e-156	2.97393e-156
GO:0043168	anion binding	124	19	1.39758e-157	1.46187e-154	1.22316e-154
GO:0000166	nucleotide binding	122	16	2.3687e-157	2.47766e-154	1.86578e-154
GO:1901360	organic cyclic compound metabolic process	116	9	1.17921e-155	1.23345e-152	8.444e-153
GO:0001882	nucleoside binding	111	7	1.16628e-150	1.21992e-147	7.65546e-148
GO:0035639	purine ribonucleoside triphosphate binding	107	8	1.07802e-143	1.12761e-140	6.53183e-141
GO:0032555	purine ribonucleotide binding	111	14	2.15037e-143	2.24928e-140	1.20986e-140
GO:0044267	cellular protein metabolic process	101	4	7.45122e-140	7.79397e-137	3.91279e-137
GO:0090304	nucleic acid metabolic process	95	1	1.16932e-135	1.22311e-132	5.7566e-133
GO:0043412	macromolecule modification	94	1	3.43384e-134	3.5918e-131	1.59105e-131
GO:0030554	adenyl nucleotide binding	100	9	1.68315e-132	1.76058e-129	7.36549e-130
GO:0032559	adenyl ribonucleotide binding	100	13	1.32502e-128	1.38597e-125	5.49312e-126
GO:0034645	cellular macromolecule biosynthetic process	86	1	1.7846e-122	1.86669e-119	7.02849e-120
GO:0006139	nucleobase-containing compound metabolic process	109	43	9.33087e-121	9.76009e-118	3.49989e-118
GO:0044249	cellular biosynthetic process	120	92	3.23606e-114	3.38492e-111	1.15863e-111
GO:0032553	ribonucleotide binding	112	67	1.54921e-113	1.62048e-110	5.30559e-111
GO:0010467	gene expression	78	1	8.30386e-111	8.68584e-108	2.72534e-108
GO:0032549	ribonucleoside binding	111	84	7.67475e-106	8.02779e-103	2.41811e-103
GO:0044444	cytoplasmic part	122	148	2.535e-100	2.65161e-97	7.6799e-98
GO:0003676	nucleic acid binding	73	4	2.53361e-99	2.65016e-96	7.39142e-97
GO:0016070	RNA metabolic process	71	3	1.03028e-97	1.07767e-94	2.89833e-95
GO:0006725	cellular aromatic compound metabolic process	114	132	3.74549e-95	3.91778e-92	1.01733e-92
GO:0046483	heterocycle metabolic process	111	125	1.67996e-93	1.75724e-90	4.41091e-91
GO:0006464	cellular protein modification process	86	45	1.32201e-89	1.38283e-86	3.35912e-87
GO:0044271	cellular nitrogen compound biosynthetic process	61	1	3.56883e-86	3.73299e-83	8.51849e-84
GO:0046914	transition metal ion binding	61	1	3.56883e-86	3.73299e-83	8.51849e-84
GO:0044711	single-organism biosynthetic process	68	11	2.51362e-85	2.62924e-82	5.82333e-83
GO:0006810	transport	62	3	8.31271e-85	8.69509e-82	1.87079e-82
GO:0019538	protein metabolic process	107	158	2.587e-81	2.706e-78	5.66038e-79
GO:0006796	phosphate-containing compound metabolic process	73	33	2.00337e-78	2.09553e-75	4.26492e-76
GO:0046872	metal ion binding	67	19	3.25511e-78	3.40484e-75	6.74734e-76
GO:0006996	organelle organization	64	14	1.65519e-77	1.73132e-74	3.34297e-75
GO:0044765	single-organism transport	54	1	4.27391e-76	4.47051e-73	8.4162e-74
GO:0006793	phosphorus metabolic process	73	39	1.19051e-75	1.24528e-72	2.28718e-73
GO:0032550	purine ribonucleoside binding	111	212	2.06868e-75	2.16384e-72	3.87967e-73
GO:0018130	heterocycle biosynthetic process	51	1	8.67291e-72	9.07186e-69	1.58872e-69
GO:0016772	transferase activity, transferring phosphorus-containing groups	54	6	3.25174e-70	3.40132e-67	5.82122e-68
GO:0036211	protein modification process	87	112	1.46167e-69	1.52891e-66	2.55852e-67
GO:1901362	organic cyclic compound biosynthetic process	58	15	1.12537e-68	1.17714e-65	1.92704e-66
GO:0017111	nucleoside-triphosphatase activity	48	1	1.73052e-67	1.81012e-64	2.90021e-65
GO:0080090	regulation of primary metabolic process	48	2	4.17288e-66	4.36483e-63	6.84772e-64
GO:0031323	regulation of cellular metabolic process	49	4	3.35977e-65	3.51432e-62	5.40087e-63
GO:0043169	cation binding	83	112	3.66106e-65	3.82947e-62	5.7675e-63
GO:0007275	multicellular organism development	61	30	2.06045e-64	2.15523e-61	3.18231e-62
GO:0000725	recombinational repair	2	3465	1.13829e-62	1.19065e-59	1.72425e-60
GO:0006082	organic acid metabolic process	44	1	9.11705e-62	9.53643e-59	1.35497e-59
GO:0043933	macromolecular complex subunit organization	47	6	1.86659e-60	1.95245e-57	2.72274e-58
GO:0043436	oxoacid metabolic process	44	2	2.02225e-60	2.11528e-57	2.89617e-58
GO:0031326	regulation of cellular biosynthetic process	44	3	3.05538e-59	3.19593e-56	4.29762e-57
GO:0006629	lipid metabolic process	42	1	6.53975e-59	6.84058e-56	8.88146e-57
GO:0009791	post-embryonic development	42	1	6.53975e-59	6.84058e-56	8.88146e-57
GO:0010556	regulation of macromolecule biosynthetic process	44	4	3.53589e-58	3.69854e-55	4.72061e-56
GO:0097659	nucleic acid-templated transcription	41	1	1.74623e-57	1.82656e-54	2.29246e-55
GO:0060255	regulation of macromolecule metabolic process	49	15	1.23073e-56	1.28734e-53	1.58922e-54
GO:1901564	organonitrogen compound metabolic process	48	14	6.42191e-56	6.71732e-53	8.15875e-54
GO:0044248	cellular catabolic process	41	3	5.1202e-55	5.35573e-52	6.40173e-53
GO:0009579	thylakoid	7	3459	5.87042e-55	6.14046e-52	7.22504e-53
GO:0031407	oxylipin metabolic process	3	3064	1.48828e-52	1.55674e-49	1.80353e-50
GO:2001141	regulation of RNA biosynthetic process	37	1	8.69474e-52	9.0947e-49	1.03768e-49
GO:0009059	macromolecule biosynthetic process	86	209	1.67015e-51	1.74698e-48	1.9635e-49
GO:0016773	phosphotransferase activity, alcohol group as acceptor	44	13	3.21004e-51	3.3577e-48	3.71837e-49
GO:0009889	regulation of biosynthetic process	44	14	1.2825e-50	1.34149e-47	1.46406e-48
GO:0006351	transcription, DNA-templated	37	2	1.63473e-50	1.70993e-47	1.83949e-48
GO:0009536	plastid	48	29	1.69886e-48	1.77701e-45	1.85856e-46
GO:0016310	phosphorylation	48	29	1.69886e-48	1.77701e-45	1.85856e-46
GO:0051276	chromosome organization	40	10	8.40161e-48	8.78808e-45	9.06547e-46
GO:0048608	reproductive structure development	35	3	1.31931e-46	1.38e-43	1.40432e-44
GO:0016462	pyrophosphatase activity	52	50	4.04074e-46	4.22661e-43	4.24375e-44
GO:0017076	purine nucleotide binding	114	510	1.18476e-45	1.23926e-42	1.22792e-43
GO:0061458	reproductive system development	35	4	1.24017e-45	1.29722e-42	1.26865e-43
GO:0051020	GTPase binding	6	2896	7.22143e-45	7.55361e-42	7.29255e-43
GO:0071702	organic substance transport	32	1	1.09498e-44	1.14535e-41	1.09176e-42
GO:0007154	cell communication	36	10	1.82208e-42	1.9059e-39	1.79403e-40
GO:2000112	regulation of cellular macromolecule biosynthetic process	44	34	8.82978e-42	9.23595e-39	8.5865e-40
GO:0016301	kinase activity	43	31	1.24442e-41	1.30166e-38	1.19537e-39
GO:1901136	carbohydrate derivative catabolic process	4	2552	4.89231e-41	5.11735e-38	4.64287e-39
GO:0004672	protein kinase activity	31	4	4.19328e-40	4.38617e-37	3.93211e-38
GO:0006260	DNA replication	15	3125	2.74771e-39	2.8741e-36	2.54626e-37
GO:0019438	aromatic compound biosynthetic process	54	91	7.89917e-39	8.26253e-36	7.23492e-37
GO:0051649	establishment of localization in cell	30	5	6.74156e-38	7.05167e-35	6.10369e-36
GO:0006396	RNA processing	27	1	1.29909e-37	1.35885e-34	1.14974e-35
GO:0032787	monocarboxylic acid metabolic process	27	1	1.29909e-37	1.35885e-34	1.14974e-35
GO:0009057	macromolecule catabolic process	24	3461	3.3391e-37	3.49269e-34	2.92239e-35
GO:0044255	cellular lipid metabolic process	37	25	1.40465e-36	1.46926e-33	1.21584e-34
GO:0044283	small molecule biosynthetic process	27	2	1.81586e-36	1.89939e-33	1.5547e-34
GO:0009507	chloroplast	26	1	3.35025e-36	3.50436e-33	2.83756e-34
GO:0022607	cellular component assembly	31	11	2.6528e-35	2.77483e-32	2.22294e-33
GO:0099402	plant organ development	26	2	4.52146e-35	4.72945e-32	3.74892e-33
GO:0006325	chromatin organization	25	1	8.61571e-35	9.01203e-32	7.06921e-33
GO:0065003	macromolecular complex assembly	25	3	1.00881e-32	1.05522e-29	8.19201e-31
GO:0007165	signal transduction	28	9	1.60723e-32	1.68116e-29	1.29182e-30
GO:0016887	ATPase activity	24	2	2.76858e-32	2.89594e-29	2.20279e-30
GO:0006355	regulation of transcription, DNA-templated	23	1	5.6476e-32	5.90739e-29	4.44851e-30
GO:0044723	single-organism carbohydrate metabolic process	27	8	8.44767e-32	8.83626e-29	6.58819e-30
GO:0071822	protein complex subunit organization	22	1	1.43917e-30	1.50538e-27	1.11138e-28
GO:0006417	regulation of translation	8	2237	3.09259e-30	3.23485e-27	2.36503e-28
GO:0019637	organophosphate metabolic process	36	45	1.62091e-29	1.69547e-26	1.22766e-27
GO:1902582	single-organism intracellular transport	22	2	1.66488e-29	1.74147e-26	1.24895e-27
GO:0070271	protein complex biogenesis	21	1	3.65527e-29	3.82341e-26	2.71622e-27
GO:0043232	intracellular non-membrane-bounded organelle	36	47	4.74289e-29	4.96106e-26	3.49148e-27
GO:0090407	organophosphate biosynthetic process	27	14	1.01506e-28	1.06175e-25	7.4032e-27
GO:0010468	regulation of gene expression	41	77	2.5205e-28	2.63644e-25	1.82142e-26
GO:0055086	nucleobase-containing small molecule metabolic process	21	2	4.05245e-28	4.23886e-25	2.90185e-26
GO:0048513	animal organ development	20	1	9.2514e-28	9.67696e-25	6.56501e-26
GO:0051028	mRNA transport	3	1768	1.06039e-27	1.10917e-24	7.45757e-26
GO:0046907	intracellular transport	26	14	1.78769e-27	1.86992e-24	1.24613e-25
GO:0044434	chloroplast part	26	15	4.71041e-27	4.92709e-24	3.25466e-25
GO:1901575	organic substance catabolic process	41	86	6.99655e-27	7.31839e-24	4.79223e-25
GO:0016568	chromatin modification	19	2607	9.46225e-27	9.89751e-24	6.42521e-25
GO:0008233	peptidase activity	20	2	9.81101e-27	1.02623e-23	6.60509e-25
GO:0016570	histone modification	13	2305	1.3908e-26	1.45478e-23	9.28398e-25
GO:0019752	carboxylic acid metabolic process	43	103	2.6744e-26	2.79742e-23	1.77023e-24
GO:1902589	single-organism organelle organization	38	72	3.12874e-26	3.27266e-23	2.05371e-24
GO:0010154	fruit development	19	2575	3.29084e-26	3.44221e-23	2.14226e-24
GO:0044435	plastid part	27	21	4.97226e-26	5.20099e-23	3.2103e-24
GO:0070011	peptidase activity, acting on L-amino acid peptides	20	3	7.25161e-26	7.58518e-23	4.64387e-24
GO:0044281	small molecule metabolic process	65	298	1.55171e-25	1.62309e-22	9.85691e-24
GO:0006644	phospholipid metabolic process	19	2	2.36163e-25	2.47026e-22	1.48817e-23
GO:0006811	ion transport	23	12	1.31211e-24	1.37247e-21	8.20257e-23
GO:0006461	protein complex assembly	21	7	1.57932e-24	1.65197e-21	9.79527e-23
GO:0034654	nucleobase-containing compound biosynthetic process	50	177	4.832e-24	5.05428e-21	2.9735e-22
GO:0009790	embryo development	18	2	5.64967e-24	5.90956e-21	3.44973e-22
GO:0048731	system development	46	145	6.03027e-24	6.30767e-21	3.6538e-22
GO:2000026	regulation of multicellular organismal development	19	4	9.25646e-24	9.68225e-21	5.56576e-22
GO:0006520	cellular amino acid metabolic process	18	3	3.81307e-23	3.98847e-20	2.27537e-21
GO:0048316	seed development	19	5	4.2837e-23	4.48075e-20	2.53699e-21
GO:0019395	fatty acid oxidation	4	1568	8.30937e-23	8.69161e-20	4.88444e-21
GO:0090567	reproductive shoot system development	17	2	1.34256e-22	1.40432e-19	7.8334e-21
GO:0016788	hydrolase activity, acting on ester bonds	18	4	2.02205e-22	2.11507e-19	1.16468e-20
GO:0016818	hydrolase activity, acting on acid anhydrides, in phosphorus-containing anhydrides	52	214	2.0257e-22	2.11888e-19	1.16468e-20
GO:0032774	RNA biosynthetic process	41	121	2.38402e-22	2.49369e-19	1.36076e-20
GO:0048367	shoot system development	29	44	2.53918e-22	2.65598e-19	1.4389e-20
GO:0009532	plastid stroma	16	1	3.6495e-22	3.81737e-19	2.03875e-20
GO:0051603	proteolysis involved in cellular protein catabolic process	16	1	3.6495e-22	3.81737e-19	2.03875e-20
GO:0006259	DNA metabolic process	39	3133	8.93745e-22	9.34857e-19	4.95766e-20
GO:0044712	single-organism catabolic process	29	48	1.52504e-21	1.59519e-18	8.40031e-20
GO:0005975	carbohydrate metabolic process	28	43	1.71462e-21	1.79349e-18	9.37898e-20
GO:0034622	cellular macromolecular complex assembly	20	11	2.58756e-21	2.70658e-18	1.40564e-19
GO:0010629	negative regulation of gene expression	16	2	3.1673e-21	3.31299e-18	1.68569e-19
GO:0031325	positive regulation of cellular metabolic process	16	2	3.1673e-21	3.31299e-18	1.68569e-19
GO:0048507	meristem development	16	2	3.1673e-21	3.31299e-18	1.68569e-19
GO:0015031	protein transport	18	6	3.45877e-21	3.61788e-18	1.82847e-19
GO:0006650	glycerophospholipid metabolic process	15	1	9.04315e-21	9.45914e-18	4.7173e-19
GO:0043603	cellular amide metabolic process	15	1	9.04315e-21	9.45914e-18	4.7173e-19
GO:0030163	protein catabolic process	17	5	1.85353e-20	1.93879e-17	9.60522e-19
GO:0040029	regulation of gene expression, epigenetic	16	3	1.93435e-20	2.02333e-17	9.89385e-19
GO:0071310	cellular response to organic substance	16	3	1.93435e-20	2.02333e-17	9.89385e-19
GO:0008654	phospholipid biosynthetic process	16	4	9.32654e-20	9.75557e-17	4.73958e-18
GO:0009314	response to radiation	14	1	2.22894e-19	2.33147e-16	1.12544e-17
GO:0010605	negative regulation of macromolecule metabolic process	16	5	3.77735e-19	3.9511e-16	1.89513e-17
GO:0003677	DNA binding	15	3	4.28941e-19	4.48673e-16	2.13841e-17
GO:0034613	cellular protein localization	20	19	1.57211e-18	1.64442e-15	7.78818e-17
GO:0016569	covalent chromatin modification	17	10	4.94954e-18	5.17722e-15	2.43667e-16
GO:0005856	cytoskeleton	13	1	5.46179e-18	5.71303e-15	2.63936e-16
GO:0006732	coenzyme metabolic process	13	1	5.46179e-18	5.71303e-15	2.63936e-16
GO:1901701	cellular response to oxygen-containing compound	13	1	5.46179e-18	5.71303e-15	2.63936e-16
GO:0031328	positive regulation of cellular biosynthetic process	14	3	9.39986e-18	9.83226e-15	4.48734e-16
GO:0043632	modification-dependent macromolecule catabolic process	14	3	9.39986e-18	9.83226e-15	4.48734e-16
GO:1903508	positive regulation of nucleic acid-templated transcription	13	1736	2.72747e-17	2.85294e-14	1.29421e-15
GO:1901566	organonitrogen compound biosynthetic process	31	91	2.93315e-17	3.06807e-14	1.38347e-15
GO:0009451	RNA modification	6	1367	3.15985e-17	3.30521e-14	1.48152e-15
GO:0006605	protein targeting	13	2	3.95146e-17	4.13323e-14	1.82017e-15
GO:0010628	positive regulation of gene expression	13	2	3.95146e-17	4.13323e-14	1.82017e-15
GO:0006753	nucleoside phosphate metabolic process	18	16	3.93282e-17	4.11373e-14	1.82017e-15
GO:0006081	cellular aldehyde metabolic process	12	1	1.32968e-16	1.39085e-13	5.91733e-15
GO:0006090	pyruvate metabolic process	12	1	1.32968e-16	1.39085e-13	5.91733e-15
GO:0009416	response to light stimulus	12	1	1.32968e-16	1.39085e-13	5.91733e-15
GO:0046488	phosphatidylinositol metabolic process	12	1	1.32968e-16	1.39085e-13	5.91733e-15
GO:0070085	glycosylation	12	1	1.32968e-16	1.39085e-13	5.91733e-15
GO:0098542	defense response to other organism	12	1	1.32968e-16	1.39085e-13	5.91733e-15
GO:0070035	purine NTP-dependent helicase activity	14	5	1.49531e-16	1.56409e-13	6.58005e-15
GO:2000113	negative regulation of cellular macromolecule biosynthetic process	14	5	1.49531e-16	1.56409e-13	6.58005e-15
GO:0009117	nucleotide metabolic process	18	18	1.50552e-16	1.57477e-13	6.58816e-15
GO:0016071	mRNA metabolic process	13	3	2.03292e-16	2.12643e-13	8.84693e-15
GO:0098813	nuclear chromosome segregation	14	6	4.8075e-16	5.02864e-13	2.08065e-14
GO:0016458	gene silencing	15	9	5.52983e-16	5.7842e-13	2.36725e-14
GO:0006508	proteolysis	17	16	5.50254e-16	5.75566e-13	2.36725e-14
GO:0006518	peptide metabolic process	13	4	8.33441e-16	8.7178e-13	3.54858e-14
GO:0000280	nuclear division	12	2	8.98007e-16	9.39315e-13	3.80292e-14
GO:0007049	cell cycle	26	69	1.53444e-15	1.60503e-12	6.46339e-14
GO:1902580	single-organism cellular localization	16	14	1.94663e-15	2.03618e-12	8.156e-14
GO:0090558	plant epidermis development	13	5	2.89431e-15	3.02745e-12	1.20624e-13
GO:0000819	sister chromatid segregation	11	1	3.21355e-15	3.36137e-12	1.29808e-13
GO:0006468	protein phosphorylation	11	1	3.21355e-15	3.36137e-12	1.29808e-13
GO:0014070	response to organic cyclic compound	11	1	3.21355e-15	3.36137e-12	1.29808e-13
GO:0070013	intracellular organelle lumen	11	1	3.21355e-15	3.36137e-12	1.29808e-13
GO:0071407	cellular response to organic cyclic compound	11	1	3.21355e-15	3.36137e-12	1.29808e-13
GO:1902679	negative regulation of RNA biosynthetic process	11	1	3.21355e-15	3.36137e-12	1.29808e-13
GO:0006479	protein methylation	12	3	4.33198e-15	4.53125e-12	1.71468e-13
GO:0032446	protein modification by small protein conjugation	12	3	4.33198e-15	4.53125e-12	1.71468e-13
GO:0046474	glycerophospholipid biosynthetic process	12	3	4.33198e-15	4.53125e-12	1.71468e-13
GO:0071705	nitrogen compound transport	12	3	4.33198e-15	4.53125e-12	1.71468e-13
GO:0019693	ribose phosphate metabolic process	15	12	6.59501e-15	6.89838e-12	2.59739e-13
GO:0035556	intracellular signal transduction	13	6	8.84134e-15	9.24804e-12	3.46476e-13
GO:0045935	positive regulation of nucleobase-containing compound metabolic process	15	13	1.36994e-14	1.43295e-11	5.34195e-13
GO:1901615	organic hydroxy compound metabolic process	12	4	1.6718e-14	1.74871e-11	6.48694e-13
GO:0016798	hydrolase activity, acting on glycosyl bonds	11	2	2.01567e-14	2.10839e-11	7.6701e-13
GO:0022804	active transmembrane transporter activity	11	2	2.01567e-14	2.10839e-11	7.6701e-13
GO:0044264	cellular polysaccharide metabolic process	11	2	2.01567e-14	2.10839e-11	7.6701e-13
GO:0045934	negative regulation of nucleobase-containing compound metabolic process	11	2	2.01567e-14	2.10839e-11	7.6701e-13
GO:0008213	protein alkylation	14	10	2.10536e-14	2.2022e-11	7.97285e-13
GO:0006886	intracellular protein transport	13	7	2.43682e-14	2.54891e-11	9.14017e-13
GO:0048285	organelle fission	13	7	2.43682e-14	2.54891e-11	9.14017e-13
GO:0043414	macromolecule methylation	16	18	2.55142e-14	2.66879e-11	9.52469e-13
GO:0016053	organic acid biosynthetic process	19	33	2.76869e-14	2.89605e-11	1.0287e-12
GO:0009259	ribonucleotide metabolic process	12	5	5.4841e-14	5.73637e-11	2.02804e-12
GO:0003723	RNA binding	10	1	7.70196e-14	8.05626e-11	2.75759e-12
GO:0006631	fatty acid metabolic process	10	1	7.70196e-14	8.05626e-11	2.75759e-12
GO:0006720	isoprenoid metabolic process	10	1	7.70196e-14	8.05626e-11	2.75759e-12
GO:0008652	cellular amino acid biosynthetic process	10	1	7.70196e-14	8.05626e-11	2.75759e-12
GO:0051301	cell division	10	1	7.70196e-14	8.05626e-11	2.75759e-12
GO:0071103	DNA conformation change	10	1	7.70196e-14	8.05626e-11	2.75759e-12
GO:0072521	purine-containing compound metabolic process	10	1	7.70196e-14	8.05626e-11	2.75759e-12
GO:0000278	mitotic cell cycle	11	3	9.07721e-14	9.49476e-11	3.19194e-12
GO:0009725	response to hormone	11	3	9.07721e-14	9.49476e-11	3.19194e-12
GO:0045814	negative regulation of gene expression, epigenetic	11	3	9.07721e-14	9.49476e-11	3.19194e-12
GO:0072594	establishment of protein localization to organelle	11	3	9.07721e-14	9.49476e-11	3.19194e-12
GO:0044257	cellular protein catabolic process	17	26	1.38049e-13	1.44399e-10	4.83283e-12
GO:0070727	cellular macromolecule localization	21	52	2.78937e-13	2.91768e-10	9.72183e-12
GO:0007010	cytoskeleton organization	11	4	3.28482e-13	3.43592e-10	1.12987e-11
GO:0045087	innate immune response	11	4	3.28482e-13	3.43592e-10	1.12987e-11
GO:0048580	regulation of post-embryonic development	11	4	3.28482e-13	3.43592e-10	1.12987e-11
GO:0034470	ncRNA processing	14	14	3.72737e-13	3.89883e-10	1.27651e-11
GO:0021700	developmental maturation	12	7	4.15694e-13	4.34816e-10	1.41747e-11
GO:0004175	endopeptidase activity	10	2	4.4605e-13	4.66568e-10	1.50148e-11
GO:0006733	oxidoreduction coenzyme metabolic process	10	2	4.4605e-13	4.66568e-10	1.50148e-11
GO:0016757	transferase activity, transferring glycosyl groups	10	2	4.4605e-13	4.66568e-10	1.50148e-11
GO:0009179	purine ribonucleoside diphosphate metabolic process	5	1054	4.98314e-13	5.21236e-10	1.67027e-11
GO:0006952	defense response	15	19	5.46468e-13	5.71606e-10	1.82391e-11
GO:0031324	negative regulation of cellular metabolic process	19	41	5.53756e-13	5.79229e-10	1.84044e-11
GO:0022613	ribonucleoprotein complex biogenesis	12	8	1.00268e-12	1.04881e-09	3.31847e-11
GO:0048229	gametophyte development	11	5	1.01436e-12	1.06102e-09	3.34308e-11
GO:0044429	mitochondrial part	5	1028	1.60881e-12	1.68282e-09	5.28014e-11
GO:0031047	gene silencing by RNA	9	1	1.82822e-12	1.91232e-09	5.90186e-11
GO:0034637	cellular carbohydrate biosynthetic process	9	1	1.82822e-12	1.91232e-09	5.90186e-11
GO:0048364	root development	9	1	1.82822e-12	1.91232e-09	5.90186e-11
GO:0050662	coenzyme binding	9	1	1.82822e-12	1.91232e-09	5.90186e-11
GO:0006310	DNA recombination	12	9	2.25732e-12	2.36116e-09	7.25735e-11
GO:0004386	helicase activity	14	18	3.79156e-12	3.96597e-09	1.20913e-10
GO:0006812	cation transport	14	18	3.79156e-12	3.96597e-09	1.20913e-10
GO:0070647	protein modification by small protein conjugation or removal	20	55	4.91792e-12	5.14415e-09	1.562e-10
GO:0009890	negative regulation of biosynthetic process	14	19	6.35203e-12	6.64423e-09	2.00939e-10
GO:0009266	response to temperature stimulus	11	7	6.88239e-12	7.19898e-09	2.16845e-10
GO:0008104	protein localization	21	65	9.19355e-12	9.61645e-09	2.8851e-10
GO:0046700	heterocycle catabolic process	9	2	9.70861e-12	1.01552e-08	3.01075e-10
GO:0048569	post-embryonic organ development	9	2	9.70861e-12	1.01552e-08	3.01075e-10
GO:0031984	organelle subcompartment	12	11	9.66639e-12	1.0111e-08	3.01075e-10
GO:0042623	ATPase activity, coupled	24	91	1.13887e-11	1.19126e-08	3.51791e-10
GO:0045017	glycerolipid biosynthetic process	12	12	1.86533e-11	1.95113e-08	5.73939e-10
GO:0070887	cellular response to chemical stimulus	19	53	2.05893e-11	2.15364e-08	6.31043e-10
GO:1903507	negative regulation of nucleic acid-templated transcription	11	9	3.3828e-11	3.53841e-08	1.03278e-09
GO:0016072	rRNA metabolic process	9	3	3.74963e-11	3.92211e-08	1.13161e-09
GO:0016779	nucleotidyltransferase activity	9	3	3.74963e-11	3.92211e-08	1.13161e-09
GO:0048831	regulation of shoot system development	9	3	3.74963e-11	3.92211e-08	1.13161e-09
GO:0006073	cellular glucan metabolic process	8	1	4.29055e-11	4.48791e-08	1.25635e-09
GO:0006261	DNA-dependent DNA replication	8	1	4.29055e-11	4.48791e-08	1.25635e-09
GO:0006399	tRNA metabolic process	8	1	4.29055e-11	4.48791e-08	1.25635e-09
GO:0033043	regulation of organelle organization	8	1	4.29055e-11	4.48791e-08	1.25635e-09
GO:0034248	regulation of cellular amide metabolic process	8	1	4.29055e-11	4.48791e-08	1.25635e-09
GO:0048468	cell development	8	1	4.29055e-11	4.48791e-08	1.25635e-09
GO:0051248	negative regulation of protein metabolic process	8	1	4.29055e-11	4.48791e-08	1.25635e-09
GO:0055085	transmembrane transport	8	1	4.29055e-11	4.48791e-08	1.25635e-09
GO:0006974	cellular response to DNA damage stimulus	13	18	4.36574e-11	4.56657e-08	1.27364e-09
GO:1901700	response to oxygen-containing compound	20	66	7.49812e-11	7.84303e-08	2.17939e-09
GO:0018205	peptidyl-lysine modification	12	15	1.07713e-10	1.12668e-07	3.11926e-09
GO:1901135	carbohydrate derivative metabolic process	35	223	1.09112e-10	1.14131e-07	3.14819e-09
GO:0006970	response to osmotic stress	9	4	1.17665e-10	1.23078e-07	3.37028e-09
GO:0035825	reciprocal DNA recombination	9	4	1.17665e-10	1.23078e-07	3.37028e-09
GO:0009886	post-embryonic morphogenesis	11	11	1.3232e-10	1.38407e-07	3.76268e-09
GO:0042592	homeostatic process	11	11	1.3232e-10	1.38407e-07	3.76268e-09
GO:0005773	vacuole	8	2	2.07214e-10	2.16746e-07	5.76746e-09
GO:0006163	purine nucleotide metabolic process	8	2	2.07214e-10	2.16746e-07	5.76746e-09
GO:0009933	meristem structural organization	8	2	2.07214e-10	2.16746e-07	5.76746e-09
GO:0044437	vacuolar part	8	2	2.07214e-10	2.16746e-07	5.76746e-09
GO:0072330	monocarboxylic acid biosynthetic process	8	2	2.07214e-10	2.16746e-07	5.76746e-09
GO:0072524	pyridine-containing compound metabolic process	8	2	2.07214e-10	2.16746e-07	5.76746e-09
GO:0032268	regulation of cellular protein metabolic process	11	12	2.44753e-10	2.56011e-07	6.78829e-09
GO:0051186	cofactor metabolic process	13	22	2.70682e-10	2.83134e-07	7.4811e-09
GO:0005976	polysaccharide metabolic process	11	13	4.36068e-10	4.56127e-07	1.20099e-08
GO:0016817	hydrolase activity, acting on acid anhydrides	52	472	5.25188e-10	5.49347e-07	1.4414e-08
GO:0009119	ribonucleoside metabolic process	8	3	7.33897e-10	7.67656e-07	2.00027e-08
GO:0051726	regulation of cell cycle	8	3	7.33897e-10	7.67656e-07	2.00027e-08
GO:0009101	glycoprotein biosynthetic process	9	6	7.67914e-10	8.03238e-07	2.0786e-08
GO:0048437	floral organ development	9	6	7.67914e-10	8.03238e-07	2.0786e-08
GO:0006643	membrane lipid metabolic process	7	1	9.93207e-10	1.03889e-06	2.54004e-08
GO:0008064	regulation of actin polymerization or depolymerization	7	1	9.93207e-10	1.03889e-06	2.54004e-08
GO:0008234	cysteine-type peptidase activity	7	1	9.93207e-10	1.03889e-06	2.54004e-08
GO:0008380	RNA splicing	7	1	9.93207e-10	1.03889e-06	2.54004e-08
GO:0009240	isopentenyl diphosphate biosynthetic process	7	1	9.93207e-10	1.03889e-06	2.54004e-08
GO:0015711	organic anion transport	7	1	9.93207e-10	1.03889e-06	2.54004e-08
GO:0016747	transferase activity, transferring acyl groups other than amino-acyl groups	7	1	9.93207e-10	1.03889e-06	2.54004e-08
GO:0016820	hydrolase activity, acting on acid anhydrides, catalyzing transmembrane movement of substances	7	1	9.93207e-10	1.03889e-06	2.54004e-08
GO:0032271	regulation of protein polymerization	7	1	9.93207e-10	1.03889e-06	2.54004e-08
GO:0032956	regulation of actin cytoskeleton organization	7	1	9.93207e-10	1.03889e-06	2.54004e-08
GO:0046490	isopentenyl diphosphate metabolic process	7	1	9.93207e-10	1.03889e-06	2.54004e-08
GO:0048508	embryonic meristem development	7	1	9.93207e-10	1.03889e-06	2.54004e-08
GO:0051169	nuclear transport	7	1	9.93207e-10	1.03889e-06	2.54004e-08
GO:0051493	regulation of cytoskeleton organization	7	1	9.93207e-10	1.03889e-06	2.54004e-08
GO:0061640	cytoskeleton-dependent cytokinesis	7	1	9.93207e-10	1.03889e-06	2.54004e-08
GO:0071359	cellular response to dsRNA	7	1	9.93207e-10	1.03889e-06	2.54004e-08
GO:0090421	embryonic meristem initiation	7	1	9.93207e-10	1.03889e-06	2.54004e-08
GO:0042157	lipoprotein metabolic process	3	732	1.12581e-09	1.1776e-06	2.86985e-08
GO:0022622	root system development	11	15	1.25712e-09	1.31494e-06	3.19422e-08
GO:0007127	meiosis I	9	7	1.69483e-09	1.77279e-06	4.29256e-08
GO:1901293	nucleoside phosphate biosynthetic process	10	11	1.73429e-09	1.81407e-06	4.37844e-08
GO:0048869	cellular developmental process	25	132	1.8427e-09	1.92746e-06	4.63725e-08
GO:0043623	cellular protein complex assembly	17	56	1.94859e-09	2.03823e-06	4.88813e-08
GO:0032989	cellular component morphogenesis	11	16	2.04733e-09	2.14151e-06	5.11951e-08
GO:0033554	cellular response to stress	21	92	2.09482e-09	2.19118e-06	5.22167e-08
GO:0009116	nucleoside metabolic process	8	4	2.1267e-09	2.22453e-06	5.23488e-08
GO:0019682	glyceraldehyde-3-phosphate metabolic process	8	4	2.1267e-09	2.22453e-06	5.23488e-08
GO:0035194	posttranscriptional gene silencing by RNA	8	4	2.1267e-09	2.22453e-06	5.23488e-08
GO:0090066	regulation of anatomical structure size	8	4	2.1267e-09	2.22453e-06	5.23488e-08
GO:0009888	tissue development	26	1708	2.61251e-09	2.73269e-06	6.41068e-08
GO:0051252	regulation of RNA metabolic process	37	282	2.82009e-09	2.94981e-06	6.89855e-08
GO:0009908	flower development	16	50	3.10457e-09	3.24738e-06	7.57094e-08
GO:0019001	guanyl nucleotide binding	11	17	3.25439e-09	3.40409e-06	7.9118e-08
GO:0016051	carbohydrate biosynthetic process	12	23	3.88492e-09	4.06363e-06	9.38677e-08
GO:0044262	cellular carbohydrate metabolic process	12	23	3.88492e-09	4.06363e-06	9.38677e-08
GO:0007015	actin filament organization	7	2	4.31926e-09	4.51795e-06	1.02476e-07
GO:0009620	response to fungus	7	2	4.31926e-09	4.51795e-06	1.02476e-07
GO:0016042	lipid catabolic process	7	2	4.31926e-09	4.51795e-06	1.02476e-07
GO:0030036	actin cytoskeleton organization	7	2	4.31926e-09	4.51795e-06	1.02476e-07
GO:0030832	regulation of actin filament length	7	2	4.31926e-09	4.51795e-06	1.02476e-07
GO:1901698	response to nitrogen compound	7	2	4.31926e-09	4.51795e-06	1.02476e-07
GO:0009165	nucleotide biosynthetic process	8	5	5.34115e-09	5.58684e-06	1.25212e-07
GO:0019362	pyridine nucleotide metabolic process	8	5	5.34115e-09	5.58684e-06	1.25212e-07
GO:0046496	nicotinamide nucleotide metabolic process	8	5	5.34115e-09	5.58684e-06	1.25212e-07
GO:0072527	pyrimidine-containing compound metabolic process	8	5	5.34115e-09	5.58684e-06	1.25212e-07
GO:0008092	cytoskeletal protein binding	9	9	6.71601e-09	7.02494e-06	1.56511e-07
GO:0019725	cellular homeostasis	9	9	6.71601e-09	7.02494e-06	1.56511e-07
GO:0048532	anatomical structure arrangement	10	14	8.67477e-09	9.07381e-06	2.01562e-07
GO:1902680	positive regulation of RNA biosynthetic process	13	32	9.35079e-09	9.78092e-06	2.16631e-07
GO:0018193	peptidyl-amino acid modification	14	40	1.18167e-08	1.23603e-05	2.72956e-07
GO:0017148	negative regulation of translation	8	6	1.20385e-08	1.25923e-05	2.77267e-07
GO:0042180	cellular ketone metabolic process	9	10	1.23217e-08	1.28885e-05	2.82962e-07
GO:0009793	embryo development ending in seed dormancy	7	3	1.3914e-08	1.45541e-05	3.13138e-07
GO:0010638	positive regulation of organelle organization	7	3	1.3914e-08	1.45541e-05	3.13138e-07
GO:0043492	ATPase activity, coupled to movement of substances	7	3	1.3914e-08	1.45541e-05	3.13138e-07
GO:0048438	floral whorl development	7	3	1.3914e-08	1.45541e-05	3.13138e-07
GO:0052742	phosphatidylinositol kinase activity	7	3	1.3914e-08	1.45541e-05	3.13138e-07
GO:0080134	regulation of response to stress	7	3	1.3914e-08	1.45541e-05	3.13138e-07
GO:0090487	secondary metabolite catabolic process	7	3	1.3914e-08	1.45541e-05	3.13138e-07
GO:0007059	chromosome segregation	14	41	1.52917e-08	1.59952e-05	3.43163e-07
GO:0000281	mitotic cytokinesis	6	1	2.26041e-08	2.36439e-05	4.90491e-07
GO:0004518	nuclease activity	6	1	2.26041e-08	2.36439e-05	4.90491e-07
GO:0006089	lactate metabolic process	6	1	2.26041e-08	2.36439e-05	4.90491e-07
GO:0006412	translation	6	1	2.26041e-08	2.36439e-05	4.90491e-07
GO:0009250	glucan biosynthetic process	6	1	2.26041e-08	2.36439e-05	4.90491e-07
GO:0015630	microtubule cytoskeleton	6	1	2.26041e-08	2.36439e-05	4.90491e-07
GO:0016835	carbon-oxygen lyase activity	6	1	2.26041e-08	2.36439e-05	4.90491e-07
GO:0031163	metallo-sulfur cluster assembly	6	1	2.26041e-08	2.36439e-05	4.90491e-07
GO:0034061	DNA polymerase activity	6	1	2.26041e-08	2.36439e-05	4.90491e-07
GO:0046128	purine ribonucleoside metabolic process	6	1	2.26041e-08	2.36439e-05	4.90491e-07
GO:0048469	cell maturation	6	1	2.26041e-08	2.36439e-05	4.90491e-07
GO:0048764	trichoblast maturation	6	1	2.26041e-08	2.36439e-05	4.90491e-07
GO:1901657	glycosyl compound metabolic process	8	7	2.49192e-08	2.60655e-05	5.39243e-07
GO:0007389	pattern specification process	10	17	3.35691e-08	3.51132e-05	7.24432e-07
GO:0006304	DNA modification	7	4	3.69793e-08	3.86804e-05	7.93677e-07
GO:0048563	post-embryonic organ morphogenesis	7	4	3.69793e-08	3.86804e-05	7.93677e-07
GO:0090626	plant epidermis morphogenesis	11	24	4.93207e-08	5.15895e-05	1.05282e-06
GO:0046394	carboxylic acid biosynthetic process	19	92	4.92652e-08	5.15314e-05	1.05282e-06
GO:0010035	response to inorganic substance	10	18	5.04106e-08	5.27294e-05	1.07318e-06
GO:0018022	peptidyl-lysine methylation	9	13	5.97412e-08	6.24893e-05	1.26839e-06
GO:0008610	lipid biosynthetic process	26	174	6.6607e-08	6.9671e-05	1.41035e-06
GO:1903047	mitotic cell cycle process	10	19	7.42791e-08	7.7696e-05	1.56859e-06
GO:0032273	positive regulation of protein polymerization	7	5	8.5773e-08	8.97185e-05	1.80165e-06
GO:0051130	positive regulation of cellular component organization	7	5	8.5773e-08	8.97185e-05	1.80165e-06
GO:0006305	DNA alkylation	6	2	8.74367e-08	9.14588e-05	1.80294e-06
GO:0006661	phosphatidylinositol biosynthetic process	6	2	8.74367e-08	9.14588e-05	1.80294e-06
GO:0009161	ribonucleoside monophosphate metabolic process	6	2	8.74367e-08	9.14588e-05	1.80294e-06
GO:0009639	response to red or far red light	6	2	8.74367e-08	9.14588e-05	1.80294e-06
GO:0031347	regulation of defense response	6	2	8.74367e-08	9.14588e-05	1.80294e-06
GO:0048878	chemical homeostasis	6	2	8.74367e-08	9.14588e-05	1.80294e-06
GO:0050801	ion homeostasis	6	2	8.74367e-08	9.14588e-05	1.80294e-06
GO:0042578	phosphoric ester hydrolase activity	9	14	9.47765e-08	9.91362e-05	1.94918e-06
GO:0009743	response to carbohydrate	10	20	1.07563e-07	0.000112511	2.20066e-06
GO:1901361	organic cyclic compound catabolic process	10	20	1.07563e-07	0.000112511	2.20066e-06
GO:0006790	sulfur compound metabolic process	9	15	1.46437e-07	0.000153174	2.98052e-06
GO:0008299	isoprenoid biosynthetic process	9	15	1.46437e-07	0.000153174	2.98052e-06
GO:0015672	monovalent inorganic cation transport	8	10	1.52751e-07	0.000159778	3.09305e-06
GO:0005634	nucleus	21	122	1.52684e-07	0.000159707	3.09305e-06
GO:0010026	trichome differentiation	7	6	1.7961e-07	0.000187872	3.60907e-06
GO:0030838	positive regulation of actin filament polymerization	7	6	1.7961e-07	0.000187872	3.60907e-06
GO:0046390	ribose phosphate biosynthetic process	7	6	1.7961e-07	0.000187872	3.60907e-06
GO:0030422	production of siRNA involved in RNA interference	6	3	2.53672e-07	0.00026534	5.07138e-06
GO:0044802	single-organism membrane organization	6	3	2.53672e-07	0.00026534	5.07138e-06
GO:0010033	response to organic substance	29	230	3.1302e-07	0.000327419	6.24204e-06
GO:0010608	posttranscriptional regulation of gene expression	9	17	3.26344e-07	0.000341356	6.4913e-06
GO:0010016	shoot system morphogenesis	13	47	3.86841e-07	0.000404636	7.67526e-06
GO:0035195	gene silencing by miRNA	8	12	4.10381e-07	0.000429259	8.12186e-06
GO:0000377	RNA splicing, via transesterification reactions with bulged adenosine as nucleophile	5	1	5.03354e-07	0.000526508	9.44006e-06
GO:0003916	DNA topoisomerase activity	5	1	5.03354e-07	0.000526508	9.44006e-06
GO:0005996	monosaccharide metabolic process	5	1	5.03354e-07	0.000526508	9.44006e-06
GO:0006066	alcohol metabolic process	5	1	5.03354e-07	0.000526508	9.44006e-06
GO:0006397	mRNA processing	5	1	5.03354e-07	0.000526508	9.44006e-06
GO:0006865	amino acid transport	5	1	5.03354e-07	0.000526508	9.44006e-06
GO:0009108	coenzyme biosynthetic process	5	1	5.03354e-07	0.000526508	9.44006e-06
GO:0009755	hormone-mediated signaling pathway	5	1	5.03354e-07	0.000526508	9.44006e-06
GO:0009756	carbohydrate mediated signaling	5	1	5.03354e-07	0.000526508	9.44006e-06
GO:0009895	negative regulation of catabolic process	5	1	5.03354e-07	0.000526508	9.44006e-06
GO:0010646	regulation of cell communication	5	1	5.03354e-07	0.000526508	9.44006e-06
GO:0016651	oxidoreductase activity, acting on NAD(P)H	5	1	5.03354e-07	0.000526508	9.44006e-06
GO:0032403	protein complex binding	5	1	5.03354e-07	0.000526508	9.44006e-06
GO:0032508	DNA duplex unwinding	5	1	5.03354e-07	0.000526508	9.44006e-06
GO:0032870	cellular response to hormone stimulus	5	1	5.03354e-07	0.000526508	9.44006e-06
GO:0035004	phosphatidylinositol 3-kinase activity	5	1	5.03354e-07	0.000526508	9.44006e-06
GO:0044403	symbiosis, encompassing mutualism through parasitism	5	1	5.03354e-07	0.000526508	9.44006e-06
GO:0051213	dioxygenase activity	5	1	5.03354e-07	0.000526508	9.44006e-06
GO:0051607	defense response to virus	5	1	5.03354e-07	0.000526508	9.44006e-06
GO:0052018	modulation by symbiont of RNA levels in host	5	1	5.03354e-07	0.000526508	9.44006e-06
GO:2000232	regulation of rRNA processing	5	1	5.03354e-07	0.000526508	9.44006e-06
GO:0016571	histone methylation	9	859	4.8437e-07	0.000506651	9.44006e-06
GO:0016746	transferase activity, transferring acyl groups	11	32	5.12142e-07	0.000535701	9.58207e-06
GO:0019866	organelle inner membrane	6	713	5.54437e-07	0.000579941	1.03488e-05
GO:0043207	response to external biotic stimulus	17	88	5.67021e-07	0.000593104	1.05587e-05
GO:0009894	regulation of catabolic process	6	4	6.13308e-07	0.00064152	1.13669e-05
GO:0061647	histone H3-K9 modification	6	4	6.13308e-07	0.00064152	1.13669e-05
GO:0006820	anion transport	7	8	6.29161e-07	0.000658103	1.16061e-05
GO:0008154	actin polymerization or depolymerization	7	8	6.29161e-07	0.000658103	1.16061e-05
GO:0009966	regulation of signal transduction	3	563	6.51222e-07	0.000681178	1.1985e-05
GO:0015075	ion transmembrane transporter activity	14	59	6.80406e-07	0.000711704	1.24929e-05
GO:0044265	cellular macromolecule catabolic process	23	163	9.29302e-07	0.000972049	1.70231e-05
GO:0019787	ubiquitin-like protein transferase activity	9	20	9.42104e-07	0.00098544	1.72176e-05
GO:0030833	regulation of actin filament polymerization	7	9	1.08106e-06	0.00113079	1.97114e-05
GO:0005739	mitochondrion	5	2	1.70523e-06	0.00178367	3.05963e-05
GO:0006873	cellular ion homeostasis	5	2	1.70523e-06	0.00178367	3.05963e-05
GO:0033993	response to lipid	5	2	1.70523e-06	0.00178367	3.05963e-05
GO:0046939	nucleotide phosphorylation	5	2	1.70523e-06	0.00178367	3.05963e-05
GO:0071495	cellular response to endogenous stimulus	5	2	1.70523e-06	0.00178367	3.05963e-05
GO:0090069	regulation of ribosome biogenesis	5	2	1.70523e-06	0.00178367	3.05963e-05
GO:0098781	ncRNA transcription	5	2	1.70523e-06	0.00178367	3.05963e-05
GO:0010876	lipid localization	7	10	1.77632e-06	0.00185803	3.16555e-05
GO:0030041	actin filament polymerization	7	10	1.77632e-06	0.00185803	3.16555e-05
GO:0006091	generation of precursor metabolites and energy	9	22	1.76878e-06	0.00185014	3.16555e-05
GO:1903046	meiotic cell cycle process	10	30	2.13507e-06	0.00223329	3.7963e-05
GO:0007017	microtubule-based process	6	6	2.52403e-06	0.00264014	4.46772e-05
GO:0010558	negative regulation of macromolecule biosynthetic process	14	67	2.51899e-06	0.00263487	4.46772e-05
GO:0000910	cytokinesis	7	11	2.80949e-06	0.00293873	4.9397e-05
GO:0015849	organic acid transport	7	11	2.80949e-06	0.00293873	4.9397e-05
GO:0019783	ubiquitin-like protein-specific protease activity	7	11	2.80949e-06	0.00293873	4.9397e-05
GO:0090305	nucleic acid phosphodiester bond hydrolysis	8	17	2.96533e-06	0.00310173	5.20208e-05
GO:0045892	negative regulation of transcription, DNA-templated	11	41	3.91254e-06	0.00409251	6.84852e-05
GO:0022890	inorganic cation transmembrane transporter activity	7	12	4.29968e-06	0.00449747	7.5095e-05
GO:0004553	hydrolase activity, hydrolyzing O-glycosyl compounds	5	3	4.40155e-06	0.00460402	7.52065e-05
GO:0005740	mitochondrial envelope	5	3	4.40155e-06	0.00460402	7.52065e-05
GO:0006220	pyrimidine nucleotide metabolic process	5	3	4.40155e-06	0.00460402	7.52065e-05
GO:0006364	rRNA processing	5	3	4.40155e-06	0.00460402	7.52065e-05
GO:0006721	terpenoid metabolic process	5	3	4.40155e-06	0.00460402	7.52065e-05
GO:0009144	purine nucleoside triphosphate metabolic process	5	3	4.40155e-06	0.00460402	7.52065e-05
GO:0009409	response to cold	5	3	4.40155e-06	0.00460402	7.52065e-05
GO:0016021	integral component of membrane	5	3	4.40155e-06	0.00460402	7.52065e-05
GO:0071322	cellular response to carbohydrate stimulus	5	3	4.40155e-06	0.00460402	7.52065e-05
GO:0098771	inorganic ion homeostasis	5	3	4.40155e-06	0.00460402	7.52065e-05
GO:0009123	nucleoside monophosphate metabolic process	6	7	4.53353e-06	0.00474208	7.69609e-05
GO:0017016	Ras GTPase binding	6	7	4.53353e-06	0.00474208	7.69609e-05
GO:0051188	cofactor biosynthetic process	6	7	4.53353e-06	0.00474208	7.69609e-05
GO:0031981	nuclear lumen	9	27	6.94064e-06	0.00725991	0.00011757
GO:0043413	macromolecule glycosylation	9	28	8.85821e-06	0.00926569	0.000149731
GO:0015405	P-P-bond-hydrolysis-driven transmembrane transporter activity	7	14	9.27067e-06	0.00969712	0.000156367
GO:0016054	organic acid catabolic process	5	4	9.58639e-06	0.0100274	0.00016066
GO:0016705	oxidoreductase activity, acting on paired donors, with incorporation or reduction of molecular oxygen	5	4	9.58639e-06	0.0100274	0.00016066
GO:0072593	reactive oxygen species metabolic process	5	4	9.58639e-06	0.0100274	0.00016066
GO:0006323	DNA packaging	4	1	1.08864e-05	0.0113871	0.000177169
GO:0006342	chromatin silencing	4	1	1.08864e-05	0.0113871	0.000177169
GO:0009561	megagametogenesis	4	1	1.08864e-05	0.0113871	0.000177169
GO:0016109	tetraterpenoid biosynthetic process	4	1	1.08864e-05	0.0113871	0.000177169
GO:0016836	hydro-lyase activity	4	1	1.08864e-05	0.0113871	0.000177169
GO:0019684	photosynthesis, light reaction	4	1	1.08864e-05	0.0113871	0.000177169
GO:0034220	ion transmembrane transport	4	1	1.08864e-05	0.0113871	0.000177169
GO:0043038	amino acid activation	4	1	1.08864e-05	0.0113871	0.000177169
GO:0048442	sepal development	4	1	1.08864e-05	0.0113871	0.000177169
GO:0051168	nuclear export	4	1	1.08864e-05	0.0113871	0.000177169
GO:0051170	nuclear import	4	1	1.08864e-05	0.0113871	0.000177169
GO:0051596	methylglyoxal catabolic process	4	1	1.08864e-05	0.0113871	0.000177169
GO:0051640	organelle localization	4	1	1.08864e-05	0.0113871	0.000177169
GO:0072511	divalent inorganic cation transport	4	1	1.08864e-05	0.0113871	0.000177169
GO:0044430	cytoskeletal part	13	67	1.15587e-05	0.0120904	0.000187723
GO:0006633	fatty acid biosynthetic process	6	9	1.23694e-05	0.0129384	0.000199655
GO:0070001	aspartic-type peptidase activity	6	9	1.23694e-05	0.0129384	0.000199655
GO:1901617	organic hydroxy compound biosynthetic process	6	9	1.23694e-05	0.0129384	0.000199655
GO:0042254	ribosome biogenesis	10	38	1.24449e-05	0.0130174	0.000200463
GO:0055065	metal ion homeostasis	5	571	1.38722e-05	0.0145103	0.000222997
GO:0048827	phyllome development	14	80	1.51235e-05	0.0158192	0.000242617
GO:0006402	mRNA catabolic process	5	5	1.85595e-05	0.0194132	0.000295333
GO:0006665	sphingolipid metabolic process	5	5	1.85595e-05	0.0194132	0.000295333
GO:0022803	passive transmembrane transporter activity	5	5	1.85595e-05	0.0194132	0.000295333
GO:0044003	modification by symbiont of host morphology or physiology	5	5	1.85595e-05	0.0194132	0.000295333
GO:0009185	ribonucleoside diphosphate metabolic process	5	557	1.92337e-05	0.0201185	0.000305444
GO:0000096	sulfur amino acid metabolic process	6	11	2.86148e-05	0.0299311	0.000452598
GO:0044242	cellular lipid catabolic process	6	11	2.86148e-05	0.0299311	0.000452598
GO:0006403	RNA localization	4	2	3.16524e-05	0.0331084	0.000487906
GO:0008026	ATP-dependent helicase activity	4	2	3.16524e-05	0.0331084	0.000487906
GO:0008757	S-adenosylmethionine-dependent methyltransferase activity	4	2	3.16524e-05	0.0331084	0.000487906
GO:0009069	serine family amino acid metabolic process	4	2	3.16524e-05	0.0331084	0.000487906
GO:0009941	chloroplast envelope	4	2	3.16524e-05	0.0331084	0.000487906
GO:0010073	meristem maintenance	4	2	3.16524e-05	0.0331084	0.000487906
GO:0015291	secondary active transmembrane transporter activity	4	2	3.16524e-05	0.0331084	0.000487906
GO:0034504	protein localization to nucleus	4	2	3.16524e-05	0.0331084	0.000487906
GO:0048441	petal development	4	2	3.16524e-05	0.0331084	0.000487906
GO:0050657	nucleic acid transport	4	2	3.16524e-05	0.0331084	0.000487906
GO:0050776	regulation of immune response	4	2	3.16524e-05	0.0331084	0.000487906
GO:0060589	nucleoside-triphosphatase regulator activity	4	2	3.16524e-05	0.0331084	0.000487906
GO:1902593	single-organism nuclear import	4	2	3.16524e-05	0.0331084	0.000487906
GO:0000097	sulfur amino acid biosynthetic process	5	6	3.29383e-05	0.0344534	0.000503784
GO:0009205	purine ribonucleoside triphosphate metabolic process	5	6	3.29383e-05	0.0344534	0.000503784
GO:0046834	lipid phosphorylation	5	6	3.29383e-05	0.0344534	0.000503784
GO:0051701	interaction with host	5	6	3.29383e-05	0.0344534	0.000503784
GO:0051258	protein polymerization	7	18	3.34637e-05	0.035003	0.000510828
GO:0019748	secondary metabolic process	8	26	3.65289e-05	0.0382092	0.000554396
GO:0048366	leaf development	8	26	3.65289e-05	0.0382092	0.000554396
GO:0051052	regulation of DNA metabolic process	8	26	3.65289e-05	0.0382092	0.000554396
GO:0044427	chromosomal part	7	19	4.42678e-05	0.0463041	0.000670557
