# Supplementary material for: Global DNA Methylation Patterns Can Play a Role in Defining Terroir in Grapevine (Vitis vinifera cv. Shiraz)
Source: Front Plant Sci. 2017 Oct 30;8:1860. doi: 10.3389/fpls.2017.01860 (PMC5670326; doi:10.3389/fpls.2017.01860)
Supplement: Supplementary file 10 [file Table_6.XLSX]

## Sheet: Hypermethylated  Genes
Hypermethylated genes in plants growing in Northern Grounds vineyards compared to plants in Central Grounds vineyards
GeneID	meth_logFC	FDR	Distance2DMM
VIT_08s0007g08050	0.448402	0.00893954	-1977
VIT_06s0061g00770	0.555873	0.00975556	-1722
VIT_05s0077g00660	0.664859	0.00744919	-1659
VIT_08s0040g00140	0.591893	0.00854335	-1628
VIT_08s0040g00660	0.447198	0.00874549	-1469
VIT_05s0020g01660	0.478316	0.00948481	-1408
VIT_08s0007g02030	0.441022	0.00771784	-1095
VIT_03s0038g03400	0.47026	0.00798439	-791
VIT_08s0040g01860	0.35066	0.00954198	-607
VIT_07s0031g00940	0.568375	0.00315162	-548
VIT_03s0180g00080	0.800766	0.00358609	-514
VIT_08s0007g01430	0.63762	0.00363924	-391
VIT_06s0004g04070	0.629104	0.00241803	-332
VIT_02s0087g00830	0.686529	0.00670809	-231
VIT_08s0040g00430	0.585603	0.00950276	-212
VIT_07s0129g00790	0.612042	0.00825621	-195
VIT_02s0025g00640	0.66835	0.00709387	-130
VIT_01s0150g00230	0.584994	0.00200564	-35
VIT_03s0038g00570	0.655591	9.43e-05	0
VIT_08s0040g00640	0.618786	9.5e-05	0
VIT_01s0010g01260	0.584987	0.000157	0
VIT_08s0032g00440	0.565541	0.000389	0
VIT_05s0020g04220	0.833405	0.000499	0
VIT_09s0002g02550	0.824533	0.0006	0
VIT_08s0056g01700	0.675414	0.000842	0
VIT_04s0023g00750	0.669557	0.000925	0
VIT_02s0025g02550	0.471131	0.00112021	0
VIT_05s0020g04270	0.637215	0.00122674	0
VIT_08s0007g06240	0.853474	0.00132376	0
VIT_06s0009g01900	0.675238	0.00139722	0
VIT_08s0056g00640	0.60568	0.00148305	0
VIT_04s0023g00600	0.757879	0.00155497	0
VIT_08s0217g00060	0.504238	0.0016627	0
VIT_01s0010g02310	0.495406	0.00166687	0
VIT_06s0061g00520	0.729921	0.00182034	0
VIT_06s0004g02090	0.524438	0.00184518	0
VIT_03s0038g02020	0.750338	0.00193594	0
VIT_06s0061g01180	0.726427	0.00199841	0
VIT_06s0080g00050	0.631511	0.00206485	0
VIT_01s0026g01660	0.943504	0.00211197	0
VIT_03s0038g02780	0.481515	0.00217397	0
VIT_05s0020g03850	0.558168	0.00232493	0
VIT_01s0010g01260	0.497879	0.00238087	0
VIT_03s0091g00240	0.72169	0.00239332	0
VIT_04s0008g01190	0.466753	0.00251029	0
VIT_07s0005g01790	1.01933	0.00253031	0
VIT_06s0061g01080	0.757015	0.00256784	0
VIT_07s0005g01460	0.667357	0.0027241	0
VIT_03s0063g02090	0.548675	0.0027879	0
VIT_07s0031g00090	0.716217	0.00286825	0
VIT_06s0004g01390	0.516245	0.00294281	0
VIT_07s0129g00310	0.525419	0.00299753	0
VIT_02s0154g00330	0.792828	0.00299753	0
VIT_05s0020g03140	0.640585	0.00318242	0
VIT_08s0040g02840	0.961068	0.00344935	0
VIT_01s0011g02520	0.555953	0.00345793	0
VIT_02s0025g03980	0.524775	0.00358609	0
VIT_07s0104g00430	0.509846	0.00361242	0
VIT_03s0063g01410	0.621456	0.00367802	0
VIT_08s0007g00310	0.563874	0.00376417	0
VIT_09s0002g04540	0.720998	0.00380167	0
VIT_03s0091g00260	0.598338	0.0039321	0
VIT_06s0061g01030	0.998791	0.00396282	0
VIT_04s0044g00870	0.397016	0.00406092	0
VIT_07s0129g00990	0.951958	0.00415899	0
VIT_04s0023g02620	0.666517	0.00421872	0
VIT_04s0008g04520	0.715432	0.00428957	0
VIT_02s0033g01410	0.461943	0.00433148	0
VIT_07s0151g01040	0.445281	0.0045156	0
VIT_06s0004g03900	0.416091	0.00458284	0
VIT_05s0020g00990	0.644604	0.00473464	0
VIT_02s0025g04410	0.73601	0.00480918	0
VIT_02s0025g02390	0.475156	0.00491156	0
VIT_08s0058g01360	0.454136	0.004975	0
VIT_02s0025g03500	0.761144	0.00499473	0
VIT_07s0005g01090	0.616635	0.00500667	0
VIT_07s0129g00550	0.414326	0.00503006	0
VIT_03s0180g00120	0.672812	0.00505836	0
VIT_06s0061g00090	0.603721	0.00525601	0
VIT_04s0079g00620	0.617285	0.00534339	0
VIT_06s0009g01690	0.4281	0.00534681	0
VIT_08s0040g02980	0.501172	0.00539136	0
VIT_04s0023g01800	0.618361	0.00539136	0
VIT_06s0004g04430	0.693104	0.00540441	0
VIT_06s0061g01120	0.472668	0.00543958	0
VIT_07s0104g00710	0.925749	0.00550482	0
VIT_05s0049g01790	0.449617	0.00570235	0
VIT_07s0005g02620	0.403924	0.00574902	0
VIT_01s0026g02270	0.440363	0.00576231	0
VIT_02s0025g03560	0.611696	0.00585053	0
VIT_03s0063g00080	0.455681	0.00588551	0
VIT_08s0058g00610	0.527693	0.00593384	0
VIT_05s0020g04910	0.494002	0.00605156	0
VIT_09s0002g02400	0.896903	0.00611292	0
VIT_02s0087g00170	1.15593	0.006218	0
VIT_01s0011g03960	0.444743	0.00623756	0
VIT_08s0056g00590	0.662744	0.00631173	0
VIT_03s0038g02890	0.666261	0.00631173	0
VIT_07s0005g06480	0.48266	0.00632358	0
VIT_08s0007g02630	0.75943	0.00634342	0
VIT_08s0040g02640	0.549057	0.00639613	0
VIT_06s0080g00340	0.504753	0.00649227	0
VIT_08s0040g00760	0.772271	0.00671326	0
VIT_08s0105g00500	0.633664	0.0067179	0
VIT_01s0026g00720	0.509216	0.00685579	0
VIT_07s0129g00590	0.546615	0.00686978	0
VIT_05s0020g01280	0.472204	0.00687624	0
VIT_02s0025g04560	0.551297	0.00690838	0
VIT_07s0031g02190	0.607926	0.00699847	0
VIT_04s0008g03220	0.738183	0.00703742	0
VIT_09s0002g03460	0.468263	0.00709819	0
VIT_06s0080g00240	0.775129	0.00712759	0
VIT_02s0033g01330	0.514932	0.00718571	0
VIT_09s0002g03870	0.466121	0.00720338	0
VIT_03s0038g04420	0.576633	0.00723064	0
VIT_09s0002g04890	0.49539	0.00735516	0
VIT_07s0141g00190	0.438707	0.00738986	0
VIT_04s0008g00680	0.541252	0.00738986	0
VIT_07s0151g01130	0.554174	0.0073934	0
VIT_01s0011g03910	0.582034	0.00742402	0
VIT_04s0044g00170	0.594406	0.00759356	0
VIT_06s0004g07390	0.560029	0.00760849	0
VIT_03s0038g03960	0.474478	0.00774404	0
VIT_02s0025g04810	0.341538	0.0077817	0
VIT_08s0040g00320	0.722879	0.00780309	0
VIT_02s0025g00980	0.542125	0.0079112	0
VIT_02s0025g04030	0.445405	0.00792229	0
VIT_03s0038g02810	0.743904	0.00795889	0
VIT_09s0002g03180	0.453542	0.00805387	0
VIT_05s0020g04060	0.455942	0.0081032	0
VIT_06s0004g04170	0.42243	0.00814377	0
VIT_07s0005g01770	0.484829	0.00815108	0
VIT_05s0020g00410	0.472173	0.00817807	0
VIT_07s0005g02170	0.679846	0.00820528	0
VIT_06s0004g06350	0.699936	0.0082071	0
VIT_08s0040g02760	0.444244	0.00851108	0
VIT_02s0025g00500	0.544303	0.00855536	0
VIT_02s0154g00350	0.759798	0.00862528	0
VIT_06s0009g02650	0.432671	0.00871443	0
VIT_08s0040g02750	0.59508	0.00874549	0
VIT_01s0010g02080	0.411602	0.00884829	0
VIT_02s0025g04390	0.521922	0.00890165	0
VIT_06s0004g02050	0.321008	0.00893284	0
VIT_04s0044g00100	0.996582	0.00893954	0
VIT_08s0058g00730	0.469574	0.00902332	0
VIT_04s0008g00640	0.405525	0.00903393	0
VIT_08s0007g06650	0.423872	0.00903393	0
VIT_07s0031g01480	0.532273	0.00913187	0
VIT_04s0043g00970	0.767884	0.00917887	0
VIT_01s0010g03950	0.383079	0.00918226	0
VIT_02s0025g02630	0.546959	0.00928279	0
VIT_04s0008g04790	1.16488	0.00928279	0
VIT_05s0020g03330	0.620075	0.00960704	0
VIT_03s0063g01150	0.363044	0.00982031	0
VIT_01s0011g06430	0.489872	0.00989077	0
VIT_07s0031g01750	0.576833	0.00989077	0
VIT_06s0004g04320	0.306211	0.00991861	0
VIT_02s0025g05140	0.688169	0.00524708	63
VIT_08s0105g00610	0.503534	0.00723624	102
VIT_04s0008g01290	0.54584	0.0082149	155
VIT_02s0154g00440	0.698029	0.00982491	337
VIT_05s0094g00820	0.500386	0.00901168	344
VIT_06s0004g00860	0.492518	0.00500667	475
VIT_09s0002g03930	0.724158	0.000179	545
VIT_07s0031g00930	0.595738	0.00862528	1058
VIT_06s0009g00980	1.06941	0.000915	1129
VIT_08s0007g01610	0.452278	0.00897878	1563
VIT_06s0004g05950	0.539624	0.00301427	1657
VIT_05s0077g00190	0.623774	0.00343307	1808
VIT_05s0124g00670	0.41366	0.00396566	1982

## Sheet: Hypermethylated GO terms
GO terms containing hypermethylated genes in plants growing in Northern Grounds vineyards compared to plants in Central Grounds vineyards
Term	Description	DMGCount	notDMGCount	p	adjP	FDR
GO:0032958	inositol phosphate biosynthetic process	2	2575	2.32726e-10	1.1101e-07	7.20049e-09
GO:0044036	cell wall macromolecule metabolic process	3	3870	9.62624e-16	4.59171e-13	4.12996e-14
GO:0006974	cellular response to DNA damage stimulus	3	3125	5.55474e-12	2.64961e-09	2.12782e-10
GO:0044427	chromosomal part	3	2607	2.33682e-09	1.11466e-06	6.26606e-08
GO:0008299	isoprenoid biosynthetic process	3	2237	1.14474e-07	5.4604e-05	2.43938e-06
GO:0006091	generation of precursor metabolites and energy	3	1	4.25349e-06	0.00202891	7.6891e-05
GO:0006865	amino acid transport	3	1	4.25349e-06	0.00202891	7.6891e-05
GO:0010073	meristem maintenance	3	1	4.25349e-06	0.00202891	7.6891e-05
GO:0015711	organic anion transport	3	1	4.25349e-06	0.00202891	7.6891e-05
GO:0030163	protein catabolic process	3	1	4.25349e-06	0.00202891	7.6891e-05
GO:0034660	ncRNA metabolic process	3	1	4.25349e-06	0.00202891	7.6891e-05
GO:0042625	ATPase coupled ion transmembrane transporter activity	3	1	4.25349e-06	0.00202891	7.6891e-05
GO:0046490	isopentenyl diphosphate metabolic process	3	1	4.25349e-06	0.00202891	7.6891e-05
GO:0046942	carboxylic acid transport	3	1	4.25349e-06	0.00202891	7.6891e-05
GO:0051258	protein polymerization	3	1	4.25349e-06	0.00202891	7.6891e-05
GO:0051276	chromosome organization	3	1	4.25349e-06	0.00202891	7.6891e-05
GO:0098660	inorganic ion transmembrane transport	3	1	4.25349e-06	0.00202891	7.6891e-05
GO:0015849	organic acid transport	3	2	1.05531e-05	0.00503381	0.000179666
GO:0016052	carbohydrate catabolic process	3	2	1.05531e-05	0.00503381	0.000179666
GO:0022613	ribonucleoprotein complex biogenesis	3	2	1.05531e-05	0.00503381	0.000179666
GO:0022622	root system development	3	2	1.05531e-05	0.00503381	0.000179666
GO:0031976	plastid thylakoid	3	2	1.05531e-05	0.00503381	0.000179666
GO:0070838	divalent metal ion transport	3	2	1.05531e-05	0.00503381	0.000179666
GO:0098662	inorganic cation transmembrane transport	3	2	1.05531e-05	0.00503381	0.000179666
GO:1902582	single-organism intracellular transport	3	2	1.05531e-05	0.00503381	0.000179666
GO:0044265	cellular macromolecule catabolic process	3	3	2.09461e-05	0.00999129	0.000349218
GO:0000902	cell morphogenesis	3	4	3.63779e-05	0.0173522	0.000594624
GO:0006081	cellular aldehyde metabolic process	3	4	3.63779e-05	0.0173522	0.000594624
GO:0033365	protein localization to organelle	3	5	5.77637e-05	0.0275533	0.000929342
GO:0009657	plastid organization	3	6	8.59896e-05	0.041017	0.00136301
GO:0048364	root development	3	6	8.59896e-05	0.041017	0.00136301
GO:0098655	cation transmembrane transport	3	6	8.59896e-05	0.041017	0.00136301
GO:0000096	sulfur amino acid metabolic process	4	1	5.37739e-08	2.56501e-05	1.15353e-06
GO:0006644	phospholipid metabolic process	4	1	5.37739e-08	2.56501e-05	1.15353e-06
GO:0007049	cell cycle	4	1	5.37739e-08	2.56501e-05	1.15353e-06
GO:0007154	cell communication	4	1	5.37739e-08	2.56501e-05	1.15353e-06
GO:0008236	serine-type peptidase activity	4	1	5.37739e-08	2.56501e-05	1.15353e-06
GO:0010628	positive regulation of gene expression	4	1	5.37739e-08	2.56501e-05	1.15353e-06
GO:0033692	cellular polysaccharide biosynthetic process	4	1	5.37739e-08	2.56501e-05	1.15353e-06
GO:0045229	external encapsulating structure organization	4	1	5.37739e-08	2.56501e-05	1.15353e-06
GO:0050790	regulation of catalytic activity	4	1	5.37739e-08	2.56501e-05	1.15353e-06
GO:0099402	plant organ development	4	1	5.37739e-08	2.56501e-05	1.15353e-06
GO:1901137	carbohydrate derivative biosynthetic process	4	1	5.37739e-08	2.56501e-05	1.15353e-06
GO:1902494	catalytic complex	4	1	5.37739e-08	2.56501e-05	1.15353e-06
GO:0005694	chromosome	4	2	1.60023e-07	7.63312e-05	3.30073e-06
GO:0006073	cellular glucan metabolic process	4	2	1.60023e-07	7.63312e-05	3.30073e-06
GO:0008652	cellular amino acid biosynthetic process	4	2	1.60023e-07	7.63312e-05	3.30073e-06
GO:0015031	protein transport	4	2	1.60023e-07	7.63312e-05	3.30073e-06
GO:0070646	protein modification by small protein removal	4	2	1.60023e-07	7.63312e-05	3.30073e-06
GO:0000097	sulfur amino acid biosynthetic process	4	3	3.70384e-07	0.000176673	7.4956e-06
GO:0009416	response to light stimulus	4	3	3.70384e-07	0.000176673	7.4956e-06
GO:0043492	ATPase activity, coupled to movement of substances	4	3	3.70384e-07	0.000176673	7.4956e-06
GO:0004721	phosphoprotein phosphatase activity	4	4	7.34812e-07	0.000350505	1.45953e-05
GO:0016311	dephosphorylation	4	7	3.38126e-06	0.00161286	6.55421e-05
GO:0016820	hydrolase activity, acting on acid anhydrides, catalyzing transmembrane movement of substances	4	7	3.38126e-06	0.00161286	6.55421e-05
GO:0015405	P-P-bond-hydrolysis-driven transmembrane transporter activity	4	8	5.03114e-06	0.00239986	9.04408e-05
GO:0010033	response to organic substance	4	9	7.20885e-06	0.00343862	0.000128156
GO:0048507	meristem development	4	9	7.20885e-06	0.00343862	0.000128156
GO:0034637	cellular carbohydrate biosynthetic process	4	17	5.65782e-05	0.0269878	0.000914843
GO:0004175	endopeptidase activity	5	3465	1.09122e-11	5.2051e-09	3.90138e-10
GO:0006790	sulfur compound metabolic process	5	1	6.49053e-10	3.09598e-07	1.80042e-08
GO:0006820	anion transport	5	1	6.49053e-10	3.09598e-07	1.80042e-08
GO:0008104	protein localization	5	1	6.49053e-10	3.09598e-07	1.80042e-08
GO:0016791	phosphatase activity	5	1	6.49053e-10	3.09598e-07	1.80042e-08
GO:0044712	single-organism catabolic process	5	1	6.49053e-10	3.09598e-07	1.80042e-08
GO:0071705	nitrogen compound transport	5	1	6.49053e-10	3.09598e-07	1.80042e-08
GO:1901605	alpha-amino acid metabolic process	5	1	6.49053e-10	3.09598e-07	1.80042e-08
GO:0010557	positive regulation of macromolecule biosynthetic process	5	2	2.25275e-09	1.07456e-06	6.0914e-08
GO:0061024	membrane organization	5	2	2.25275e-09	1.07456e-06	6.0914e-08
GO:0006396	RNA processing	5	3	5.95728e-09	2.84162e-06	1.48596e-07
GO:0009314	response to radiation	5	3	5.95728e-09	2.84162e-06	1.48596e-07
GO:0009891	positive regulation of biosynthetic process	5	3	5.95728e-09	2.84162e-06	1.48596e-07
GO:0016053	organic acid biosynthetic process	5	3	5.95728e-09	2.84162e-06	1.48596e-07
GO:0046907	intracellular transport	5	3	5.95728e-09	2.84162e-06	1.48596e-07
GO:0045935	positive regulation of nucleobase-containing compound metabolic process	5	4	1.32922e-08	6.34037e-06	3.20232e-07
GO:0006355	regulation of transcription, DNA-templated	5	5	2.63629e-08	1.25751e-05	6.23742e-07
GO:0033554	cellular response to stress	5	5	2.63629e-08	1.25751e-05	6.23742e-07
GO:0070727	cellular macromolecule localization	5	6	4.79295e-08	2.28624e-05	1.12573e-06
GO:0016051	carbohydrate biosynthetic process	5	15	1.49192e-06	0.000711647	2.94516e-05
GO:0042578	phosphoric ester hydrolase activity	5	29	2.38266e-05	0.0113653	0.000395194
GO:0045184	establishment of protein localization	5	32	3.64048e-05	0.0173651	0.000594624
GO:0044264	cellular polysaccharide metabolic process	5	40	9.54729e-05	0.0455405	0.00150591
GO:0006259	DNA metabolic process	6	1	7.57391e-12	3.61275e-09	2.76941e-10
GO:0006461	protein complex assembly	6	1	7.57391e-12	3.61275e-09	2.76941e-10
GO:0022804	active transmembrane transporter activity	6	1	7.57391e-12	3.61275e-09	2.76941e-10
GO:0043604	amide biosynthetic process	6	1	7.57391e-12	3.61275e-09	2.76941e-10
GO:0009057	macromolecule catabolic process	6	3	8.9344e-11	4.26171e-08	2.84639e-09
GO:0010604	positive regulation of macromolecule metabolic process	6	3	8.9344e-11	4.26171e-08	2.84639e-09
GO:0016887	ATPase activity	6	3	8.9344e-11	4.26171e-08	2.84639e-09
GO:0022607	cellular component assembly	6	3	8.9344e-11	4.26171e-08	2.84639e-09
GO:0065003	macromolecular complex assembly	6	3	8.9344e-11	4.26171e-08	2.84639e-09
GO:0070271	protein complex biogenesis	6	3	8.9344e-11	4.26171e-08	2.84639e-09
GO:0048608	reproductive structure development	6	4	2.21456e-10	1.05635e-07	6.91834e-09
GO:0034622	cellular macromolecular complex assembly	6	5	4.83053e-10	2.30416e-07	1.45265e-08
GO:0006520	cellular amino acid metabolic process	6	9	5.05702e-09	2.4122e-06	1.31227e-07
GO:0061458	reproductive system development	6	10	8.02233e-09	3.82665e-06	1.98567e-07
GO:0043043	peptide biosynthetic process	6	11	1.22926e-08	5.86356e-06	2.99654e-07
GO:0051173	positive regulation of nitrogen compound metabolic process	6	15	5.20864e-08	2.48452e-05	1.15353e-06
GO:0043623	cellular protein complex assembly	6	23	4.25842e-07	0.000203127	8.56405e-06
GO:0042623	ATPase activity, coupled	6	24	5.27778e-07	0.00025175	1.05481e-05
GO:0003677	DNA binding	6	44	1.19107e-05	0.00568139	0.000201713
GO:0044434	chloroplast part	6	46	1.50019e-05	0.00715593	0.000251418
GO:0051649	establishment of localization in cell	7	2	3.84041e-13	1.83188e-10	1.52561e-11
GO:0019637	organophosphate metabolic process	7	3	1.26906e-12	6.05342e-10	4.97989e-11
GO:0009888	tissue development	7	6	1.76807e-11	8.43369e-09	6.25185e-10
GO:0070647	protein modification by small protein conjugation or removal	7	9	1.1484e-10	5.47785e-08	3.62278e-09
GO:0004672	protein kinase activity	7	11	3.13963e-10	1.4976e-07	9.62142e-09
GO:0044435	plastid part	7	12	4.9281e-10	2.3507e-07	1.4548e-08
GO:0055085	transmembrane transport	7	12	4.9281e-10	2.3507e-07	1.4548e-08
GO:0005976	polysaccharide metabolic process	7	18	4.46282e-09	2.12876e-06	1.17706e-07
GO:0016301	kinase activity	7	18	4.46282e-09	2.12876e-06	1.17706e-07
GO:0032787	monocarboxylic acid metabolic process	7	21	1.07102e-08	5.10876e-06	2.63073e-07
GO:0015075	ion transmembrane transporter activity	8	1	9.57701e-16	4.56823e-13	4.12996e-14
GO:0008233	peptidase activity	8	2	4.74666e-15	2.26416e-12	1.98357e-13
GO:0022891	substrate-specific transmembrane transporter activity	8	2	4.74666e-15	2.26416e-12	1.98357e-13
GO:0070011	peptidase activity, acting on L-amino acid peptides	8	5	1.32227e-13	6.30721e-11	5.3857e-12
GO:0044248	cellular catabolic process	8	6	3.05833e-13	1.45882e-10	1.23011e-11
GO:0043933	macromolecular complex subunit organization	8	15	4.61438e-11	2.20106e-08	1.59654e-09
GO:0044723	single-organism carbohydrate metabolic process	8	15	4.61438e-11	2.20106e-08	1.59654e-09
GO:0016310	phosphorylation	9	3	2.26133e-16	1.07865e-13	1.02484e-14
GO:0048731	system development	9	3	2.26133e-16	1.07865e-13	1.02484e-14
GO:0008610	lipid biosynthetic process	9	34	4.40836e-10	2.10279e-07	1.3382e-08
GO:0016772	transferase activity, transferring phosphorus-containing groups	9	131	1.45725e-05	0.00695109	0.0002455
GO:2001141	regulation of RNA biosynthetic process	10	1	1.12489e-19	5.36572e-17	6.41415e-18
GO:0005975	carbohydrate metabolic process	10	2	6.68971e-19	3.19099e-16	3.52881e-17
GO:0006351	transcription, DNA-templated	10	2	6.68971e-19	3.19099e-16	3.52881e-17
GO:0006811	ion transport	10	2	6.68971e-19	3.19099e-16	3.52881e-17
GO:1903506	regulation of nucleic acid-templated transcription	10	4	9.96759e-18	4.75454e-15	4.85956e-16
GO:0016817	hydrolase activity, acting on acid anhydrides	10	5	2.96386e-17	1.41376e-14	1.40249e-15
GO:0016462	pyrophosphatase activity	10	9	8.79951e-16	4.19737e-13	3.8787e-14
GO:0071702	organic substance transport	10	26	2.08235e-12	9.93283e-10	8.07285e-11
GO:0044255	cellular lipid metabolic process	10	31	8.78596e-12	4.1909e-09	3.17651e-10
GO:0016818	hydrolase activity, acting on acid anhydrides, in phosphorus-containing anhydrides	10	38	4.81743e-11	2.29791e-08	1.64907e-09
GO:0009536	plastid	10	39	5.99925e-11	2.86164e-08	2.032e-09
GO:0010468	regulation of gene expression	10	65	4.80603e-09	2.29248e-06	1.25728e-07
GO:1901566	organonitrogen compound biosynthetic process	10	131	1.99617e-06	0.000952172	3.91655e-05
GO:0051252	regulation of RNA metabolic process	10	187	3.79231e-05	0.0180893	0.000616295
GO:0006629	lipid metabolic process	11	1	1.19249e-21	5.68816e-19	7.52374e-20
GO:0007275	multicellular organism development	11	1	1.19249e-21	5.68816e-19	7.52374e-20
GO:0009889	regulation of biosynthetic process	11	1	1.19249e-21	5.68816e-19	7.52374e-20
GO:1901575	organic substance catabolic process	11	1	1.19249e-21	5.68816e-19	7.52374e-20
GO:2000112	regulation of cellular macromolecule biosynthetic process	11	1	1.19249e-21	5.68816e-19	7.52374e-20
GO:0010556	regulation of macromolecule biosynthetic process	11	7	2.99813e-18	1.43011e-15	1.48418e-16
GO:0031326	regulation of cellular biosynthetic process	11	14	3.94583e-16	1.88216e-13	1.76342e-14
GO:0006996	organelle organization	12	1	1.24798e-23	5.95287e-21	9.33879e-22
GO:0019752	carboxylic acid metabolic process	12	1	1.24798e-23	5.95287e-21	9.33879e-22
GO:0043232	intracellular non-membrane-bounded organelle	12	8	1.13622e-19	5.41978e-17	6.41415e-18
GO:0034654	nucleobase-containing compound biosynthetic process	13	3	5.07146e-24	2.41909e-21	3.98015e-22
GO:0097659	nucleic acid-templated transcription	13	6	2.39236e-22	1.14116e-19	1.74954e-20
GO:0051171	regulation of nitrogen compound metabolic process	13	9	4.27038e-21	2.03697e-18	2.64249e-19
GO:0003676	nucleic acid binding	13	11	2.10513e-20	1.00415e-17	1.23159e-18
GO:0006082	organic acid metabolic process	13	18	1.63433e-18	7.79576e-16	8.34737e-17
GO:0043436	oxoacid metabolic process	13	23	1.75131e-17	8.35375e-15	8.41083e-16
GO:0032774	RNA biosynthetic process	13	126	1.97113e-09	9.40231e-07	5.42102e-08
GO:0060255	regulation of macromolecule metabolic process	14	5	9.87526e-25	4.7105e-22	8.5881e-23
GO:0031323	regulation of cellular metabolic process	14	11	3.58875e-22	1.71183e-19	2.56614e-20
GO:0018130	heterocycle biosynthetic process	14	16	1.11989e-20	5.34186e-18	6.67315e-19
GO:0046914	transition metal ion binding	14	69	1.27077e-13	6.06155e-11	5.24229e-12
GO:0044281	small molecule metabolic process	15	9	1.01692e-24	4.85071e-22	8.61101e-23
GO:0019438	aromatic compound biosynthetic process	15	10	2.51982e-24	1.20195e-21	2.079e-22
GO:1901362	organic cyclic compound biosynthetic process	15	212	1.33358e-08	6.36117e-06	3.20232e-07
GO:0044765	single-organism transport	17	8	7.5058e-29	3.58026e-26	7.5474e-27
GO:1901564	organonitrogen compound metabolic process	17	14	1.74521e-26	8.32467e-24	1.5599e-24
GO:0006793	phosphorus metabolic process	19	1	1.27379e-37	6.076e-35	1.86306e-35
GO:0006796	phosphate-containing compound metabolic process	19	1	1.27379e-37	6.076e-35	1.86306e-35
GO:0044271	cellular nitrogen compound biosynthetic process	19	6	1.07949e-33	5.14918e-31	1.24054e-31
GO:0016070	RNA metabolic process	19	22	1.29578e-27	6.18086e-25	1.22631e-25
GO:0044711	single-organism biosynthetic process	20	8	1.71341e-34	8.17297e-32	2.05923e-32
GO:0046872	metal ion binding	20	97	4.28714e-19	2.04497e-16	2.37843e-17
GO:0006464	cellular protein modification process	21	3	1.06607e-39	5.08513e-37	1.90573e-37
GO:0036211	protein modification process	21	12	1.72789e-34	8.24205e-32	2.05923e-32
GO:0006810	transport	21	22	4.69558e-31	2.23979e-28	5.03638e-29
GO:0035639	purine ribonucleoside triphosphate binding	22	9	9.16086e-38	4.36973e-35	1.55143e-35
GO:0010467	gene expression	23	4	7.52162e-43	3.58781e-40	1.42368e-40
GO:0032559	adenyl ribonucleotide binding	23	22	1.51023e-34	7.20378e-32	1.9438e-32
GO:0030554	adenyl nucleotide binding	23	127	1.08384e-20	5.16991e-18	6.58021e-19
GO:0001883	purine nucleoside binding	24	1	9.86638e-48	4.70627e-45	2.64562e-45
GO:0017076	purine nucleotide binding	24	1	9.86638e-48	4.70627e-45	2.64562e-45
GO:0034645	cellular macromolecule biosynthetic process	24	2	1.27165e-46	6.06578e-44	2.92274e-44
GO:0032550	purine ribonucleoside binding	24	6	2.24478e-43	1.07076e-40	4.51444e-41
GO:0032555	purine ribonucleotide binding	24	18	1.20605e-37	5.75287e-35	1.86306e-35
GO:0032549	ribonucleoside binding	24	45	6.23167e-31	2.97251e-28	6.46834e-29
GO:0043412	macromolecule modification	24	180	8.96214e-19	4.27494e-16	4.65126e-17
GO:0032553	ribonucleotide binding	24	230	1.49085e-16	7.11136e-14	6.95242e-15
GO:0001882	nucleoside binding	25	24	1.82656e-37	8.71269e-35	2.55539e-35
GO:0090304	nucleic acid metabolic process	25	87	1.01693e-26	4.85073e-24	9.34914e-25
GO:0000166	nucleotide binding	26	3	1.11965e-49	5.34073e-47	3.60274e-47
GO:0043169	cation binding	26	3	1.11965e-49	5.34073e-47	3.60274e-47
GO:0006139	nucleobase-containing compound metabolic process	27	3	1.09496e-51	5.22296e-49	4.40411e-49
GO:0009059	macromolecule biosynthetic process	27	9	2.41321e-47	1.1511e-44	5.97312e-45
GO:0044267	cellular protein metabolic process	27	12	9.77315e-46	4.66179e-43	2.09649e-43
GO:0043168	anion binding	28	71	4.78266e-33	2.28133e-30	5.30667e-31
GO:0005737	cytoplasm	29	1	6.2495e-58	2.98101e-55	3.35154e-55
GO:0044444	cytoplasmic part	29	133	6.4262e-28	3.0653e-25	6.26601e-26
GO:1901265	nucleoside phosphate binding	30	255	7.32857e-22	3.49573e-19	5.12639e-20
GO:0006725	cellular aromatic compound metabolic process	31	1	4.93008e-62	2.35165e-59	3.17274e-59
GO:1901360	organic cyclic compound metabolic process	31	230	3.5857e-24	1.71038e-21	2.88446e-22
GO:0034641	cellular nitrogen compound metabolic process	34	2	5.82153e-67	2.77687e-64	6.24405e-64
GO:0019538	protein metabolic process	34	19	9.57779e-56	4.56861e-53	4.40269e-53
GO:0043231	intracellular membrane-bounded organelle	35	9	5.16388e-63	2.46317e-60	4.154e-60
GO:1901576	organic substance biosynthetic process	35	121	2.6227e-37	1.25103e-34	3.51632e-35
GO:0044249	cellular biosynthetic process	36	546	2.32752e-18	1.11023e-15	1.17021e-16
GO:0044260	cellular macromolecule metabolic process	51	29	6.86016e-84	3.27229e-81	1.10371e-80
GO:0043170	macromolecule metabolic process	61	1	3.26432e-125	1.55708e-122	1.05037e-121

## Sheet: Hypomethylated Genes
Hypomethylated genes in plants growing in Northern Grounds vineyards compared to plants in Central Grounds vineyards
GeneID	meth_logFC	FDR	Distance2DMM
VIT_01s0113g00300	-0.610506	0.00522037	-1783
VIT_01s0026g01510	-0.729087	0.00209809	-1530
VIT_08s0040g03030	-0.596765	0.00169169	-1313
VIT_05s0102g00850	-0.433877	0.00989077	-1212
VIT_07s0031g00660	-0.608232	0.00725306	-1166
VIT_01s0011g03250	-0.545483	0.00246943	-1114
VIT_02s0012g03100	-0.549153	0.00260256	-717
VIT_08s0032g00190	-0.723697	0.000945	-696
VIT_01s0011g02660	-0.746873	0.00049	-685
VIT_07s0129g00490	-0.59495	0.00274512	-671
VIT_03s0038g00390	-0.504682	0.00643658	-557
VIT_04s0023g01570	-0.539674	0.00251029	-538
VIT_07s0005g04820	-0.77337	0.00356972	-507
VIT_04s0008g01480	-0.573623	0.00552296	-469
VIT_05s0102g00520	-0.575274	0.00126683	-453
VIT_09s0002g03070	-0.456444	0.00991861	-425
VIT_06s0009g00820	-0.564336	0.00376956	-353
VIT_06s0004g03650	-0.53506	0.00735516	-326
VIT_02s0012g02670	-0.582763	0.00311414	-317
VIT_06s0080g00310	-0.490804	0.00946227	-294
VIT_07s0031g02610	-0.563761	0.00207882	-267
VIT_01s0026g01690	-0.573522	0.00214927	-130
VIT_07s0005g03790	-0.492496	0.00597817	-128
VIT_08s0007g02890	-0.545778	0.00524708	-126
VIT_03s0017g02080	-0.538293	0.00840935	-97
VIT_09s0002g02830	-0.811241	3.12e-05	-81
VIT_03s0017g00530	-0.573139	0.00893954	-67
VIT_07s0205g00150	-0.528183	0.0016627	-63
VIT_05s0029g01580	-0.563842	0.0096253	-28
VIT_01s0026g02190	-0.457151	0.00735516	-20
VIT_01s0127g00490	-0.506318	0.00611388	-13
VIT_05s0049g01980	-0.697734	2.67e-05	0
VIT_04s0210g00040	-0.836319	4.64e-05	0
VIT_04s0023g00280	-0.684152	8.26e-05	0
VIT_06s0061g00860	-0.881613	9.54e-05	0
VIT_05s0136g00240	-0.713914	0.000145	0
VIT_09s0002g02880	-0.687558	0.00022	0
VIT_05s0020g04950	-0.669304	0.000223	0
VIT_04s0043g00220	-0.675329	0.000252	0
VIT_04s0079g00800	-0.678499	0.000274	0
VIT_01s0010g01800	-0.649097	0.000306	0
VIT_04s0008g04890	-0.688086	0.000337	0
VIT_08s0032g01140	-1.19895	0.000408	0
VIT_01s0150g00200	-0.784359	0.000429	0
VIT_06s0004g00480	-0.688716	0.000465	0
VIT_05s0094g01470	-0.821911	0.000499	0
VIT_04s0023g02620	-0.63884	0.000527	0
VIT_04s0023g02630	-0.578218	0.000709	0
VIT_06s0004g08180	-0.631157	0.000724	0
VIT_04s0044g00380	-0.640013	0.000742	0
VIT_03s0017g01220	-0.684609	0.000818	0
VIT_07s0005g04530	-0.641542	0.000848	0
VIT_06s0080g00510	-0.565046	0.000878	0
VIT_07s0031g02780	-0.635192	0.000915	0
VIT_06s0009g01130	-0.599937	0.000915	0
VIT_01s0026g01090	-0.765859	0.000945	0
VIT_08s0032g00530	-0.599051	0.0010837	0
VIT_02s0087g00180	-0.666858	0.00108603	0
VIT_07s0005g06420	-0.669523	0.00110319	0
VIT_04s0008g06800	-0.574265	0.00117903	0
VIT_04s0069g00540	-0.54605	0.00129687	0
VIT_05s0029g00250	-0.592641	0.00130667	0
VIT_01s0137g00450	-0.575493	0.00135373	0
VIT_01s0010g00610	-0.611463	0.00164102	0
VIT_08s0056g00100	-0.537581	0.00164527	0
VIT_01s0010g01490	-0.584826	0.0016627	0
VIT_04s0069g00790	-0.561036	0.00166687	0
VIT_01s0026g00920	-0.568874	0.00180501	0
VIT_08s0007g08840	-0.539283	0.0018469	0
VIT_08s0040g03270	-0.600929	0.001942	0
VIT_03s0088g00390	-0.618356	0.00196188	0
VIT_03s0017g01760	-0.546006	0.00196272	0
VIT_05s0020g00500	-0.59113	0.00198936	0
VIT_04s0008g03170	-0.615716	0.00207855	0
VIT_08s0007g04700	-0.932678	0.00209809	0
VIT_06s0061g01040	-0.559978	0.00210896	0
VIT_07s0031g01770	-0.553334	0.00211827	0
VIT_01s0011g02160	-0.554374	0.0022498	0
VIT_06s0004g00740	-0.753531	0.00228086	0
VIT_03s0017g00410	-0.613668	0.00228542	0
VIT_08s0056g01700	-0.949527	0.00231561	0
VIT_05s0077g00470	-0.664926	0.00232493	0
VIT_04s0043g00740	-0.596272	0.00239332	0
VIT_01s0010g02670	-0.542747	0.00239673	0
VIT_08s0007g08540	-0.543489	0.00239862	0
VIT_06s0004g00030	-0.547291	0.00240366	0
VIT_07s0005g03280	-0.529569	0.00242861	0
VIT_08s0058g00270	-0.540559	0.00254169	0
VIT_07s0005g02320	-0.622891	0.00256784	0
VIT_02s0033g01110	-0.581387	0.00263196	0
VIT_06s0004g02050	-0.491159	0.00271153	0
VIT_04s0044g01670	-0.533949	0.00277865	0
VIT_09s0002g02230	-0.585374	0.00279627	0
VIT_04s0069g00010	-0.567203	0.00280165	0
VIT_02s0012g01150	-0.590919	0.00282702	0
VIT_07s0095g00160	-0.558788	0.00284431	0
VIT_04s0008g05590	-0.559743	0.00290745	0
VIT_05s0062g01250	-0.576451	0.00292288	0
VIT_07s0095g00550	-0.512652	0.00295533	0
VIT_04s0079g00400	-0.587446	0.00312227	0
VIT_05s0049g00510	-0.612107	0.00312802	0
VIT_06s0004g04310	-1.43973	0.00318242	0
VIT_02s0025g00440	-0.554861	0.00325351	0
VIT_04s0069g00890	-0.557244	0.00327013	0
VIT_03s0017g00990	-0.560826	0.00329643	0
VIT_04s0044g01660	-0.489179	0.00335111	0
VIT_07s0005g03100	-0.59101	0.00342394	0
VIT_01s0010g03710	-0.563296	0.00342394	0
VIT_08s0007g04630	-0.776823	0.00343468	0
VIT_09s0002g01530	-0.646279	0.00343468	0
VIT_08s0056g00750	-0.632751	0.00348051	0
VIT_03s0180g00280	-0.554771	0.00356972	0
VIT_06s0009g02880	-0.494276	0.00356972	0
VIT_02s0033g01020	-0.559175	0.00361988	0
VIT_03s0063g01970	-0.605736	0.00365886	0
VIT_02s0025g01170	-0.572367	0.00365886	0
VIT_03s0038g03810	-0.726478	0.00367802	0
VIT_05s0051g00770	-0.589874	0.00376417	0
VIT_06s0009g01130	-0.481776	0.00376417	0
VIT_03s0017g00460	-0.642276	0.00376956	0
VIT_04s0008g03060	-0.55805	0.00383913	0
VIT_01s0011g02610	-0.511708	0.00392842	0
VIT_07s0005g04120	-0.522173	0.00393486	0
VIT_07s0104g00710	-0.623941	0.00396282	0
VIT_08s0105g00290	-0.499642	0.00396282	0
VIT_05s0020g00200	-0.505547	0.00396566	0
VIT_01s0026g02430	-0.540379	0.00401183	0
VIT_01s0010g03760	-0.5901	0.00404359	0
VIT_08s0007g06830	-0.513714	0.00409153	0
VIT_08s0040g00520	-0.692951	0.00409471	0
VIT_04s0008g03620	-0.678167	0.00411238	0
VIT_07s0104g00300	-0.491748	0.00411238	0
VIT_03s0038g00010	-0.512794	0.00416477	0
VIT_09s0002g01580	-0.546959	0.00416513	0
VIT_01s0137g00660	-0.521842	0.00416897	0
VIT_05s0051g00050	-0.509363	0.00416897	0
VIT_04s0008g03470	-0.598327	0.00420914	0
VIT_04s0008g05450	-0.547715	0.00427196	0
VIT_03s0063g02130	-0.545612	0.00431016	0
VIT_02s0033g00300	-0.533655	0.00438766	0
VIT_08s0056g00770	-0.538224	0.00439361	0
VIT_07s0141g00640	-0.559238	0.00450623	0
VIT_03s0097g00120	-0.553619	0.00451556	0
VIT_05s0029g00730	-0.472997	0.00451556	0
VIT_01s0011g05570	-0.557927	0.00455311	0
VIT_07s0005g05430	-0.545673	0.00462281	0
VIT_01s0011g02080	-0.510796	0.00466616	0
VIT_04s0044g01010	-0.519611	0.00473464	0
VIT_07s0129g00570	-0.596609	0.00476127	0
VIT_08s0058g00830	-0.526839	0.00480918	0
VIT_06s0004g01980	-0.559329	0.00483514	0
VIT_08s0007g06310	-0.528096	0.00489912	0
VIT_03s0017g00980	-0.474459	0.00489915	0
VIT_01s0010g01120	-0.468456	0.004975	0
VIT_06s0004g05420	-0.491262	0.0049824	0
VIT_05s0029g01230	-0.526691	0.00499788	0
VIT_03s0088g01050	-0.763474	0.00502454	0
VIT_08s0040g00640	-0.585669	0.00509189	0
VIT_05s0029g01090	-0.533278	0.00509189	0
VIT_02s0033g01340	-0.481842	0.0051066	0
VIT_06s0061g00860	-0.50127	0.00521701	0
VIT_01s0026g02490	-0.527621	0.00525601	0
VIT_05s0102g00720	-0.494326	0.00529069	0
VIT_05s0077g01770	-0.529607	0.00529997	0
VIT_08s0007g03910	-0.507951	0.00530362	0
VIT_07s0031g03190	-1.06774	0.00532367	0
VIT_09s0002g04250	-0.556303	0.00532367	0
VIT_06s0080g00880	-0.497768	0.00534681	0
VIT_08s0058g00280	-0.480206	0.00539136	0
VIT_04s0008g06160	-0.660949	0.00543958	0
VIT_06s0080g00150	-0.506745	0.00545858	0
VIT_06s0004g07060	-0.588984	0.00546842	0
VIT_05s0077g02300	-0.536171	0.00546842	0
VIT_07s0031g02190	-0.757882	0.00552296	0
VIT_02s0025g03370	-0.710942	0.00559591	0
VIT_08s0007g05490	-0.83208	0.00561042	0
VIT_07s0095g00660	-0.510221	0.00562316	0
VIT_01s0010g03900	-0.548268	0.00565546	0
VIT_05s0124g00020	-0.525421	0.0056805	0
VIT_04s0023g00950	-0.501437	0.00569512	0
VIT_08s0040g00770	-0.508374	0.00569639	0
VIT_06s0004g04580	-0.527253	0.00570137	0
VIT_05s0020g03260	-0.487502	0.005717	0
VIT_06s0009g01300	-0.480539	0.00572768	0
VIT_03s0167g00110	-0.619226	0.00573736	0
VIT_02s0012g01860	-0.616629	0.00573875	0
VIT_01s0011g06410	-0.555801	0.00573875	0
VIT_02s0012g00840	-0.539542	0.00581396	0
VIT_06s0004g02910	-0.543422	0.00585053	0
VIT_03s0017g01300	-0.530208	0.00585053	0
VIT_03s0017g00670	-0.524033	0.00585675	0
VIT_07s0031g03170	-0.489378	0.00586266	0
VIT_05s0094g01130	-0.581789	0.00591897	0
VIT_07s0005g02180	-0.724996	0.00593384	0
VIT_01s0026g00190	-0.666132	0.00593384	0
VIT_01s0127g00590	-0.589782	0.00596198	0
VIT_01s0026g00800	-0.443568	0.00605467	0
VIT_04s0044g02020	-0.528695	0.00605766	0
VIT_06s0004g04100	-0.569374	0.00607827	0
VIT_05s0102g00990	-0.524391	0.00610425	0
VIT_04s0044g00710	-0.479413	0.00611388	0
VIT_07s0005g03490	-0.858717	0.00612735	0
VIT_06s0080g00600	-0.731399	0.00615251	0
VIT_06s0004g00180	-0.511813	0.0062698	0
VIT_04s0023g02830	-0.429751	0.006302	0
VIT_04s0044g00470	-0.439039	0.00632739	0
VIT_05s0102g01110	-0.501159	0.00634277	0
VIT_05s0094g00410	-0.567201	0.00641675	0
VIT_05s0102g01120	-0.487863	0.00643658	0
VIT_08s0007g01040	-0.500651	0.00643795	0
VIT_07s0005g04560	-0.585656	0.00644477	0
VIT_01s0127g00750	-0.484242	0.00644546	0
VIT_01s0011g03710	-0.56207	0.00648673	0
VIT_01s0244g00140	-0.515017	0.00648673	0
VIT_05s0051g00050	-0.526246	0.00650892	0
VIT_02s0087g00950	-0.466002	0.00666007	0
VIT_09s0002g01530	-0.529902	0.00668828	0
VIT_04s0008g03240	-0.481375	0.00672212	0
VIT_08s0007g08540	-0.56353	0.00674169	0
VIT_02s0012g01590	-0.50636	0.0067512	0
VIT_03s0063g01460	-0.515349	0.00680674	0
VIT_03s0063g01110	-0.477136	0.00689663	0
VIT_06s0004g01270	-0.494926	0.00690838	0
VIT_05s0094g00250	-0.576102	0.00695312	0
VIT_05s0020g01130	-0.499591	0.00702235	0
VIT_05s0094g00850	-0.468942	0.00706954	0
VIT_06s0061g00760	-0.612868	0.00709819	0
VIT_08s0105g00190	-0.476925	0.00712498	0
VIT_04s0044g01210	-0.592166	0.00720693	0
VIT_08s0040g00070	-0.674021	0.00722089	0
VIT_06s0004g03320	-0.567572	0.0072649	0
VIT_07s0005g01130	-0.46969	0.00727873	0
VIT_06s0080g00130	-0.4695	0.00729741	0
VIT_06s0009g03470	-0.523768	0.00735516	0
VIT_07s0005g04190	-0.584562	0.0073934	0
VIT_06s0004g00530	-0.453585	0.0073934	0
VIT_04s0008g05890	-0.487672	0.00745958	0
VIT_07s0151g00460	-0.492941	0.00755464	0
VIT_07s0005g05660	-0.551818	0.00757146	0
VIT_05s0029g01430	-0.48972	0.00760898	0
VIT_08s0040g00540	-0.53821	0.00764876	0
VIT_03s0063g01410	-0.474726	0.00774404	0
VIT_01s0150g00640	-0.465478	0.00774404	0
VIT_05s0102g00160	-0.456342	0.00784668	0
VIT_05s0029g01130	-0.489443	0.00794695	0
VIT_04s0008g05840	-0.559072	0.00798439	0
VIT_01s0011g03700	-0.50965	0.00798439	0
VIT_01s0010g03650	-0.525942	0.00799566	0
VIT_02s0025g00100	-0.531029	0.00799782	0
VIT_04s0044g01930	-0.484639	0.00804272	0
VIT_01s0244g00170	-0.477834	0.00805387	0
VIT_06s0061g01170	-0.475341	0.00808667	0
VIT_04s0044g00640	-0.549648	0.00812939	0
VIT_04s0008g02850	-0.573399	0.00817807	0
VIT_08s0032g00960	-0.523519	0.00817807	0
VIT_07s0104g00870	-0.46946	0.00817807	0
VIT_06s0004g00750	-0.565415	0.00822188	0
VIT_07s0005g02070	-0.587141	0.00825118	0
VIT_04s0069g00470	-0.532563	0.0082988	0
VIT_08s0007g01630	-0.562474	0.00841258	0
VIT_01s0010g00370	-0.701164	0.00851108	0
VIT_02s0012g01450	-0.479412	0.00851108	0
VIT_04s0044g00140	-0.492403	0.00851932	0
VIT_03s0097g00470	-0.442512	0.00851932	0
VIT_06s0004g07480	-0.418787	0.00862528	0
VIT_06s0009g02970	-0.458038	0.0086348	0
VIT_04s0044g00740	-0.586772	0.00874819	0
VIT_06s0004g02880	-0.527597	0.00878296	0
VIT_07s0095g00740	-0.522668	0.00879108	0
VIT_02s0033g00190	-0.452052	0.00879108	0
VIT_04s0023g01470	-0.809986	0.00884829	0
VIT_04s0023g00730	-0.556729	0.00890165	0
VIT_08s0105g00250	-0.493411	0.00890165	0
VIT_05s0020g02320	-0.480121	0.00890165	0
VIT_03s0063g00400	-0.498991	0.00891543	0
VIT_03s0088g01180	-0.468955	0.0090001	0
VIT_02s0025g03690	-0.475574	0.00914803	0
VIT_06s0004g06300	-0.533374	0.00921319	0
VIT_01s0011g01010	-0.455796	0.00921319	0
VIT_05s0094g00260	-0.423098	0.00926741	0
VIT_01s0010g03300	-0.590024	0.00930287	0
VIT_08s0105g00570	-0.48665	0.00939243	0
VIT_08s0056g00700	-0.453411	0.00946673	0
VIT_07s0031g03070	-0.517977	0.00948481	0
VIT_05s0029g00730	-0.420745	0.00950276	0
VIT_06s0009g01050	-0.617749	0.00963251	0
VIT_07s0151g00870	-0.47797	0.00964866	0
VIT_08s0058g00450	-0.453229	0.00966399	0
VIT_02s0012g02770	-0.532106	0.00972657	0
VIT_03s0017g01290	-0.544792	0.00973389	0
VIT_05s0049g01800	-0.622763	0.00975556	0
VIT_05s0020g00970	-0.453986	0.00975556	0
VIT_04s0044g01150	-0.540644	0.00988897	0
VIT_04s0008g00770	-0.565674	0.00989077	0
VIT_05s0051g00780	-0.447477	0.00989077	0
VIT_06s0061g01110	-0.548174	0.00991861	0
VIT_06s0004g01400	-0.447881	0.00991932	0
VIT_08s0007g05130	-0.443569	0.00995659	0
VIT_08s0040g02920	-0.595525	0.00835202	15
VIT_03s0038g01390	-0.562617	0.00292382	17
VIT_03s0110g00090	-0.54742	0.00723669	22
VIT_06s0004g00510	-0.616962	0.00488914	24
VIT_01s0010g03850	-0.672498	0.00759184	58
VIT_01s0150g00080	-0.571191	0.00724395	66
VIT_05s0020g00390	-0.606135	0.00901168	77
VIT_03s0063g02680	-0.5559	0.00745555	103
VIT_02s0025g00050	-0.519815	0.0034668	115
VIT_07s0129g00940	-0.634619	0.00427613	146
VIT_05s0136g00100	-0.726092	0.00285798	173
VIT_03s0091g01160	-0.511976	0.00550106	173
VIT_03s0017g00250	-0.616174	0.00269712	225
VIT_02s0234g00120	-0.552519	0.00597126	233
VIT_05s0049g00430	-0.540793	0.00665961	350
VIT_08s0007g07580	-0.564781	0.00492746	358
VIT_08s0058g00560	-0.521531	0.00473464	389
VIT_04s0069g00400	-0.483257	0.00282257	482
VIT_06s0004g03160	-0.682519	0.00330313	497
VIT_08s0032g00100	-0.494969	0.00655084	497
VIT_08s0032g00090	-0.581311	0.0035942	502
VIT_03s0038g02370	-0.53546	0.00792229	506
VIT_07s0031g01870	-0.624823	0.00471794	590
VIT_08s0056g01190	-0.686455	0.00432278	684
VIT_08s0105g00150	-0.575358	0.00151517	698
VIT_05s0124g00680	-0.79584	0.00433658	702
VIT_03s0091g00930	-0.487741	0.00798359	994
VIT_01s0010g03070	-0.66976	0.00709819	1068
VIT_02s0033g01200	-0.545275	0.00417157	1161
VIT_06s0004g05270	-0.701587	0.000627	1221
VIT_08s0032g00510	-0.587254	0.00592271	1237
VIT_02s0109g00230	-0.484295	0.00884829	1282
VIT_07s0005g02390	-0.479125	0.00778381	1374
VIT_05s0049g00340	-0.600882	0.00104421	1993

## Sheet: Hypomethylated GO terms
GO terms containing hypomethylated genes in plants growing in Northern Grounds vineyards compared to plants in Central Grounds vineyards
Term	Description	DMGCount	notDMGCount	p	adjP	FDR
GO:0019720	Mo-molybdopterin cofactor metabolic process	2	3870	7.49729e-38	5.87787e-35	8.86856e-36
GO:0043543	protein acylation	2	3064	1.14035e-28	8.94038e-26	9.24979e-27
GO:0032970	regulation of actin filament-based process	2	1568	6.32347e-13	4.9576e-10	2.56459e-11
GO:0031328	positive regulation of cellular biosynthetic process	2	1395	2.57051e-11	2.01528e-08	9.23745e-10
GO:0048638	regulation of developmental growth	2	1225	9.83325e-10	7.70927e-07	3.03438e-08
GO:0061727	methylglyoxal catabolic process to lactate	2	1028	8.00131e-08	6.27303e-05	2.19473e-06
GO:0022804	active transmembrane transporter activity	2	859	2.49112e-06	0.00195304	5.59067e-05
GO:0048508	embryonic meristem development	2	732	3.48751e-05	0.0273421	0.00068138
GO:0009534	chloroplast thylakoid	3	3461	1.17855e-31	9.23986e-29	9.98769e-30
GO:0006511	ubiquitin-dependent protein catabolic process	3	3133	4.99546e-28	3.91644e-25	3.88159e-26
GO:0032561	guanyl ribonucleotide binding	3	874	1.09768e-05	0.00860581	0.000227465
GO:0000271	polysaccharide biosynthetic process	3	1	3.81616e-05	0.0299187	0.00068138
GO:0003774	motor activity	3	1	3.81616e-05	0.0299187	0.00068138
GO:0004721	phosphoprotein phosphatase activity	3	1	3.81616e-05	0.0299187	0.00068138
GO:0005875	microtubule associated complex	3	1	3.81616e-05	0.0299187	0.00068138
GO:0005996	monosaccharide metabolic process	3	1	3.81616e-05	0.0299187	0.00068138
GO:0006497	protein lipidation	3	1	3.81616e-05	0.0299187	0.00068138
GO:0006720	isoprenoid metabolic process	3	1	3.81616e-05	0.0299187	0.00068138
GO:0007167	enzyme linked receptor protein signaling pathway	3	1	3.81616e-05	0.0299187	0.00068138
GO:0007215	glutamate receptor signaling pathway	3	1	3.81616e-05	0.0299187	0.00068138
GO:0008236	serine-type peptidase activity	3	1	3.81616e-05	0.0299187	0.00068138
GO:0009185	ribonucleoside diphosphate metabolic process	3	1	3.81616e-05	0.0299187	0.00068138
GO:0009657	plastid organization	3	1	3.81616e-05	0.0299187	0.00068138
GO:0015276	ligand-gated ion channel activity	3	1	3.81616e-05	0.0299187	0.00068138
GO:0016705	oxidoreductase activity, acting on paired donors, with incorporation or reduction of molecular oxygen	3	1	3.81616e-05	0.0299187	0.00068138
GO:0031163	metallo-sulfur cluster assembly	3	1	3.81616e-05	0.0299187	0.00068138
GO:0031976	plastid thylakoid	3	1	3.81616e-05	0.0299187	0.00068138
GO:0034285	response to disaccharide	3	1	3.81616e-05	0.0299187	0.00068138
GO:0042158	lipoprotein biosynthetic process	3	1	3.81616e-05	0.0299187	0.00068138
GO:0042592	homeostatic process	3	1	3.81616e-05	0.0299187	0.00068138
GO:0042743	hydrogen peroxide metabolic process	3	1	3.81616e-05	0.0299187	0.00068138
GO:0044264	cellular polysaccharide metabolic process	3	1	3.81616e-05	0.0299187	0.00068138
GO:0045892	negative regulation of transcription, DNA-templated	3	1	3.81616e-05	0.0299187	0.00068138
GO:0045934	negative regulation of nucleobase-containing compound metabolic process	3	1	3.81616e-05	0.0299187	0.00068138
GO:0046031	ADP metabolic process	3	1	3.81616e-05	0.0299187	0.00068138
GO:0048509	regulation of meristem development	3	1	3.81616e-05	0.0299187	0.00068138
GO:0048868	pollen tube development	3	1	3.81616e-05	0.0299187	0.00068138
GO:0061640	cytoskeleton-dependent cytokinesis	3	1	3.81616e-05	0.0299187	0.00068138
GO:0071365	cellular response to auxin stimulus	3	1	3.81616e-05	0.0299187	0.00068138
GO:0090487	secondary metabolite catabolic process	3	1	3.81616e-05	0.0299187	0.00068138
GO:0098797	plasma membrane protein complex	3	1	3.81616e-05	0.0299187	0.00068138
GO:1902410	mitotic cytokinetic process	3	1	3.81616e-05	0.0299187	0.00068138
GO:1902679	negative regulation of RNA biosynthetic process	3	1	3.81616e-05	0.0299187	0.00068138
GO:0022613	ribonucleoprotein complex biogenesis	4	2607	3.86091e-21	3.02696e-18	2.28354e-19
GO:0022803	passive transmembrane transporter activity	4	2305	5.78276e-18	4.53369e-15	3.01231e-16
GO:0006403	RNA localization	4	1	1.01076e-06	0.000792434	2.34245e-05
GO:0006405	RNA export from nucleus	4	1	1.01076e-06	0.000792434	2.34245e-05
GO:0009062	fatty acid catabolic process	4	1	1.01076e-06	0.000792434	2.34245e-05
GO:0009199	ribonucleoside triphosphate metabolic process	4	1	1.01076e-06	0.000792434	2.34245e-05
GO:0009526	plastid envelope	4	1	1.01076e-06	0.000792434	2.34245e-05
GO:0009890	negative regulation of biosynthetic process	4	1	1.01076e-06	0.000792434	2.34245e-05
GO:0010035	response to inorganic substance	4	1	1.01076e-06	0.000792434	2.34245e-05
GO:0032268	regulation of cellular protein metabolic process	4	1	1.01076e-06	0.000792434	2.34245e-05
GO:0034470	ncRNA processing	4	1	1.01076e-06	0.000792434	2.34245e-05
GO:0034504	protein localization to nucleus	4	1	1.01076e-06	0.000792434	2.34245e-05
GO:0046034	ATP metabolic process	4	1	1.01076e-06	0.000792434	2.34245e-05
GO:0046474	glycerophospholipid biosynthetic process	4	1	1.01076e-06	0.000792434	2.34245e-05
GO:0051246	regulation of protein metabolic process	4	1	1.01076e-06	0.000792434	2.34245e-05
GO:1901698	response to nitrogen compound	4	1	1.01076e-06	0.000792434	2.34245e-05
GO:0009826	unidimensional cell growth	4	1054	1.66115e-06	0.00130234	3.78791e-05
GO:0006970	response to osmotic stress	4	2	2.98099e-06	0.00233709	6.53508e-05
GO:0007389	pattern specification process	4	2	2.98099e-06	0.00233709	6.53508e-05
GO:0009756	carbohydrate mediated signaling	4	2	2.98099e-06	0.00233709	6.53508e-05
GO:0010558	negative regulation of macromolecule biosynthetic process	4	2	2.98099e-06	0.00233709	6.53508e-05
GO:0050658	RNA transport	4	2	2.98099e-06	0.00233709	6.53508e-05
GO:1902593	single-organism nuclear import	4	2	2.98099e-06	0.00233709	6.53508e-05
GO:0019362	pyridine nucleotide metabolic process	4	3	6.83808e-06	0.00536105	0.000144335
GO:0019395	fatty acid oxidation	4	3	6.83808e-06	0.00536105	0.000144335
GO:0043043	peptide biosynthetic process	4	3	6.83808e-06	0.00536105	0.000144335
GO:0046390	ribose phosphate biosynthetic process	4	3	6.83808e-06	0.00536105	0.000144335
GO:0098791	Golgi subcompartment	4	3	6.83808e-06	0.00536105	0.000144335
GO:0006355	regulation of transcription, DNA-templated	4	4	1.34452e-05	0.010541	0.000271675
GO:0009063	cellular amino acid catabolic process	4	4	1.34452e-05	0.010541	0.000271675
GO:0015267	channel activity	4	4	1.34452e-05	0.010541	0.000271675
GO:0043067	regulation of programmed cell death	4	4	1.34452e-05	0.010541	0.000271675
GO:0046906	tetrapyrrole binding	4	4	1.34452e-05	0.010541	0.000271675
GO:0072329	monocarboxylic acid catabolic process	4	4	1.34452e-05	0.010541	0.000271675
GO:1901606	alpha-amino acid catabolic process	4	4	1.34452e-05	0.010541	0.000271675
GO:0005794	Golgi apparatus	4	5	2.37928e-05	0.0186536	0.000474014
GO:0051028	mRNA transport	4	5	2.37928e-05	0.0186536	0.000474014
GO:0072524	pyridine-containing compound metabolic process	4	5	2.37928e-05	0.0186536	0.000474014
GO:0006066	alcohol metabolic process	4	6	3.89859e-05	0.0305649	0.000689593
GO:0048193	Golgi vesicle transport	4	6	3.89859e-05	0.0305649	0.000689593
GO:0071166	ribonucleoprotein complex localization	4	6	3.89859e-05	0.0305649	0.000689593
GO:0009144	purine nucleoside triphosphate metabolic process	4	7	6.02309e-05	0.047221	0.00104583
GO:0071427	mRNA-containing ribonucleoprotein complex export from nucleus	4	7	6.02309e-05	0.047221	0.00104583
GO:0006518	peptide metabolic process	5	3125	1.97413e-25	1.54772e-22	1.36695e-23
GO:0006261	DNA-dependent DNA replication	5	1	2.56418e-08	2.01032e-05	7.24341e-07
GO:0006733	oxidoreduction coenzyme metabolic process	5	1	2.56418e-08	2.01032e-05	7.24341e-07
GO:0009116	nucleoside metabolic process	5	1	2.56418e-08	2.01032e-05	7.24341e-07
GO:0012501	programmed cell death	5	1	2.56418e-08	2.01032e-05	7.24341e-07
GO:0090626	plant epidermis morphogenesis	5	1	2.56418e-08	2.01032e-05	7.24341e-07
GO:0004553	hydrolase activity, hydrolyzing O-glycosyl compounds	5	2	8.81692e-08	6.91246e-05	2.31768e-06
GO:0006631	fatty acid metabolic process	5	2	8.81692e-08	6.91246e-05	2.31768e-06
GO:0009532	plastid stroma	5	2	8.81692e-08	6.91246e-05	2.31768e-06
GO:0009620	response to fungus	5	2	8.81692e-08	6.91246e-05	2.31768e-06
GO:0016042	lipid catabolic process	5	2	8.81692e-08	6.91246e-05	2.31768e-06
GO:0016051	carbohydrate biosynthetic process	5	2	8.81692e-08	6.91246e-05	2.31768e-06
GO:0016746	transferase activity, transferring acyl groups	5	2	8.81692e-08	6.91246e-05	2.31768e-06
GO:0040029	regulation of gene expression, epigenetic	5	2	8.81692e-08	6.91246e-05	2.31768e-06
GO:0008654	phospholipid biosynthetic process	5	4	5.10597e-07	0.000400308	1.266e-05
GO:0009167	purine ribonucleoside monophosphate metabolic process	5	4	5.10597e-07	0.000400308	1.266e-05
GO:0010016	shoot system morphogenesis	5	4	5.10597e-07	0.000400308	1.266e-05
GO:0042278	purine nucleoside metabolic process	5	4	5.10597e-07	0.000400308	1.266e-05
GO:0055114	oxidation-reduction process	5	4	5.10597e-07	0.000400308	1.266e-05
GO:1901657	glycosyl compound metabolic process	5	4	5.10597e-07	0.000400308	1.266e-05
GO:0044242	cellular lipid catabolic process	5	6	1.80707e-06	0.00141674	4.10416e-05
GO:0009161	ribonucleoside monophosphate metabolic process	5	7	3.04352e-06	0.00238612	6.62103e-05
GO:0099600	transmembrane receptor activity	5	7	3.04352e-06	0.00238612	6.62103e-05
GO:0009856	pollination	5	10	1.09441e-05	0.0085802	0.000227465
GO:0022622	root system development	5	10	1.09441e-05	0.0085802	0.000227465
GO:0044432	endoplasmic reticulum part	5	14	3.94898e-05	0.03096	0.000696337
GO:0000904	cell morphogenesis involved in differentiation	5	15	5.17334e-05	0.040559	0.000906602
GO:0001101	response to acid chemical	6	3465	8.16594e-28	6.4021e-25	6.18209e-26
GO:0006260	DNA replication	6	1	6.30894e-10	4.94621e-07	1.9791e-08
GO:0007017	microtubule-based process	6	1	6.30894e-10	4.94621e-07	1.9791e-08
GO:0010629	negative regulation of gene expression	6	1	6.30894e-10	4.94621e-07	1.9791e-08
GO:0031347	regulation of defense response	6	1	6.30894e-10	4.94621e-07	1.9791e-08
GO:0048507	meristem development	6	1	6.30894e-10	4.94621e-07	1.9791e-08
GO:0097305	response to alcohol	6	1	6.30894e-10	4.94621e-07	1.9791e-08
GO:0006468	protein phosphorylation	6	2	2.47807e-09	1.94281e-06	7.48422e-08
GO:0015630	microtubule cytoskeleton	6	4	1.79217e-08	1.40506e-05	5.19174e-07
GO:0019941	modification-dependent protein catabolic process	6	6	7.60407e-08	5.96159e-05	2.10612e-06
GO:0009165	nucleotide biosynthetic process	6	8	2.38317e-07	0.00018684	6.15067e-06
GO:0009150	purine ribonucleotide metabolic process	6	9	3.9005e-07	0.000305799	9.97603e-06
GO:0042578	phosphoric ester hydrolase activity	6	11	9.30118e-07	0.000729213	2.29615e-05
GO:0033365	protein localization to organelle	6	12	1.37011e-06	0.00107416	3.13685e-05
GO:1901293	nucleoside phosphate biosynthetic process	6	26	5.19219e-05	0.0407068	0.000907105
GO:0000902	cell morphogenesis	7	1	1.51674e-11	1.18912e-08	5.52048e-10
GO:0006396	RNA processing	7	1	1.51674e-11	1.18912e-08	5.52048e-10
GO:0006650	glycerophospholipid metabolic process	7	1	1.51674e-11	1.18912e-08	5.52048e-10
GO:0016568	chromatin modification	7	1	1.51674e-11	1.18912e-08	5.52048e-10
GO:0006811	ion transport	7	2	6.70003e-11	5.25282e-08	2.27798e-09
GO:0006913	nucleocytoplasmic transport	7	2	6.70003e-11	5.25282e-08	2.27798e-09
GO:0009259	ribonucleotide metabolic process	7	2	6.70003e-11	5.25282e-08	2.27798e-09
GO:0014070	response to organic cyclic compound	7	2	6.70003e-11	5.25282e-08	2.27798e-09
GO:0022891	substrate-specific transmembrane transporter activity	7	2	6.70003e-11	5.25282e-08	2.27798e-09
GO:1901565	organonitrogen compound catabolic process	7	2	6.70003e-11	5.25282e-08	2.27798e-09
GO:0045087	innate immune response	7	4	5.91833e-10	4.63997e-07	1.92022e-08
GO:0044265	cellular macromolecule catabolic process	7	5	1.39434e-09	1.09316e-06	4.23368e-08
GO:1901605	alpha-amino acid metabolic process	7	5	1.39434e-09	1.09316e-06	4.23368e-08
GO:0031984	organelle subcompartment	7	6	2.96566e-09	2.32508e-06	8.90944e-08
GO:0071705	nitrogen compound transport	7	7	5.82257e-09	4.5649e-06	1.74001e-07
GO:0004175	endopeptidase activity	7	8	1.07172e-08	8.40228e-06	3.13667e-07
GO:0007166	cell surface receptor signaling pathway	7	11	5.01411e-08	3.93106e-05	1.40245e-06
GO:0046395	carboxylic acid catabolic process	7	11	5.01411e-08	3.93106e-05	1.40245e-06
GO:0044257	cellular protein catabolic process	7	12	7.79362e-08	6.1102e-05	2.14814e-06
GO:0010605	negative regulation of macromolecule metabolic process	7	14	1.73328e-07	0.000135889	4.51444e-06
GO:0019693	ribose phosphate metabolic process	7	15	2.49563e-07	0.000195658	6.41178e-06
GO:0016571	histone methylation	7	17	4.88108e-07	0.000382677	1.2428e-05
GO:0015075	ion transmembrane transporter activity	7	20	1.18495e-06	0.000929003	2.72392e-05
GO:0030163	protein catabolic process	7	31	1.37524e-05	0.0107819	0.000276897
GO:0018022	peptidyl-lysine methylation	8	1	3.5802e-13	2.80688e-10	1.48381e-11
GO:0044437	vacuolar part	8	1	3.5802e-13	2.80688e-10	1.48381e-11
GO:1901701	cellular response to oxygen-containing compound	8	1	3.5802e-13	2.80688e-10	1.48381e-11
GO:0006163	purine nucleotide metabolic process	8	2	1.7568e-12	1.37733e-09	6.87932e-11
GO:0072521	purine-containing compound metabolic process	8	2	1.7568e-12	1.37733e-09	6.87932e-11
GO:0006644	phospholipid metabolic process	8	3	6.3218e-12	4.95629e-09	2.3615e-10
GO:0033554	cellular response to stress	8	3	6.3218e-12	4.95629e-09	2.3615e-10
GO:0005856	cytoskeleton	8	5	4.74935e-11	3.72349e-08	1.6854e-09
GO:0008213	protein alkylation	8	5	4.74935e-11	3.72349e-08	1.6854e-09
GO:0009790	embryo development	8	6	1.08758e-10	8.52664e-08	3.67572e-09
GO:2000026	regulation of multicellular organismal development	8	7	2.28722e-10	1.79318e-07	7.59455e-09
GO:0098542	defense response to other organism	8	8	4.48944e-10	3.51972e-07	1.46499e-08
GO:0006091	generation of precursor metabolites and energy	8	9	8.32253e-10	6.52486e-07	2.58223e-08
GO:0071495	cellular response to endogenous stimulus	8	9	8.32253e-10	6.52486e-07	2.58223e-08
GO:0006479	protein methylation	8	20	8.65942e-08	6.78898e-05	2.31768e-06
GO:0016798	hydrolase activity, acting on glycosyl bonds	8	22	1.57079e-07	0.00012315	4.11007e-06
GO:0032870	cellular response to hormone stimulus	8	30	1.13022e-06	0.000886093	2.60867e-05
GO:0005773	vacuole	8	36	3.66225e-06	0.0028712	7.93664e-05
GO:0031981	nuclear lumen	8	38	5.19445e-06	0.00407245	0.000111719
GO:0006605	protein targeting	9	1	8.32483e-15	6.52666e-12	3.75141e-13
GO:0008610	lipid biosynthetic process	9	1	8.32483e-15	6.52666e-12	3.75141e-13
GO:1902580	single-organism cellular localization	9	2	4.49264e-14	3.52223e-11	1.94725e-12
GO:0009266	response to temperature stimulus	9	3	1.76331e-13	1.38243e-10	7.47159e-12
GO:0043207	response to external biotic stimulus	9	3	1.76331e-13	1.38243e-10	7.47159e-12
GO:0006886	intracellular protein transport	9	4	5.62312e-13	4.40853e-10	2.29696e-11
GO:0009057	macromolecule catabolic process	9	4	5.62312e-13	4.40853e-10	2.29696e-11
GO:1901137	carbohydrate derivative biosynthetic process	9	5	1.54491e-12	1.21121e-09	6.13419e-11
GO:0008233	peptidase activity	9	6	3.78977e-12	2.97118e-09	1.43454e-10
GO:0035556	intracellular signal transduction	9	12	1.98651e-10	1.55743e-07	6.67414e-09
GO:0046394	carboxylic acid biosynthetic process	9	16	1.28005e-09	1.00356e-06	3.92868e-08
GO:0070011	peptidase activity, acting on L-amino acid peptides	9	21	8.15536e-09	6.3938e-06	2.42438e-07
GO:0009117	nucleotide metabolic process	9	33	2.02615e-07	0.00015885	5.25313e-06
GO:0070013	intracellular organelle lumen	9	70	4.66258e-05	0.0365546	0.000819623
GO:0005634	nucleus	10	1	1.91132e-16	1.49848e-13	8.96889e-15
GO:0006520	cellular amino acid metabolic process	10	1	1.91132e-16	1.49848e-13	8.96889e-15
GO:0007049	cell cycle	10	1	1.91132e-16	1.49848e-13	8.96889e-15
GO:0043414	macromolecule methylation	10	2	1.12509e-15	8.82071e-13	5.23622e-14
GO:0048316	seed development	10	4	1.64242e-14	1.28766e-11	7.22913e-13
GO:0018205	peptidyl-lysine modification	10	9	1.3777e-12	1.08012e-09	5.5088e-11
GO:0006952	defense response	10	20	3.63263e-10	2.84798e-07	1.19224e-08
GO:0009908	flower development	10	38	5.61304e-08	4.40062e-05	1.56228e-06
GO:0016788	hydrolase activity, acting on ester bonds	11	1	4.34046e-18	3.40292e-15	2.28193e-16
GO:0044435	plastid part	11	1	4.34046e-18	3.40292e-15	2.28193e-16
GO:0009725	response to hormone	11	7	1.02577e-14	8.04205e-12	4.58604e-13
GO:0044712	single-organism catabolic process	11	16	3.53562e-12	2.77192e-09	1.34731e-10
GO:0051276	chromosome organization	11	28	3.61068e-10	2.83077e-07	1.19193e-08
GO:0043623	cellular protein complex assembly	11	87	7.81645e-06	0.00612809	0.000163768
GO:1902589	single-organism organelle organization	12	2	6.703e-19	5.25515e-16	3.65954e-17
GO:0030154	cell differentiation	12	4	1.28985e-17	1.01124e-14	6.539e-16
GO:0016482	cytoplasmic transport	12	5	4.30168e-17	3.37252e-14	2.14252e-15
GO:0006259	DNA metabolic process	12	6	1.26585e-16	9.92423e-14	6.09101e-15
GO:0098588	bounding membrane of organelle	12	6	1.26585e-16	9.92423e-14	6.09101e-15
GO:0018193	peptidyl-amino acid modification	12	9	1.89156e-15	1.48298e-12	8.73183e-14
GO:0006508	proteolysis	12	14	5.64381e-14	4.42475e-11	2.42766e-12
GO:0032787	monocarboxylic acid metabolic process	12	27	1.77889e-11	1.39465e-08	6.43339e-10
GO:0099402	plant organ development	12	31	6.45967e-11	5.06438e-08	2.27798e-09
GO:0032446	protein modification by small protein conjugation	12	91	2.03347e-06	0.00159424	4.59997e-05
GO:0048367	shoot system development	12	99	4.49926e-06	0.00352742	9.7135e-05
GO:0070271	protein complex biogenesis	13	1	2.17684e-21	1.70665e-18	1.31489e-19
GO:0090407	organophosphate biosynthetic process	13	1	2.17684e-21	1.70665e-18	1.31489e-19
GO:0006461	protein complex assembly	13	2	1.60133e-20	1.25544e-17	9.27778e-19
GO:1901700	response to oxygen-containing compound	13	2	1.60133e-20	1.25544e-17	9.27778e-19
GO:0071310	cellular response to organic substance	13	4	3.49182e-19	2.73759e-16	1.92489e-17
GO:0065003	macromolecular complex assembly	13	45	2.09514e-10	1.64259e-07	6.9977e-09
GO:0071822	protein complex subunit organization	13	101	9.77337e-07	0.000766232	2.34245e-05
GO:0005975	carbohydrate metabolic process	14	1	4.81627e-23	3.77596e-20	3.0385e-21
GO:0009888	tissue development	14	1	4.81627e-23	3.77596e-20	3.0385e-21
GO:1902494	catalytic complex	14	1	4.81627e-23	3.77596e-20	3.0385e-21
GO:0044255	cellular lipid metabolic process	14	2	3.77896e-22	2.9627e-19	2.33225e-20
GO:0044723	single-organism carbohydrate metabolic process	14	14	1.0009e-16	7.84705e-14	4.89917e-15
GO:0015031	protein transport	15	1	1.058e-24	8.29473e-22	7.06736e-23
GO:0044248	cellular catabolic process	15	1	1.058e-24	8.29473e-22	7.06736e-23
GO:0008104	protein localization	15	15	7.81326e-18	6.1256e-15	4.03302e-16
GO:0070647	protein modification by small protein conjugation or removal	15	28	5.92876e-15	4.64815e-12	2.71477e-13
GO:0022607	cellular component assembly	15	2651	3.34411e-12	2.62178e-09	1.28295e-10
GO:0034613	cellular protein localization	15	92	8.51922e-09	6.67907e-06	2.51935e-07
GO:0048869	cellular developmental process	15	95	1.25329e-08	9.82581e-06	3.64929e-07
GO:0006629	lipid metabolic process	16	1	2.30878e-26	1.81008e-23	1.70248e-24
GO:1901575	organic substance catabolic process	16	2	2.03785e-25	1.59767e-22	1.39407e-23
GO:0070727	cellular macromolecule localization	16	4	6.20678e-24	4.86611e-21	4.08372e-22
GO:0004672	protein kinase activity	16	57	2.4082e-12	1.88803e-09	9.30178e-11
GO:1901135	carbohydrate derivative metabolic process	17	3	3.05002e-26	2.39122e-23	2.22024e-24
GO:1902582	single-organism intracellular transport	17	4	1.57037e-25	1.23117e-22	1.1008e-23
GO:0009536	plastid	17	209	7.7363e-06	0.00606526	0.00016269
GO:0016462	pyrophosphatase activity	18	5	1.76863e-26	1.3866e-23	1.32134e-24
GO:0016818	hydrolase activity, acting on acid anhydrides, in phosphorus-containing anhydrides	18	10	6.25728e-24	4.9057e-21	4.08372e-22
GO:0016817	hydrolase activity, acting on acid anhydrides	18	21	2.39969e-20	1.88136e-17	1.37629e-18
GO:0006996	organelle organization	19	1	2.31502e-31	1.81498e-28	1.93302e-29
GO:0019637	organophosphate metabolic process	19	23	3.3683e-21	2.64074e-18	2.01315e-19
GO:0043933	macromolecular complex subunit organization	19	34	7.24234e-19	5.67799e-16	3.91634e-17
GO:1901566	organonitrogen compound biosynthetic process	20	1	4.93808e-33	3.87145e-30	4.5964e-31
GO:1903506	regulation of nucleic acid-templated transcription	20	1	4.93808e-33	3.87145e-30	4.5964e-31
GO:2001141	regulation of RNA biosynthetic process	20	2	5.32708e-32	4.17643e-29	4.58285e-30
GO:0046907	intracellular transport	20	12	4.28519e-26	3.35959e-23	3.07988e-24
GO:0051252	regulation of RNA metabolic process	20	255	2.06458e-06	0.00161863	4.65181e-05
GO:0006082	organic acid metabolic process	21	1	1.04804e-34	8.21661e-32	1.04398e-32
GO:0006351	transcription, DNA-templated	21	1	1.04804e-34	8.21661e-32	1.04398e-32
GO:0019752	carboxylic acid metabolic process	21	1	1.04804e-34	8.21661e-32	1.04398e-32
GO:0043232	intracellular non-membrane-bounded organelle	21	3	9.27364e-33	7.27053e-30	8.22736e-31
GO:0043436	oxoacid metabolic process	21	3	9.27364e-33	7.27053e-30	8.22736e-31
GO:0051649	establishment of localization in cell	21	3	9.27364e-33	7.27053e-30	8.22736e-31
GO:0010033	response to organic substance	21	11	5.05884e-28	3.96613e-25	3.88159e-26
GO:0048608	reproductive structure development	21	16	4.57994e-26	3.59067e-23	3.25058e-24
GO:0061458	reproductive system development	21	45	1.80078e-19	1.41181e-16	1.02247e-17
GO:0071702	organic substance transport	21	46	2.57226e-19	2.01666e-16	1.44605e-17
GO:0010468	regulation of gene expression	22	2	2.6051e-35	2.0424e-32	2.73919e-33
GO:0097659	nucleic acid-templated transcription	22	14	2.83696e-28	2.22418e-25	2.23723e-26
GO:0032774	RNA biosynthetic process	22	55	3.42203e-19	2.68287e-16	1.90491e-17
GO:0019219	regulation of nucleobase-containing compound metabolic process	22	67	1.07223e-17	8.40625e-15	5.48471e-16
GO:0009791	post-embryonic development	23	1	4.65357e-38	3.6484e-35	5.62184e-36
GO:0031326	regulation of cellular biosynthetic process	23	1	4.65357e-38	3.6484e-35	5.62184e-36
GO:0007165	signal transduction	23	2	5.70496e-37	4.47269e-34	6.35145e-35
GO:2000112	regulation of cellular macromolecule biosynthetic process	23	2	5.70496e-37	4.47269e-34	6.35145e-35
GO:0010556	regulation of macromolecule biosynthetic process	23	78	1.39565e-17	1.09419e-14	7.01275e-16
GO:0051171	regulation of nitrogen compound metabolic process	23	83	4.41946e-17	3.46486e-14	2.18204e-15
GO:0009889	regulation of biosynthetic process	23	113	1.39082e-14	1.09041e-11	6.16954e-13
GO:0016773	phosphotransferase activity, alcohol group as acceptor	24	6	2.09904e-35	1.64565e-32	2.24872e-33
GO:0080090	regulation of primary metabolic process	25	26	1.19143e-28	9.34084e-26	9.52801e-27
GO:0031323	regulation of cellular metabolic process	25	278	9.02093e-09	7.07241e-06	2.6539e-07
GO:0048731	system development	26	1	4.21009e-43	3.30071e-40	5.69157e-41
GO:0060255	regulation of macromolecule metabolic process	26	61	5.01696e-23	3.9333e-20	3.13033e-21
GO:0016772	transferase activity, transferring phosphorus-containing groups	28	1	1.78977e-46	1.40318e-43	2.67427e-44
GO:0007154	cell communication	28	2	2.63331e-45	2.06451e-42	3.73794e-43
GO:0007275	multicellular organism development	28	3	2.66904e-44	2.09252e-41	3.69625e-42
GO:0034654	nucleobase-containing compound biosynthetic process	28	8	1.63138e-40	1.279e-37	2.1052e-38
GO:0016310	phosphorylation	29	249	1.88903e-12	1.481e-09	7.34642e-11
GO:0044281	small molecule metabolic process	30	3	1.268e-47	9.94109e-45	1.94584e-45
GO:0044711	single-organism biosynthetic process	30	53	3.08626e-29	2.41963e-26	2.53965e-27
GO:0016070	RNA metabolic process	31	158	7.72646e-19	6.05755e-16	4.13871e-17
GO:0019438	aromatic compound biosynthetic process	32	2	5.14302e-52	4.03212e-49	8.11158e-50
GO:1901564	organonitrogen compound metabolic process	32	2	5.14302e-52	4.03212e-49	8.11158e-50
GO:0044765	single-organism transport	33	2	1.06841e-53	8.37631e-51	1.78422e-51
GO:0018130	heterocycle biosynthetic process	33	53	4.41168e-33	3.45876e-30	4.24563e-31
GO:0046914	transition metal ion binding	35	1	2.50604e-58	1.96473e-55	4.59004e-56
GO:0044271	cellular nitrogen compound biosynthetic process	35	45	1.74122e-37	1.36512e-34	2.01766e-35
GO:1901362	organic cyclic compound biosynthetic process	36	3	1.18922e-57	9.3235e-55	2.1101e-55
GO:0006810	transport	36	79	2.68894e-32	2.10813e-29	2.34886e-30
GO:0003676	nucleic acid binding	36	384	1.37746e-12	1.07993e-09	5.5088e-11
GO:0010467	gene expression	39	7	4.64772e-59	3.64381e-56	8.79649e-57
GO:0046872	metal ion binding	39	75	1.20527e-36	9.44928e-34	1.31604e-34
GO:0009059	macromolecule biosynthetic process	42	2	6.32805e-69	4.96119e-66	1.43721e-66
GO:0034645	cellular macromolecule biosynthetic process	42	11	4.30663e-61	3.3764e-58	8.73313e-59
GO:0090304	nucleic acid metabolic process	42	13	7.89714e-60	6.19136e-57	1.54619e-57
GO:0032559	adenyl ribonucleotide binding	43	3	1.89608e-69	1.48653e-66	4.68079e-67
GO:0030554	adenyl nucleotide binding	43	21	3.6658e-57	2.87399e-54	6.30732e-55
GO:0043169	cation binding	45	5	9.1483e-71	7.17226e-68	2.59717e-68
GO:0006793	phosphorus metabolic process	46	1	4.12238e-77	3.23194e-74	1.80051e-74
GO:0032555	purine ribonucleotide binding	46	1	4.12238e-77	3.23194e-74	1.80051e-74
GO:0001883	purine nucleoside binding	46	2	9.71166e-76	7.61394e-73	3.93873e-73
GO:0001882	nucleoside binding	46	4	1.9105e-73	1.49783e-70	6.02649e-71
GO:0032549	ribonucleoside binding	46	4	1.9105e-73	1.49783e-70	6.02649e-71
GO:0032550	purine ribonucleoside binding	46	4	1.9105e-73	1.49783e-70	6.02649e-71
GO:0006796	phosphate-containing compound metabolic process	46	8	8.01332e-70	6.28244e-67	2.06814e-67
GO:0035639	purine ribonucleoside triphosphate binding	46	163	1.95545e-33	1.53308e-30	1.9143e-31
GO:0017076	purine nucleotide binding	47	11	3.11949e-69	2.44568e-66	7.3801e-67
GO:0006139	nucleobase-containing compound metabolic process	50	3	2.42973e-81	1.9049e-78	1.37958e-78
GO:0000166	nucleotide binding	51	6	6.61765e-80	5.18824e-77	3.41587e-77
GO:0043168	anion binding	53	703	1.99145e-14	1.5613e-11	8.69796e-13
GO:0006725	cellular aromatic compound metabolic process	54	5	5.85493e-86	4.59027e-83	3.69377e-83
GO:0006464	cellular protein modification process	55	43	1.32345e-66	1.03758e-63	2.89017e-64
GO:0005737	cytoplasm	56	1	2.40643e-94	1.88664e-91	1.70794e-91
GO:0044444	cytoplasmic part	56	1	2.40643e-94	1.88664e-91	1.70794e-91
GO:0046483	heterocycle metabolic process	56	177	6.71936e-43	5.26798e-40	8.87258e-41
GO:0036211	protein modification process	56	212	2.48472e-39	1.94802e-36	3.13513e-37
GO:0043412	macromolecule modification	58	1	8.25872e-98	6.47484e-95	7.81541e-95
GO:1901360	organic cyclic compound metabolic process	58	44	9.93394e-71	7.78821e-68	2.68592e-68
GO:1901265	nucleoside phosphate binding	59	1	1.52221e-99	1.19341e-96	1.7286e-96
GO:0034641	cellular nitrogen compound metabolic process	60	48	2.53481e-72	1.98729e-69	7.57499e-70
GO:0044267	cellular protein metabolic process	66	113	1.90786e-64	1.49576e-61	4.01212e-62
GO:0044249	cellular biosynthetic process	68	1	3.20763e-115	2.51478e-112	6.0709e-112
GO:1901576	organic substance biosynthetic process	69	85	1.20875e-74	9.47663e-72	4.57548e-72
GO:0019538	protein metabolic process	70	1	1.01459e-118	7.95437e-116	2.88038e-115
GO:0043231	intracellular membrane-bounded organelle	72	328	5.89644e-46	4.62281e-43	8.58452e-44
GO:0044260	cellular macromolecule metabolic process	100	164	2.69631e-100	2.1139e-97	3.82736e-97
GO:0043170	macromolecule metabolic process	106	4	4.76253e-178	3.73383e-175	2.70413e-174
