# Supplementary material for: Global DNA Methylation Patterns Can Play a Role in Defining Terroir in Grapevine (Vitis vinifera cv. Shiraz)
Source: Front Plant Sci. 2017 Oct 30;8:1860. doi: 10.3389/fpls.2017.01860 (PMC5670326; doi:10.3389/fpls.2017.01860)
Supplement: Supplementary file 11 [file Table_7.XLSX]

## Sheet: SG vs NG
Response to biotic stimulus GO terms containing hypermethylated or hypomethylated genes in plants growing in Northern Grounds vineyards compared to plants in Southern Grounds vineyards
Differential methylation	Gene ID	GO.term.accession	GO.term.name
Hypermethylation	VIT_01s0011g00420	GO:0009753	response to jasmonic acid
		GO:0009862	systemic acquired resistance, salicylic acid mediated signaling pathway
		GO:0009863	salicylic acid mediated signaling pathway
		GO:0009867	jasmonic acid mediated signaling pathway
		GO:0010363	regulation of plant-type hypersensitive response
		GO:0031348	negative regulation of defense response
		GO:0050832	defense response to fungus
	VIT_01s0011g00640	GO:0002237	response to molecule of bacterial origin
	VIT_01s0011g00990	GO:0006952	defense response
	VIT_01s0011g01120	GO:0006952	defense response
	VIT_01s0011g03330	GO:0009863	salicylic acid mediated signaling pathway
		GO:0031348	negative regulation of defense response
		GO:0045087	innate immune response
	VIT_01s0011g05070	GO:0006952	defense response
	VIT_01s0011g05150	GO:0006952	defense response
	VIT_01s0011g05170	GO:0006952	defense response
	VIT_01s0011g05180	GO:0006952	defense response
	VIT_01s0011g05570	GO:0050832	defense response to fungus
	VIT_01s0011g06410	GO:0002237	response to molecule of bacterial origin
	VIT_01s0026g00630	GO:0042742	defense response to bacterium
		GO:0052544	defense response by callose deposition in cell wall
	VIT_01s0026g01960	GO:0009620	response to fungus
		GO:0009753	response to jasmonic acid
	VIT_01s0146g00480	GO:0009620	response to fungus
		GO:0009867	jasmonic acid mediated signaling pathway
		GO:2000022	regulation of jasmonic acid mediated signaling pathway
	VIT_01s0150g00050	GO:0071219	cellular response to molecule of bacterial origin
	VIT_02s0012g00290	GO:0031347	regulation of defense response
	VIT_02s0012g01670	GO:0006952	defense response
	VIT_02s0025g00270	GO:0009617	response to bacterium
		GO:0009862	systemic acquired resistance, salicylic acid mediated signaling pathway
		GO:0009867	jasmonic acid mediated signaling pathway
		GO:0010363	regulation of plant-type hypersensitive response
		GO:0031348	negative regulation of defense response
	VIT_02s0025g00510	GO:0002679	respiratory burst involved in defense response
		GO:0006952	defense response
		GO:0009627	systemic acquired resistance
		GO:0009753	response to jasmonic acid
		GO:0009862	systemic acquired resistance, salicylic acid mediated signaling pathway
		GO:0009867	jasmonic acid mediated signaling pathway
		GO:0010363	regulation of plant-type hypersensitive response
		GO:0031348	negative regulation of defense response
		GO:0050832	defense response to fungus
		GO:0052542	defense response by callose deposition
	VIT_02s0025g01720	GO:0009862	systemic acquired resistance, salicylic acid mediated signaling pathway
		GO:0009867	jasmonic acid mediated signaling pathway
		GO:0010363	regulation of plant-type hypersensitive response
		GO:0031348	negative regulation of defense response
		GO:0050832	defense response to fungus
	VIT_02s0025g02160	GO:0042742	defense response to bacterium
	VIT_02s0025g04590	GO:0031347	regulation of defense response
	VIT_03s0038g00430	GO:0009862	systemic acquired resistance, salicylic acid mediated signaling pathway
		GO:0009867	jasmonic acid mediated signaling pathway
		GO:0010363	regulation of plant-type hypersensitive response
		GO:0031348	negative regulation of defense response
		GO:0042742	defense response to bacterium
		GO:0050832	defense response to fungus
	VIT_03s0038g02160	GO:0051707	response to other organism
	VIT_03s0038g02170	GO:0051707	response to other organism
	VIT_03s0038g03670	GO:0009626	plant-type hypersensitive response
	VIT_03s0063g00600	GO:0009816	defense response to bacterium, incompatible interaction
		GO:0050832	defense response to fungus
	VIT_04s0008g02170	GO:0009616	virus induced gene silencing
		GO:0051607	defense response to virus
	VIT_04s0008g02850	GO:0010363	regulation of plant-type hypersensitive response
	VIT_04s0008g04700	GO:0042742	defense response to bacterium
	VIT_04s0008g05590	GO:0009814	defense response, incompatible interaction
		GO:0009862	systemic acquired resistance, salicylic acid mediated signaling pathway
		GO:0009867	jasmonic acid mediated signaling pathway
		GO:0010363	regulation of plant-type hypersensitive response
		GO:0031348	negative regulation of defense response
		GO:0050832	defense response to fungus
	VIT_04s0008g05820	GO:0009627	systemic acquired resistance
		GO:0042742	defense response to bacterium
		GO:0050832	defense response to fungus
		GO:0052033	pathogen-associated molecular pattern dependent induction by symbiont of host innate immune response
	VIT_04s0008g06330	GO:0009616	virus induced gene silencing
	VIT_04s0023g03550	GO:0051707	response to other organism
	VIT_04s0044g01620	GO:0009867	jasmonic acid mediated signaling pathway
		GO:0042742	defense response to bacterium
	VIT_05s0020g01130	GO:0006968	cellular defense response
	VIT_05s0020g01800	GO:1900425	negative regulation of defense response to bacterium
	VIT_05s0020g02020	GO:0009616	virus induced gene silencing
		GO:1900150	regulation of defense response to fungus
		GO:2000022	regulation of jasmonic acid mediated signaling pathway
	VIT_05s0020g03080	GO:0002213	defense response to insect
	VIT_05s0020g03170	GO:1900366	negative regulation of defense response to insect
	VIT_05s0049g01770	GO:0009615	response to virus
		GO:0050687	negative regulation of defense response to virus
	VIT_05s0077g00620	GO:0050832	defense response to fungus
	VIT_05s0077g00730	GO:0002679	respiratory burst involved in defense response
		GO:0042742	defense response to bacterium
		GO:0052542	defense response by callose deposition
	VIT_05s0077g01070	GO:0002238	response to molecule of fungal origin
	VIT_05s0077g01830	GO:0009862	systemic acquired resistance, salicylic acid mediated signaling pathway
		GO:0009867	jasmonic acid mediated signaling pathway
		GO:0010363	regulation of plant-type hypersensitive response
		GO:0031348	negative regulation of defense response
		GO:0050832	defense response to fungus
	VIT_05s0094g00500	GO:0009617	response to bacterium
		GO:0009627	systemic acquired resistance
		GO:0031348	negative regulation of defense response
		GO:0045087	innate immune response
		GO:0050832	defense response to fungus
	VIT_06s0004g01270	GO:0009616	virus induced gene silencing
	VIT_06s0004g01350	GO:0050832	defense response to fungus
	VIT_06s0004g01610	GO:0009753	response to jasmonic acid
		GO:0009862	systemic acquired resistance, salicylic acid mediated signaling pathway
		GO:0009867	jasmonic acid mediated signaling pathway
		GO:0010363	regulation of plant-type hypersensitive response
		GO:0031348	negative regulation of defense response
		GO:0050832	defense response to fungus
	VIT_06s0004g02810	GO:0051607	defense response to virus
	VIT_06s0004g02820	GO:0009624	response to nematode
	VIT_06s0004g02890	GO:0009627	systemic acquired resistance
	VIT_06s0004g03100	GO:0006952	defense response
	VIT_06s0004g03540	GO:0009814	defense response, incompatible interaction
		GO:0009862	systemic acquired resistance, salicylic acid mediated signaling pathway
		GO:0009863	salicylic acid mediated signaling pathway
		GO:0009867	jasmonic acid mediated signaling pathway
		GO:0010363	regulation of plant-type hypersensitive response
		GO:0031347	regulation of defense response
		GO:0031348	negative regulation of defense response
		GO:0042742	defense response to bacterium
		GO:0050832	defense response to fungus
		GO:0051707	response to other organism
	VIT_06s0004g04930	GO:0009610	response to symbiotic fungus
		GO:0009863	salicylic acid mediated signaling pathway
		GO:0031348	negative regulation of defense response
		GO:0045087	innate immune response
		GO:0002237	response to molecule of bacterial origin
	VIT_06s0061g00790	GO:0009816	defense response to bacterium, incompatible interaction
	VIT_06s0080g00090	GO:0009620	response to fungus
		GO:0009867	jasmonic acid mediated signaling pathway
	VIT_07s0005g02070	GO:0010112	regulation of systemic acquired resistance
	VIT_07s0031g00080	GO:0002679	respiratory burst involved in defense response
		GO:0009814	defense response, incompatible interaction
	VIT_07s0031g00680	GO:0010363	regulation of plant-type hypersensitive response
	VIT_07s0031g01470	GO:0006952	defense response
		GO:0009626	plant-type hypersensitive response
		GO:0009627	systemic acquired resistance
		GO:0009868	jasmonic acid and ethylene-dependent systemic resistance, jasmonic acid mediated signaling pathway
		GO:0051707	response to other organism
	VIT_07s0031g01850	GO:0002237	response to molecule of bacterial origin
		GO:0042742	defense response to bacterium
	VIT_07s0031g02240	GO:0006952	defense response
	VIT_07s0031g02390	GO:0002213	defense response to insect
		GO:0002679	respiratory burst involved in defense response
		GO:0009617	response to bacterium
		GO:0009625	response to insect
		GO:0009816	defense response to bacterium, incompatible interaction
		GO:0009862	systemic acquired resistance, salicylic acid mediated signaling pathway
		GO:0009863	salicylic acid mediated signaling pathway
		GO:0009867	jasmonic acid mediated signaling pathway
		GO:0010363	regulation of plant-type hypersensitive response
		GO:0031347	regulation of defense response
		GO:0031348	negative regulation of defense response
		GO:0042742	defense response to bacterium
		GO:0045087	innate immune response
		GO:0045088	regulation of innate immune response
		GO:0050832	defense response to fungus
	VIT_07s0104g00730	GO:0002229	defense response to oomycetes
	VIT_07s0104g00930	GO:0009753	response to jasmonic acid
		GO:0009862	systemic acquired resistance, salicylic acid mediated signaling pathway
		GO:0009863	salicylic acid mediated signaling pathway
		GO:0009867	jasmonic acid mediated signaling pathway
		GO:0010363	regulation of plant-type hypersensitive response
		GO:0031348	negative regulation of defense response
		GO:0050832	defense response to fungus
	VIT_07s0151g00520	GO:0009616	virus induced gene silencing
	VIT_07s0151g01030	GO:0002213	defense response to insect
	VIT_08s0007g00430	GO:0010363	regulation of plant-type hypersensitive response
	VIT_08s0007g01290	GO:0009616	virus induced gene silencing
	VIT_08s0007g01960	GO:0042742	defense response to bacterium
	VIT_08s0007g03840	GO:0009617	response to bacterium
		GO:0009862	systemic acquired resistance, salicylic acid mediated signaling pathway
		GO:0009867	jasmonic acid mediated signaling pathway
		GO:0010363	regulation of plant-type hypersensitive response
		GO:0031347	regulation of defense response
		GO:0031348	negative regulation of defense response
		GO:0042742	defense response to bacterium
		GO:0045088	regulation of innate immune response
		GO:0050832	defense response to fungus
	VIT_08s0007g07660	GO:0042742	defense response to bacterium
	VIT_08s0040g00010	GO:0050832	defense response to fungus
	VIT_08s0040g01730	GO:0002237	response to molecule of bacterial origin
		GO:0009753	response to jasmonic acid
		GO:0009871	jasmonic acid and ethylene-dependent systemic resistance, ethylene mediated signaling pathway
		GO:0031348	negative regulation of defense response
		GO:0042742	defense response to bacterium
		GO:0050832	defense response to fungus
		GO:0052544	defense response by callose deposition in cell wall
	VIT_08s0040g02180	GO:0006952	defense response
	VIT_08s0058g00150	GO:0002237	response to molecule of bacterial origin
		GO:0009862	systemic acquired resistance, salicylic acid mediated signaling pathway
		GO:0009867	jasmonic acid mediated signaling pathway
		GO:0010363	regulation of plant-type hypersensitive response
		GO:0031348	negative regulation of defense response
		GO:0042742	defense response to bacterium
		GO:0050832	defense response to fungus
	VIT_08s0058g01190	GO:0002679	respiratory burst involved in defense response
		GO:0009626	plant-type hypersensitive response
		GO:0009862	systemic acquired resistance, salicylic acid mediated signaling pathway
		GO:0009867	jasmonic acid mediated signaling pathway
		GO:0010363	regulation of plant-type hypersensitive response
		GO:0031348	negative regulation of defense response
		GO:0042742	defense response to bacterium
		GO:0050832	defense response to fungus
		GO:0052542	defense response by callose deposition
	VIT_09s0002g03300	GO:0006952	defense response
	VIT_09s0002g03440	GO:0006952	defense response
		GO:0031348	negative regulation of defense response
		GO:0045087	innate immune response
		GO:0050832	defense response to fungus
	VIT_09s0002g05770	GO:0042742	defense response to bacterium
	VIT_09s0002g07030	GO:0002237	response to molecule of bacterial origin
Hypomethylation	VIT_01s0010g01710	GO:0031347	regulation of defense response
		GO:0045087	innate immune response
	VIT_01s0011g03160	GO:0009867	jasmonic acid mediated signaling pathway
		GO:0031349	positive regulation of defense response
		GO:0050832	defense response to fungus
	VIT_02s0025g03530	GO:0002213	defense response to insect
		GO:0009816	defense response to bacterium, incompatible interaction
		GO:0042742	defense response to bacterium
		GO:0050832	defense response to fungus
		GO:0052544	defense response by callose deposition in cell wall
	VIT_03s0063g00390	GO:0002238	response to molecule of fungal origin
	VIT_03s0088g01190	GO:0009617	response to bacterium
		GO:0009862	systemic acquired resistance, salicylic acid mediated signaling pathway
		GO:0009867	jasmonic acid mediated signaling pathway
		GO:0010363	regulation of plant-type hypersensitive response
		GO:0031348	negative regulation of defense response
	VIT_04s0023g03510	GO:0009862	systemic acquired resistance, salicylic acid mediated signaling pathway
		GO:0009867	jasmonic acid mediated signaling pathway
		GO:0010363	regulation of plant-type hypersensitive response
		GO:0031348	negative regulation of defense response
		GO:0050832	defense response to fungus
	VIT_04s0044g02050	GO:0009624	response to nematode
		GO:0009617	response to bacterium
		GO:0009862	systemic acquired resistance, salicylic acid mediated signaling pathway
		GO:0009867	jasmonic acid mediated signaling pathway
		GO:0010363	regulation of plant-type hypersensitive response
		GO:0031348	negative regulation of defense response
	VIT_05s0051g00140	GO:0006952	defense response
	VIT_05s0051g00460	GO:0002237	response to molecule of bacterial origin
	VIT_05s0062g01370	GO:0009863	salicylic acid mediated signaling pathway
	VIT_05s0077g02310	GO:0009870	defense response signaling pathway, resistance gene-dependent
		GO:0010204	defense response signaling pathway, resistance gene-independent
		GO:0042742	defense response to bacterium
		GO:0050832	defense response to fungus
	VIT_06s0004g01750	GO:0006952	defense response
	VIT_07s0005g01490	GO:0009616	virus induced gene silencing
	VIT_07s0005g05420	GO:0002237	response to molecule of bacterial origin
	VIT_07s0005g06180	GO:0006952	defense response
	VIT_08s0056g01550	GO:0051607	defense response to virus
		GO:0060145	viral gene silencing in virus induced gene silencing
	VIT_09s0002g04670	GO:0009616	virus induced gene silencing
	VIT_09s0002g05110	GO:0009616	virus induced gene silencing
		GO:0051607	defense response to virus

## Sheet: SG vs CG
Response to biotic stimulus GO terms containing hypermethylated or hypomethylated genes in plants growing in Central Grounds vineyards compared to plants in Southern Grounds vineyards
Differential methylation	Gene ID	GO.term.accession	GO.term.name
Hypermethylation	VIT_01s0010g03780	GO:0009863	salicylic acid mediated signaling pathway
		GO:0016036	cellular response to phosphate starvation
		GO:0042742	defense response to bacterium
	VIT_01s0011g00990	GO:0006952	defense response
	VIT_01s0011g01000	GO:0006952	defense response
	VIT_01s0011g01020	GO:0006952	defense response
	VIT_01s0011g01120	GO:0006952	defense response
	VIT_01s0011g05070	GO:0006952	defense response
	VIT_01s0011g05110	GO:0006952	defense response
	VIT_01s0011g05150	GO:0006952	defense response
	VIT_01s0011g05180	GO:0006952	defense response
	VIT_01s0011g05570	GO:0050832	defense response to fungus
	VIT_01s0011g06190	GO:0016036	cellular response to phosphate starvation
		GO:0042742	defense response to bacterium
	VIT_01s0011g06410	GO:0002237	response to molecule of bacterial origin
	VIT_01s0026g00630	GO:0042742	defense response to bacterium
		GO:0052544	defense response by callose deposition in cell wall
	VIT_01s0026g01120	GO:0006952	defense response
	VIT_01s0137g00460	GO:0009863	salicylic acid mediated signaling pathway
		GO:0031348	negative regulation of defense response
		GO:0045087	innate immune response
	VIT_01s0146g00480	GO:0009620	response to fungus
		GO:0009867	jasmonic acid mediated signaling pathway
		GO:2000022	regulation of jasmonic acid mediated signaling pathway
	VIT_01s0150g00480	GO:0031347	regulation of defense response
	VIT_02s0012g00290	GO:0031347	regulation of defense response
	VIT_02s0012g01670	GO:0006952	defense response
	VIT_02s0025g00270	GO:0009617	response to bacterium
		GO:0009862	systemic acquired resistance, salicylic acid mediated signaling pathway
		GO:0009867	jasmonic acid mediated signaling pathway
		GO:0010363	regulation of plant-type hypersensitive response
		GO:0031348	negative regulation of defense response
	VIT_02s0025g00510	GO:0002679	respiratory burst involved in defense response
		GO:0006952	defense response
		GO:0009627	systemic acquired resistance
		GO:0009753	response to jasmonic acid
		GO:0009862	systemic acquired resistance, salicylic acid mediated signaling pathway
		GO:0009867	jasmonic acid mediated signaling pathway
		GO:0010363	regulation of plant-type hypersensitive response
		GO:0031348	negative regulation of defense response
		GO:0050832	defense response to fungus
		GO:0052542	defense response by callose deposition
	VIT_02s0025g01720	GO:0009862	systemic acquired resistance, salicylic acid mediated signaling pathway
		GO:0009867	jasmonic acid mediated signaling pathway
		GO:0010363	regulation of plant-type hypersensitive response
		GO:0031348	negative regulation of defense response
		GO:0050832	defense response to fungus
	VIT_02s0025g03100	GO:0009627	systemic acquired resistance
	VIT_02s0025g04530	GO:0009616	virus induced gene silencing
	VIT_02s0025g04590	GO:0031347	regulation of defense response
	VIT_03s0038g02160	GO:0051707	response to other organism
	VIT_03s0038g02170	GO:0051707	response to other organism
	VIT_03s0038g03400	GO:0006952	defense response
	VIT_03s0038g03410	GO:0009814	defense response, incompatible interaction
	VIT_03s0063g00600	GO:0009816	defense response to bacterium, incompatible interaction
		GO:0050832	defense response to fungus
	VIT_03s0063g01780	GO:0009627	systemic acquired resistance
		GO:0009753	response to jasmonic acid
		GO:0009863	salicylic acid mediated signaling pathway
		GO:0010363	regulation of plant-type hypersensitive response
		GO:0031348	negative regulation of defense response
		GO:0042742	defense response to bacterium
		GO:0045087	innate immune response
		GO:0052542	defense response by callose deposition
	VIT_04s0008g02040	GO:0009863	salicylic acid mediated signaling pathway
	VIT_04s0008g02170	GO:0009616	virus induced gene silencing
		GO:0051607	defense response to virus
	VIT_04s0008g04700	GO:0042742	defense response to bacterium
	VIT_04s0008g04780	GO:0050688	regulation of defense response to virus
	VIT_04s0008g05820	GO:0009627	systemic acquired resistance
		GO:0042742	defense response to bacterium
		GO:0050832	defense response to fungus
		GO:0052033	pathogen-associated molecular pattern dependent induction by symbiont of host innate immune response
	VIT_04s0008g05890	GO:0010106	cellular response to iron ion starvation
	VIT_04s0023g01630	GO:0009753	response to jasmonic acid
		GO:0009867	jasmonic acid mediated signaling pathway
	VIT_04s0023g02810	GO:0042631	cellular response to water deprivation
	VIT_04s0023g03510	GO:0009862	systemic acquired resistance, salicylic acid mediated signaling pathway
		GO:0009867	jasmonic acid mediated signaling pathway
		GO:0010363	regulation of plant-type hypersensitive response
		GO:0031348	negative regulation of defense response
		GO:0050832	defense response to fungus
	VIT_05s0020g01800	GO:1900425	negative regulation of defense response to bacterium
	VIT_05s0020g02020	GO:0009616	virus induced gene silencing
		GO:1900150	regulation of defense response to fungus
		GO:2000022	regulation of jasmonic acid mediated signaling pathway
	VIT_05s0020g02860	GO:0009617	response to bacterium
		GO:0009862	systemic acquired resistance, salicylic acid mediated signaling pathway
		GO:0009867	jasmonic acid mediated signaling pathway
		GO:0010363	regulation of plant-type hypersensitive response
		GO:0031348	negative regulation of defense response
	VIT_05s0020g03080	GO:0002213	defense response to insect
	VIT_05s0020g04190	GO:0009616	virus induced gene silencing
	VIT_05s0077g00620	GO:0050832	defense response to fungus
	VIT_05s0077g00730	GO:0002679	respiratory burst involved in defense response
		GO:0042742	defense response to bacterium
		GO:0052542	defense response by callose deposition
	VIT_05s0077g01070	GO:0002238	response to molecule of fungal origin
	VIT_06s0004g01270	GO:0009616	virus induced gene silencing
	VIT_06s0004g01350	GO:0050832	defense response to fungus
	VIT_06s0004g02810	GO:0051607	defense response to virus
	VIT_06s0004g02820	GO:0009624	response to nematode
	VIT_06s0004g02890	GO:0009627	systemic acquired resistance
	VIT_06s0004g02900	GO:0009617	response to bacterium
		GO:0009814	defense response, incompatible interaction
		GO:0009862	systemic acquired resistance, salicylic acid mediated signaling pathway
		GO:0009867	jasmonic acid mediated signaling pathway
		GO:0010363	regulation of plant-type hypersensitive response
		GO:0031348	negative regulation of defense response
		GO:0042742	defense response to bacterium
		GO:0050832	defense response to fungus
	VIT_06s0004g03100	GO:0006952	defense response
	VIT_06s0004g03540	GO:0009814	defense response, incompatible interaction
		GO:0009862	systemic acquired resistance, salicylic acid mediated signaling pathway
		GO:0009863	salicylic acid mediated signaling pathway
		GO:0009867	jasmonic acid mediated signaling pathway
		GO:0010363	regulation of plant-type hypersensitive response
		GO:0031347	regulation of defense response
		GO:0031348	negative regulation of defense response
		GO:0042742	defense response to bacterium
		GO:0050832	defense response to fungus
		GO:0051707	response to other organism
	VIT_06s0004g06030	GO:0009627	systemic acquired resistance
	VIT_06s0004g06430	GO:0002237	response to molecule of bacterial origin
	VIT_06s0080g00090	GO:0009620	response to fungus
		GO:0009867	jasmonic acid mediated signaling pathway
	VIT_07s0005g01000	GO:1900150	regulation of defense response to fungus
	VIT_07s0005g01350	GO:0002238	response to molecule of fungal origin
	VIT_07s0005g01490	GO:0009616	virus induced gene silencing
	VIT_07s0005g01790	GO:0009627	systemic acquired resistance
	VIT_07s0005g04110	GO:0042742	defense response to bacterium
		GO:0050832	defense response to fungus
	VIT_07s0005g04390	GO:0002237	response to molecule of bacterial origin
	VIT_07s0031g00680	GO:0009814	defense response, incompatible interaction
		GO:0010363	regulation of plant-type hypersensitive response
	VIT_07s0031g01470	GO:0006952	defense response
		GO:0009626	plant-type hypersensitive response
		GO:0009627	systemic acquired resistance
		GO:0009868	jasmonic acid and ethylene-dependent systemic resistance, jasmonic acid mediated signaling pathway
		GO:0051707	response to other organism
	VIT_07s0031g01850	GO:0002237	response to molecule of bacterial origin
		GO:0042742	defense response to bacterium
	VIT_07s0031g02240	GO:0006952	defense response
	VIT_07s0031g02390	GO:0002213	defense response to insect
		GO:0002679	respiratory burst involved in defense response
		GO:0009617	response to bacterium
		GO:0009625	response to insect
		GO:0009816	defense response to bacterium, incompatible interaction
		GO:0009862	systemic acquired resistance, salicylic acid mediated signaling pathway
		GO:0009863	salicylic acid mediated signaling pathway
		GO:0009867	jasmonic acid mediated signaling pathway
		GO:0010363	regulation of plant-type hypersensitive response
		GO:0031347	regulation of defense response
		GO:0031348	negative regulation of defense response
		GO:0042742	defense response to bacterium
		GO:0045087	innate immune response
		GO:0045088	regulation of innate immune response
		GO:0050832	defense response to fungus
	VIT_07s0104g00930	GO:0009753	response to jasmonic acid
		GO:0009862	systemic acquired resistance, salicylic acid mediated signaling pathway
		GO:0009863	salicylic acid mediated signaling pathway
		GO:0009867	jasmonic acid mediated signaling pathway
		GO:0010363	regulation of plant-type hypersensitive response
		GO:0031348	negative regulation of defense response
		GO:0050832	defense response to fungus
	VIT_07s0129g00540	GO:0009816	defense response to bacterium, incompatible interaction
		GO:0031348	negative regulation of defense response
		GO:0042742	defense response to bacterium
	VIT_07s0197g00090	GO:0006952	defense response
	VIT_07s0197g00250	GO:0006952	defense response
	VIT_08s0007g00430	GO:0010363	regulation of plant-type hypersensitive response
	VIT_08s0007g01290	GO:0009616	virus induced gene silencing
	VIT_08s0007g03840	GO:0009617	response to bacterium
		GO:0009862	systemic acquired resistance, salicylic acid mediated signaling pathway
		GO:0009867	jasmonic acid mediated signaling pathway
		GO:0010363	regulation of plant-type hypersensitive response
		GO:0031347	regulation of defense response
		GO:0031348	negative regulation of defense response
		GO:0042742	defense response to bacterium
		GO:0045088	regulation of innate immune response
		GO:0050832	defense response to fungus
	VIT_08s0007g05720	GO:0010363	regulation of plant-type hypersensitive response
	VIT_08s0007g06370	GO:0042742	defense response to bacterium
	VIT_08s0007g07660	GO:0042742	defense response to bacterium
	VIT_08s0007g08520	GO:0009620	response to fungus
		GO:0009753	response to jasmonic acid
	VIT_08s0040g00010	GO:0050832	defense response to fungus
	VIT_08s0040g02200	GO:0050832	defense response to fungus
	VIT_08s0058g00570	GO:0006954	inflammatory response
		GO:0051707	response to other organism
	VIT_08s0058g00690	GO:0002679	respiratory burst involved in defense response
		GO:0009862	systemic acquired resistance, salicylic acid mediated signaling pathway
		GO:0009863	salicylic acid mediated signaling pathway
		GO:0009867	jasmonic acid mediated signaling pathway
		GO:0010363	regulation of plant-type hypersensitive response
		GO:0031348	negative regulation of defense response
		GO:0042742	defense response to bacterium
		GO:0050832	defense response to fungus
	VIT_08s0058g01190	GO:0002679	respiratory burst involved in defense response
		GO:0009626	plant-type hypersensitive response
		GO:0009862	systemic acquired resistance, salicylic acid mediated signaling pathway
		GO:0009867	jasmonic acid mediated signaling pathway
		GO:0010363	regulation of plant-type hypersensitive response
		GO:0031348	negative regulation of defense response
		GO:0042742	defense response to bacterium
		GO:0050832	defense response to fungus
		GO:0052542	defense response by callose deposition
	VIT_08s0105g00260	GO:0016036	cellular response to phosphate starvation
	VIT_09s0002g01640	GO:0009870	defense response signaling pathway, resistance gene-dependent
		GO:0042742	defense response to bacterium
	VIT_09s0002g03440	GO:0006952	defense response
		GO:0031348	negative regulation of defense response
		GO:0045087	innate immune response
		GO:0050832	defense response to fungus
	VIT_09s0002g03740	GO:0006995	cellular response to nitrogen starvation
Hypomethylation	VIT_01s0010g01710	GO:0031347	regulation of defense response
		GO:0045087	innate immune response
	VIT_01s0010g02210	GO:0009616	virus induced gene silencing
	VIT_01s0011g03160	GO:0031349	positive regulation of defense response
		GO:0050832	defense response to fungus
	VIT_01s0182g00020	GO:0009862	systemic acquired resistance, salicylic acid mediated signaling pathway
		GO:0010363	regulation of plant-type hypersensitive response
		GO:0031348	negative regulation of defense response
		GO:0050832	defense response to fungus
	VIT_02s0012g00870	GO:0009616	virus induced gene silencing
	VIT_02s0025g03530	GO:0002213	defense response to insect
		GO:0009816	defense response to bacterium, incompatible interaction
		GO:0042742	defense response to bacterium
		GO:0050832	defense response to fungus
		GO:0052544	defense response by callose deposition in cell wall
	VIT_03s0063g00390	GO:0002238	response to molecule of fungal origin
	VIT_03s0088g01190	GO:0009617	response to bacterium
		GO:0009862	systemic acquired resistance, salicylic acid mediated signaling pathway
		GO:0010363	regulation of plant-type hypersensitive response
		GO:0031348	negative regulation of defense response
	VIT_04s0044g02050	GO:0009624	response to nematode
	VIT_04s0069g00890	GO:0051607	defense response to virus
	VIT_05s0020g01130	GO:0006968	cellular defense response
	VIT_05s0051g00460	GO:0002237	response to molecule of bacterial origin
	VIT_05s0077g02310	GO:0009870	defense response signaling pathway, resistance gene-dependent
		GO:0010204	defense response signaling pathway, resistance gene-independent
		GO:0042742	defense response to bacterium
		GO:0050832	defense response to fungus
	VIT_06s0004g01750	GO:0006952	defense response
	VIT_06s0004g02910	GO:2000072	regulation of defense response to fungus, incompatible interaction
	VIT_07s0005g01490	GO:0009616	virus induced gene silencing
	VIT_08s0032g00080	GO:0009625	response to insect
		GO:0009862	systemic acquired resistance, salicylic acid mediated signaling pathway
		GO:0031348	negative regulation of defense response
	VIT_08s0056g01550	GO:0051607	defense response to virus
		GO:0060145	viral gene silencing in virus induced gene silencing
	VIT_09s0002g03860	GO:0006952	defense response
	VIT_09s0002g04670	GO:0009616	virus induced gene silencing
	VIT_09s0002g05770	GO:0042742	defense response to bacterium
	VIT_09s0002g06260	GO:0006952	defense response
	VIT_09s0002g08940	GO:0009870	defense response signaling pathway, resistance gene-dependent

## Sheet: NG vs CG
Response to biotic stimulus GO terms containing hypermethylated or hypomethylated genes in plants growing in Central Grounds vineyards compared to plants in Northern Grounds vineyards
Differential methylation	Gene ID	GO.term.accession	GO.term.name
Hypomethylation	VIT_01s0011g05570	GO:0050832	defense response to fungus
	VIT_01s0011g06410	GO:0002237	response to molecule of bacterial origin
	VIT_04s0008g02850	GO:0010363	regulation of plant-type hypersensitive response
	VIT_04s0008g05590	GO:0009814	defense response, incompatible interaction
		GO:0009862	systemic acquired resistance, salicylic acid mediated signaling pathway
		GO:0010363	regulation of plant-type hypersensitive response
		GO:0031348	negative regulation of defense response
		GO:0050832	defense response to fungus
	VIT_04s0069g00890	GO:0051607	defense response to virus
	VIT_05s0020g01130	GO:0006968	cellular defense response
	VIT_06s0004g01270	GO:0009616	virus induced gene silencing
	VIT_06s0004g02910	GO:2000072	regulation of defense response to fungus, incompatible interaction
	VIT_06s0009g01130	GO:0009862	systemic acquired resistance, salicylic acid mediated signaling pathway
		GO:0010363	regulation of plant-type hypersensitive response
		GO:0031348	negative regulation of defense response
		GO:0050832	defense response to fungus
	VIT_07s0005g02070	GO:0010112	regulation of systemic acquired resistance
