# Supplementary material for: Global DNA Methylation Patterns Can Play a Role in Defining Terroir in Grapevine (Vitis vinifera cv. Shiraz)
Source: Front Plant Sci. 2017 Oct 30;8:1860. doi: 10.3389/fpls.2017.01860 (PMC5670326; doi:10.3389/fpls.2017.01860)
Supplement: Supplementary file 12 [file Table_8.XLSX]

## Sheet: SG vs NG
Response to abiotic stimulus GO terms containing hypermethylated or hypomethylated genes in plants growing in Northern Grounds vineyards compared to plants in Southern Grounds vineyards
Differential methylation	Gene ID	GO.term.accession	GO.term.name
Hypermethylation	VIT_01s0011g00420	GO:0009409	response to cold
		GO:0009651	response to salt stress
		GO:0009738	abscisic acid-activated signaling pathway
		GO:0042538	hyperosmotic salinity response
	VIT_01s0011g00720	GO:0006970	response to osmotic stress
		GO:0009651	response to salt stress
	VIT_01s0011g03320	GO:0010332	response to gamma radiation
	VIT_01s0011g04180	GO:0009738	abscisic acid-activated signaling pathway
	VIT_01s0011g04350	GO:0009651	response to salt stress
	VIT_01s0127g00060	GO:0009631	cold acclimation
	VIT_01s0137g00760	GO:0009637	response to blue light
	VIT_01s0137g00820	GO:0009416	response to light stimulus
	VIT_01s0146g00480	GO:0009738	abscisic acid-activated signaling pathway
		GO:0042538	hyperosmotic salinity response
	VIT_01s0150g00220	GO:0009640	photomorphogenesis
	VIT_01s0244g00060	GO:0009788	negative regulation of abscisic acid-activated signaling pathway
	VIT_02s0025g00360	GO:0009737	response to abscisic acid
	VIT_02s0025g00390	GO:0009788	negative regulation of abscisic acid-activated signaling pathway
	VIT_02s0025g00510	GO:0007231	osmosensory signaling pathway
		GO:0009409	response to cold
		GO:0009737	response to abscisic acid
		GO:0009738	abscisic acid-activated signaling pathway
		GO:0042538	hyperosmotic salinity response
	VIT_02s0025g00720	GO:0042631	cellular response to water deprivation
		GO:0009409	response to cold
		GO:0009738	abscisic acid-activated signaling pathway
	VIT_02s0025g02160	GO:0009651	response to salt stress
	VIT_02s0025g04170	GO:0009408	response to heat
		GO:0009644	response to high light intensity
	VIT_02s0025g04930	GO:0009737	response to abscisic acid
	VIT_02s0154g00080	GO:0043481	anthocyanin accumulation in tissues in response to UV light
	VIT_02s0241g00040	GO:0009650	UV protection
	VIT_03s0017g01760	GO:0009651	response to salt stress
	VIT_03s0038g02760	GO:0009651	response to salt stress
	VIT_03s0038g03620	GO:0043481	anthocyanin accumulation in tissues in response to UV light
	VIT_03s0038g03670	GO:0009651	response to salt stress
	VIT_03s0038g04140	GO:0009639	response to red or far red light
	VIT_03s0038g04210	GO:0009637	response to blue light
		GO:0009638	phototropism
		GO:0009644	response to high light intensity
		GO:0009785	blue light signaling pathway
		GO:0010114	response to red light
		GO:0010218	response to far red light
	VIT_04s0008g02670	GO:0010224	response to UV-B
	VIT_04s0008g02850	GO:0006972	hyperosmotic response
	VIT_04s0008g02850	GO:0009266	response to temperature stimulus
	VIT_04s0008g03110	GO:0009640	photomorphogenesis
		GO:0050826	response to freezing
	VIT_04s0008g03330	GO:0009640	photomorphogenesis
		GO:0010048	vernalization response
		GO:0050826	response to freezing
	VIT_04s0008g04700	GO:0009266	response to temperature stimulus
	VIT_04s0008g05450	GO:0009651	response to salt stress
		GO:0009737	response to abscisic acid
	VIT_04s0008g05590	GO:0009409	response to cold
	VIT_04s0008g05650	GO:0009651	response to salt stress
	VIT_04s0008g05820	GO:0009408	response to heat
		GO:0009644	response to high light intensity
	VIT_04s0023g01570	GO:0009738	abscisic acid-activated signaling pathway
	VIT_04s0023g01880	GO:0009737	response to abscisic acid
	VIT_04s0023g02810	GO:0042631	cellular response to water deprivation
	VIT_04s0044g00170	GO:0010332	response to gamma radiation
	VIT_05s0020g02020	GO:0009640	photomorphogenesis
		GO:0050826	response to freezing
	VIT_05s0020g02440	GO:0010332	response to gamma radiation
	VIT_05s0020g02880	GO:0009637	response to blue light
		GO:0010114	response to red light
		GO:0010218	response to far red light
	VIT_05s0020g03020	GO:0009737	response to abscisic acid
	VIT_05s0020g04090	GO:0009408	response to heat
	VIT_05s0020g04950	GO:0009640	photomorphogenesis
		GO:0050826	response to freezing
	VIT_05s0077g00550	GO:0009409	response to cold
	VIT_05s0077g00620	GO:0009737	response to abscisic acid
	VIT_05s0077g00940	GO:0009584	detection of visible light
		GO:0009585	red, far-red light phototransduction
	VIT_05s0077g01830	GO:0009409	response to cold
		GO:0009738	abscisic acid-activated signaling pathway
		GO:0042631	cellular response to water deprivation
	VIT_05s0094g00920	GO:0010224	response to UV-B
	VIT_05s0102g00080	GO:0048573	photoperiodism, flowering
	VIT_05s0102g00690	GO:0009639	response to red or far red light
	VIT_06s0004g00060	GO:0009651	response to salt stress
	VIT_06s0004g01610	GO:0009409	response to cold
		GO:0009651	response to salt stress
		GO:0009737	response to abscisic acid
		GO:0009738	abscisic acid-activated signaling pathway
		GO:0042538	hyperosmotic salinity response
	VIT_06s0004g02120	GO:0009651	response to salt stress
	VIT_06s0004g02750	GO:0009738	abscisic acid-activated signaling pathway
	VIT_06s0004g02890	GO:0009408	response to heat
		GO:0009644	response to high light intensity
	VIT_06s0004g03540	GO:0000169	activation of MAPK activity involved in osmosensory signaling pathway
		GO:0006970	response to osmotic stress
		GO:0009409	response to cold
		GO:0009738	abscisic acid-activated signaling pathway
		GO:0010224	response to UV-B
	VIT_06s0004g03700	GO:0009637	response to blue light
		GO:0009638	phototropism
		GO:0009644	response to high light intensity
		GO:0009785	blue light signaling pathway
		GO:0010114	response to red light
		GO:0010218	response to far red light
	VIT_06s0004g04190	GO:0048573	photoperiodism, flowering
	VIT_06s0004g04610	GO:0009651	response to salt stress
	VIT_06s0004g04930	GO:0009644	response to high light intensity
	VIT_06s0004g06830	GO:0009646	response to absence of light
	VIT_06s0004g07360	GO:0071482	cellular response to light stimulus
	VIT_06s0004g07920	GO:0042631	cellular response to water deprivation
	VIT_06s0004g08230	GO:0009416	response to light stimulus
		GO:0009638	phototropism
		GO:0009651	response to salt stress
	VIT_06s0061g00060	GO:0009640	photomorphogenesis
		GO:0010048	vernalization response
		GO:0010332	response to gamma radiation
		GO:0050826	response to freezing
	VIT_06s0061g00760	GO:0048573	photoperiodism, flowering
	VIT_06s0080g00090	GO:0009738	abscisic acid-activated signaling pathway
		GO:0042538	hyperosmotic salinity response
	VIT_06s0080g01230	GO:0009408	response to heat
	VIT_07s0005g00630	GO:0010332	response to gamma radiation
	VIT_07s0005g01030	GO:0006970	response to osmotic stress
		GO:0009651	response to salt stress
	VIT_07s0005g01920	GO:0010286	heat acclimation
	VIT_07s0005g04460	GO:0009651	response to salt stress
		GO:1901527	abscisic acid-activated signaling pathway involved in stomatal movement
	VIT_07s0031g00660	GO:0010286	heat acclimation
	VIT_07s0031g01470	GO:0009644	response to high light intensity
		GO:0048573	photoperiodism, flowering
	VIT_07s0031g01850	GO:0010224	response to UV-B
		GO:0043481	anthocyanin accumulation in tissues in response to UV light
	VIT_07s0031g02390	GO:0009409	response to cold
		GO:0009738	abscisic acid-activated signaling pathway
	VIT_07s0104g00460	GO:0009737	response to abscisic acid
	VIT_07s0104g00930	GO:0009409	response to cold
		GO:0009737	response to abscisic acid
		GO:0009738	abscisic acid-activated signaling pathway
		GO:0042538	hyperosmotic salinity response
	VIT_07s0130g00180	GO:0009737	response to abscisic acid
	VIT_07s0141g00140	GO:0009640	photomorphogenesis
		GO:0009408	response to heat
		GO:0009644	response to high light intensity
	VIT_07s0255g00100	GO:0009737	response to abscisic acid
	VIT_08s0007g01460	GO:0010048	vernalization response
	VIT_08s0007g02030	GO:0010218	response to far red light
		GO:0043481	anthocyanin accumulation in tissues in response to UV light
	VIT_08s0007g03420	GO:0009640	photomorphogenesis
		GO:0009737	response to abscisic acid
		GO:0009738	abscisic acid-activated signaling pathway
		GO:0050826	response to freezing
	VIT_08s0007g04160	GO:0048573	photoperiodism, flowering
	VIT_08s0007g04550	GO:0009411	response to UV
	VIT_08s0007g05060	GO:0009637	response to blue light
		GO:0009639	response to red or far red light
		GO:0009640	photomorphogenesis
		GO:0010048	vernalization response
		GO:0043481	anthocyanin accumulation in tissues in response to UV light
	VIT_08s0007g07090	GO:0009737	response to abscisic acid
	VIT_08s0007g07810	GO:0048573	photoperiodism, flowering
	VIT_08s0007g08750	GO:0009408	response to heat
	VIT_08s0040g00010	GO:0006972	hyperosmotic response
		GO:0009266	response to temperature stimulus
		GO:0009651	response to salt stress
	VIT_08s0040g01560	GO:0071482	cellular response to light stimulus
	VIT_08s0040g01730	GO:0006970	response to osmotic stress
		GO:0009408	response to heat
		GO:0009651	response to salt stress
		GO:0009789	positive regulation of abscisic acid-activated signaling pathway
	VIT_08s0058g00150	GO:0009409	response to cold
		GO:0009738	abscisic acid-activated signaling pathway
	VIT_09s0002g00610	GO:0006972	hyperosmotic response
		GO:0009266	response to temperature stimulus
	VIT_09s0002g00870	GO:0009416	response to light stimulus
	VIT_09s0002g01120	GO:0009640	photomorphogenesis
		GO:0050826	response to freezing
	VIT_09s0002g03210	GO:0009737	response to abscisic acid
	VIT_09s0002g03440	GO:0009737	response to abscisic acid
		GO:0009738	abscisic acid-activated signaling pathway
		GO:0009789	positive regulation of abscisic acid-activated signaling pathway
	VIT_09s0002g04020	GO:0009651	response to salt stress
	VIT_09s0002g04490	GO:0009408	response to heat
		GO:0009644	response to high light intensity
	VIT_09s0002g05770	GO:0009266	response to temperature stimulus
	VIT_09s0002g07030	GO:0009737	response to abscisic acid
Hypomethylation	VIT_01s0010g03740	GO:0071452	cellular response to singlet oxygen
	VIT_02s0025g03530	GO:0009408	response to heat
		GO:0009651	response to salt stress
	VIT_02s0033g01120	GO:0009269	response to desiccation
		GO:0009409	response to cold
		GO:0009651	response to salt stress
	VIT_02s0033g01330	GO:0009651	response to salt stress
		GO:0050826	response to freezing
	VIT_04s0008g03170	GO:0050826	response to freezing
	VIT_04s0023g03510	GO:0009409	response to cold
	VIT_04s0023g03620	GO:0006972	hyperosmotic response
		GO:0009266	response to temperature stimulus
		GO:0009408	response to heat
		GO:0009651	response to salt stress
		GO:0046686	response to cadmium ion
	VIT_04s0043g00270	GO:0009651	response to salt stress
	VIT_05s0029g00010	GO:0009651	response to salt stress
	VIT_05s0049g02090	GO:0009408	response to heat
	VIT_05s0051g00830	GO:0009651	response to salt stress
	VIT_05s0062g01370	GO:0000303	response to superoxide
	VIT_06s0004g05970	GO:0035864	response to potassium ion
	VIT_06s0009g02300	GO:0010039	response to iron ion
	VIT_06s0009g02300	GO:0010269	response to selenium ion
	VIT_07s0005g01490	GO:0010048	vernalization response
	VIT_07s0005g03790	GO:0009651	response to salt stress

## Sheet: SG vs CG
Response to abiotic stimulus GO terms containing hypermethylated or hypomethylated genes in plants growing in Central Grounds vineyards compared to plants in Southern Grounds vineyards
Differential methylation	Gene ID	GO.term.accession	GO.term.name
Hypermethylation	VIT_01s0010g03780	GO:0006970	response to osmotic stress
		GO:0071215	cellular response to abscisic acid stimulus
	VIT_01s0011g04180	GO:0009738	abscisic acid-activated signaling pathway
	VIT_01s0011g04350	GO:0009651	response to salt stress
	VIT_01s0011g06190	GO:0007231	osmosensory signaling pathway
	VIT_01s0146g00480	GO:0009738	abscisic acid-activated signaling pathway
		GO:0042538	hyperosmotic salinity response
	VIT_02s0025g00360	GO:0009737	response to abscisic acid
	VIT_02s0025g00390	GO:0009788	negative regulation of abscisic acid-activated signaling pathway
	VIT_02s0025g00510	GO:0007231	osmosensory signaling pathway
		GO:0009737	response to abscisic acid
		GO:0009738	abscisic acid-activated signaling pathway
		GO:0042538	hyperosmotic salinity response
	VIT_02s0025g01720	GO:0009738	abscisic acid-activated signaling pathway
	VIT_02s0025g04170	GO:0009644	response to high light intensity
	VIT_02s0154g00080	GO:0043481	anthocyanin accumulation in tissues in response to UV light
	VIT_03s0038g02760	GO:0009651	response to salt stress
	VIT_03s0038g04210	GO:0009644	response to high light intensity
	VIT_03s0063g01780	GO:0009737	response to abscisic acid
		GO:0009738	abscisic acid-activated signaling pathway
		GO:0042538	hyperosmotic salinity response
	VIT_03s0063g02440	GO:0009738	abscisic acid-activated signaling pathway
	VIT_03s0091g00400	GO:0071493	cellular response to UV-B
	VIT_04s0008g01250	GO:0009737	response to abscisic acid
	VIT_04s0008g01800	GO:0006970	response to osmotic stress
	VIT_04s0008g02040	GO:0009738	abscisic acid-activated signaling pathway
		GO:0009788	negative regulation of abscisic acid-activated signaling pathway
		GO:0009789	positive regulation of abscisic acid-activated signaling pathway
		GO:0010244	response to low fluence blue light stimulus by blue low-fluence system
	VIT_04s0008g02380	GO:0010224	response to UV-B
	VIT_04s0008g02670	GO:0010224	response to UV-B
	VIT_04s0008g05820	GO:0009644	response to high light intensity
	VIT_04s0023g01880	GO:0009737	response to abscisic acid
	VIT_04s0023g02060	GO:0009651	response to salt stress
	VIT_05s0077g00620	GO:0009737	response to abscisic acid
	VIT_05s0094g00920	GO:0010224	response to UV-B
	VIT_06s0004g02120	GO:0009651	response to salt stress
	VIT_06s0004g02750	GO:0009738	abscisic acid-activated signaling pathway
	VIT_06s0004g02890	GO:0009644	response to high light intensity
	VIT_06s0004g02900	GO:0009644	response to high light intensity
	VIT_06s0004g03540	GO:0000169	activation of MAPK activity involved in osmosensory signaling pathway
		GO:0006970	response to osmotic stress
		GO:0009738	abscisic acid-activated signaling pathway
		GO:0010224	response to UV-B
	VIT_06s0004g04610	GO:0009651	response to salt stress
	VIT_06s0004g08140	GO:0009644	response to high light intensity
	VIT_06s0004g08230	GO:0009651	response to salt stress
	VIT_06s0080g00090	GO:0009738	abscisic acid-activated signaling pathway
		GO:0042538	hyperosmotic salinity response
	VIT_07s0005g01030	GO:0006970	response to osmotic stress
		GO:0009651	response to salt stress
	VIT_07s0005g01080	GO:0009644	response to high light intensity
	VIT_07s0031g01470	GO:0009644	response to high light intensity
	VIT_07s0031g01850	GO:0010224	response to UV-B
		GO:0043481	anthocyanin accumulation in tissues in response to UV light
	VIT_07s0031g02390	GO:0009738	abscisic acid-activated signaling pathway
	VIT_07s0104g00460	GO:0009737	response to abscisic acid
	VIT_07s0104g00930	GO:0009737	response to abscisic acid
		GO:0009738	abscisic acid-activated signaling pathway
		GO:0042538	hyperosmotic salinity response
	VIT_07s0185g00040	GO:0009644	response to high light intensity
	VIT_08s0007g02030	GO:0043481	anthocyanin accumulation in tissues in response to UV light
	VIT_08s0007g04550	GO:0009411	response to UV
	VIT_08s0007g04890	GO:0009644	response to high light intensity
	VIT_08s0007g05060	GO:0043481	anthocyanin accumulation in tissues in response to UV light
	VIT_08s0007g08520	GO:0009738	abscisic acid-activated signaling pathway
	VIT_08s0007g08790	GO:0043481	anthocyanin accumulation in tissues in response to UV light
	VIT_08s0040g00010	GO:0006972	hyperosmotic response
	VIT_08s0040g00010	GO:0009651	response to salt stress
	VIT_08s0040g00980	GO:0006972	hyperosmotic response
	VIT_08s0040g00980	GO:0043481	anthocyanin accumulation in tissues in response to UV light
	VIT_08s0040g03150	GO:0009644	response to high light intensity
	VIT_08s0058g00690	GO:0009651	response to salt stress
	VIT_09s0002g03210	GO:0009737	response to abscisic acid
	VIT_09s0002g03440	GO:0009737	response to abscisic acid
		GO:0009738	abscisic acid-activated signaling pathway
		GO:0009789	positive regulation of abscisic acid-activated signaling pathway
	VIT_09s0002g04020	GO:0009651	response to salt stress
Hypomethylation	VIT_01s0010g02780	GO:0010332	response to gamma radiation
	VIT_01s0011g03160	GO:0009585	red, far-red light phototransduction
		GO:0010114	response to red light
		GO:0010218	response to far red light
	VIT_01s0182g00020	GO:0009409	response to cold
		GO:0042538	hyperosmotic salinity response
	VIT_02s0025g03530	GO:0009408	response to heat
		GO:0009651	response to salt stress
	VIT_02s0033g01120	GO:0009409	response to cold
		GO:0009651	response to salt stress
	VIT_03s0088g01190	GO:0009416	response to light stimulus
	VIT_04s0008g02670	GO:0010224	response to UV-B
	VIT_04s0008g03170	GO:0009640	photomorphogenesis
		GO:0050826	response to freezing
	VIT_04s0023g03620	GO:0006972	hyperosmotic response
		GO:0009266	response to temperature stimulus
		GO:0009408	response to heat
		GO:0009651	response to salt stress
	VIT_04s0043g00270	GO:0009651	response to salt stress
	VIT_05s0020g04950	GO:0009640	photomorphogenesis
		GO:0050826	response to freezing
	VIT_05s0029g00010	GO:0009651	response to salt stress
	VIT_05s0049g01000	GO:0048573	photoperiodism, flowering
	VIT_05s0049g02090	GO:0009408	response to heat
	VIT_05s0051g00830	GO:0009651	response to salt stress
	VIT_05s0062g00860	GO:0048573	photoperiodism, flowering
	VIT_05s0062g01370	GO:0048573	photoperiodism, flowering
	VIT_05s0136g00140	GO:0010224	response to UV-B
	VIT_06s0004g02910	GO:0009640	photomorphogenesis
	VIT_06s0004g08460	GO:0006972	hyperosmotic response
		GO:0009266	response to temperature stimulus
	VIT_06s0009g03810	GO:0009640	photomorphogenesis
		GO:0048574	long-day photoperiodism, flowering
		GO:0050826	response to freezing
	VIT_07s0005g01490	GO:0010048	vernalization response
	VIT_07s0005g02360	GO:0010099	regulation of photomorphogenesis
		GO:0055121	response to high fluence blue light stimulus by blue high-fluence system
	VIT_07s0005g03790	GO:0009651	response to salt stress
	VIT_08s0040g01560	GO:0071482	cellular response to light stimulus
	VIT_08s0105g00570	GO:0009640	photomorphogenesis
		GO:0050826	response to freezing
	VIT_09s0002g05250	GO:0009641	shade avoidance
	VIT_09s0002g05770	GO:0009266	response to temperature stimulus

## Sheet: NG vs CG
Response to abiotic stimulus GO terms containing hypermethylated or hypomethylated genes in plants growing in Central Grounds vineyards compared to plants in Northern Grounds vineyards
Differential methylation	Gene ID	GO.term.accession	GO.term.name
Hypermethylation	VIT_02s0033g01330	GO:0009646	response to absence of light
	VIT_04s0044g00170	GO:0010332	response to gamma radiation
	VIT_06s0004g05950	GO:0009639	response to red or far red light
	VIT_08s0007g02030	GO:0010218	response to far red light
		GO:0043481	anthocyanin accumulation in tissues in response to UV light
	VIT_08s0040g00430	GO:0009640	photomorphogenesis
Hypomethylation	VIT_03s0017g01760	GO:0009651	response to salt stress
	VIT_04s0008g02850	GO:0006972	hyperosmotic response
		GO:0009266	response to temperature stimulus
	VIT_04s0008g03170	GO:0050826	response to freezing
	VIT_04s0008g05450	GO:0009651	response to salt stress
	VIT_04s0008g05590	GO:0009409	response to cold
	VIT_05s0020g04950	GO:0050826	response to freezing
	VIT_05s0094g00850	GO:0006970	response to osmotic stress
		GO:0009409	response to cold
	VIT_06s0009g01130	GO:0009409	response to cold
	VIT_07s0005g03790	GO:0009651	response to salt stress
	VIT_07s0031g00660	GO:0010286	heat acclimation
	VIT_08s0032g00100	GO:0009408	response to heat
	VIT_08s0105g00570	GO:0050826	response to freezing
